# Supplementary material for: Predicting ruminal degradability and chemical composition of corn silage using near-infrared spectroscopy and multivariate regression
Source: PLoS One. 2024 Apr 18;19(4):e0296447. doi: 10.1371/journal.pone.0296447 (PMC11025743; doi:10.1371/journal.pone.0296447)
Supplement: S1 File — (XLSX) [file pone.0296447.s001.xlsx]

## Sheet: DM
CÓDIGO	MS (%)	884.906	888.147	891.387	894.626	897.866	901.106	904.345	907.584	910.823	914.062	917.301	920.54	923.778	927.016	930.254	933.492	936.73	939.968	943.205	946.442	949.679	952.916	956.153	959.389	962.626	965.862	969.098	972.334	975.569	978.805	982.04	985.275	988.51	991.745	994.979	998.213	1001.45	1004.68	1007.91	1011.15	1014.38	1017.61	1020.85	1024.08	1027.31	1030.55	1033.78	1037.01
SM_001	23.8397	0.125541	0.125028	0.124184	0.123465	0.122832	0.122355	0.121968	0.121546	0.121097	0.120574	0.119965	0.119436	0.118947	0.118334	0.117736	0.117152	0.116525	0.115897	0.115273	0.11465	0.114145	0.113643	0.113052	0.11248	0.111969	0.111518	0.11107	0.110685	0.11039	0.110137	0.109872	0.109539	0.109176	0.108825	0.108471	0.108114	0.107671	0.10718	0.106839	0.106578	0.106191	0.105699	0.105272	0.104935	0.104543	0.104109	0.103699	0.103313
SM_002	28.9895	0.082647	0.0823328	0.0816831	0.0808149	0.0798824	0.079188	0.0785649	0.0778398	0.0770224	0.0762411	0.0755057	0.074859	0.0742431	0.0736531	0.073024	0.0723411	0.0716631	0.0709381	0.0701871	0.069492	0.0689456	0.0684364	0.0679195	0.067466	0.0671131	0.0668053	0.0664985	0.0662264	0.0660463	0.0658778	0.065687	0.0654943	0.065359	0.0651565	0.0648034	0.0643619	0.0639186	0.0634782	0.0630184	0.0626296	0.0622686	0.0618234	0.06131	0.0608207	0.0602797	0.0597469	0.0592693	0.0588818
SM_003	28.1134	0.0775705	0.0770885	0.0762246	0.0754693	0.0746613	0.0739447	0.0731181	0.0722902	0.0716729	0.0710926	0.0702909	0.069285	0.0683849	0.0676244	0.0669442	0.0660839	0.0651823	0.0644211	0.0638029	0.0631957	0.0625664	0.0619833	0.0614349	0.0609094	0.0603573	0.0598867	0.0595261	0.059292	0.059151	0.0590441	0.0588335	0.0585251	0.0581719	0.0577551	0.0573677	0.0569328	0.0564931	0.0560305	0.0555009	0.0549689	0.0544845	0.0539894	0.0535181	0.0530686	0.0524911	0.0518962	0.0513938	0.0509233
SM_004	31.5745	0.0944266	0.094118	0.0934226	0.0925931	0.0915877	0.0904226	0.089495	0.0886494	0.0877089	0.0865395	0.0853687	0.084453	0.0836097	0.0826344	0.0816434	0.080809	0.0799358	0.0790145	0.0781148	0.0773175	0.0766151	0.0758832	0.0750877	0.0742529	0.073576	0.072963	0.0723671	0.0719431	0.0716159	0.0712523	0.0709579	0.0705572	0.069994	0.0694912	0.069024	0.0685592	0.0679892	0.0673758	0.0667433	0.0661327	0.065566	0.0649678	0.0643582	0.0637478	0.0631048	0.0624235	0.0617738	0.0611453
SM_005	28.9633	0.0929341	0.0925238	0.0917728	0.0908728	0.0897961	0.0886961	0.0877191	0.0869286	0.0862233	0.0854726	0.0845959	0.0837887	0.083162	0.0824388	0.0814993	0.0804637	0.0795547	0.0788094	0.0781251	0.0774348	0.0767635	0.0760547	0.0753587	0.0747543	0.0741843	0.0736679	0.0732462	0.0728953	0.0725387	0.0722333	0.0719652	0.0716619	0.0712606	0.0707634	0.0702774	0.0698728	0.069437	0.0688572	0.0682339	0.0676411	0.0670619	0.0664499	0.0658764	0.065275	0.0646229	0.0640166	0.0634798	0.0629402
SM_006	36.5462	0.10642	0.105793	0.104734	0.103725	0.102465	0.10134	0.100414	0.099497	0.0985456	0.0976552	0.0967545	0.0958512	0.094946	0.0939692	0.0930502	0.0921177	0.0912358	0.0902731	0.0892317	0.0882997	0.0874823	0.0867133	0.0859966	0.0852787	0.0845939	0.0840333	0.0835098	0.0830381	0.0826	0.0822188	0.0818495	0.0813943	0.0808783	0.0803567	0.0798715	0.0793589	0.0788307	0.0782114	0.0774984	0.07682	0.076165	0.0755129	0.0749069	0.0743375	0.0737074	0.0730311	0.0723221	0.0716637
SM_007	28.8914	0.100582	0.100214	0.0994815	0.0987752	0.09844	0.0980736	0.0977036	0.0972971	0.0968355	0.0963152	0.0957548	0.0952803	0.0947597	0.0942334	0.0937264	0.0933034	0.0928729	0.092401	0.0918384	0.0913133	0.09094	0.0905914	0.0902386	0.0898494	0.0895572	0.0893204	0.0891519	0.089019	0.0888997	0.0888371	0.0888003	0.088693	0.0884051	0.0880709	0.0877572	0.0875196	0.0872382	0.0868942	0.0865482	0.0861925	0.0857868	0.0853545	0.0850184	0.0846529	0.0842122	0.083748	0.0833411	0.0829764
SM_008	30.8421	0.091709	0.0915077	0.0911605	0.0906913	0.0901475	0.0897154	0.0893981	0.0891423	0.0887562	0.0883158	0.0879168	0.0875456	0.0871337	0.0866983	0.0863237	0.0859575	0.0855555	0.0851329	0.0846736	0.0842054	0.0838215	0.0834391	0.0829948	0.0826124	0.0823587	0.0821157	0.0819015	0.0817999	0.0817515	0.0816896	0.0815474	0.0813515	0.0812423	0.0810886	0.0808042	0.0805457	0.080294	0.0799211	0.0795097	0.0791985	0.0788809	0.0785249	0.0781704	0.0778434	0.0775044	0.0771437	0.0767689	0.0764496
SM_009	29.8179	0.0704287	0.0699552	0.0692704	0.0686207	0.0675961	0.0666287	0.0660304	0.065522	0.0648996	0.0643246	0.0636693	0.0628236	0.0620026	0.0612426	0.0605387	0.05996	0.059493	0.0589823	0.0583489	0.057644	0.0570523	0.056529	0.0559841	0.055507	0.0551568	0.0549482	0.0547894	0.0547143	0.0547267	0.0547129	0.0546778	0.0545765	0.0544087	0.0541147	0.0537373	0.0533484	0.0529802	0.0525473	0.0520164	0.0514815	0.051001	0.0505703	0.0501726	0.0497719	0.0491968	0.0485172	0.0479496	0.0474886
SM_010	27.604	0.112747	0.112278	0.111314	0.110247	0.109443	0.10872	0.10803	0.107285	0.106457	0.105516	0.104612	0.103839	0.103036	0.102214	0.101393	0.100647	0.0999656	0.0992926	0.0984632	0.0975136	0.0967097	0.0959738	0.0951758	0.0944545	0.0939258	0.0933887	0.0928837	0.0924039	0.0919221	0.0914917	0.0911211	0.0907905	0.090405	0.0899629	0.089416	0.0888556	0.0882638	0.0877008	0.0871376	0.0864942	0.0858669	0.0852768	0.0846863	0.0840831	0.0835316	0.0830069	0.082482	0.0818692
SM_011	26.333	0.0765141	0.0760623	0.0752879	0.0742817	0.07292	0.0717073	0.07085	0.0700127	0.0691027	0.0683014	0.0675364	0.066541	0.0654104	0.0642913	0.0632623	0.0624138	0.0616165	0.0607509	0.0598324	0.0589189	0.0580661	0.0572452	0.0564263	0.0557352	0.0552178	0.0547925	0.054411	0.054062	0.0537949	0.0536107	0.0534421	0.0531378	0.0526932	0.0522008	0.0517359	0.05129	0.0507632	0.0501271	0.0494691	0.0488606	0.0482932	0.0477579	0.0472324	0.0466643	0.046056	0.0454014	0.0446989	0.0440779
SM_012	24.7596	0.122057	0.121431	0.120268	0.119096	0.117808	0.116247	0.114765	0.113489	0.112084	0.11072	0.109536	0.108326	0.10703	0.105801	0.10466	0.103553	0.102414	0.101233	0.100073	0.0988959	0.0978197	0.0968846	0.0959522	0.0949967	0.0941614	0.0934482	0.0927217	0.0919913	0.0913602	0.0908184	0.0902268	0.0896225	0.0889835	0.0883208	0.0875957	0.086851	0.0861115	0.0853396	0.0846327	0.0838862	0.0830557	0.0822718	0.0814833	0.0806325	0.079797	0.0789934	0.0782132	0.0774477
SM_013	32.8081	0.0873578	0.087175	0.0866449	0.0858289	0.0848371	0.0839117	0.083088	0.0823878	0.0817578	0.0810666	0.080404	0.0797027	0.0790125	0.0783207	0.0776567	0.0770367	0.0763644	0.0756612	0.0749142	0.0741925	0.0735367	0.0729348	0.0724176	0.0719869	0.071606	0.071245	0.0709308	0.0706393	0.0704663	0.0703855	0.0702098	0.0698963	0.0695704	0.0691817	0.068751	0.0683579	0.0679442	0.067457	0.0670098	0.0666034	0.0661776	0.0657352	0.0652339	0.0646791	0.0641295	0.0636032	0.0630247	0.0624557
SM_014	26.9485	0.0882693	0.0877816	0.0867813	0.0856235	0.0846017	0.0837421	0.0829686	0.0819691	0.0808625	0.080005	0.0792232	0.078267	0.0772237	0.0762557	0.0752948	0.0744249	0.0736081	0.0727613	0.0719647	0.0711887	0.070375	0.0695011	0.0687542	0.0681662	0.0677233	0.067294	0.0668643	0.0664728	0.0661345	0.0658883	0.065582	0.0652581	0.0648759	0.06443	0.0639595	0.0634392	0.0628563	0.0623317	0.0618892	0.0613633	0.0607584	0.0601483	0.0595967	0.059045	0.0584568	0.0577982	0.0571291	0.056533
SM_015	29.9276	0.0805946	0.0802827	0.0796622	0.0788264	0.0779745	0.0771789	0.0762556	0.0753735	0.0746084	0.0739328	0.0732516	0.0725927	0.0718804	0.0710938	0.0703072	0.0694945	0.0686315	0.0678198	0.0671473	0.0665079	0.0658682	0.0651932	0.0645292	0.0640687	0.0637077	0.0633509	0.0630068	0.0627679	0.062626	0.062497	0.0622847	0.0620172	0.0617473	0.0614467	0.0610892	0.0606478	0.0601514	0.0596245	0.0591125	0.0585786	0.0581391	0.0577465	0.0572466	0.0566397	0.0559534	0.0552578	0.0546633	0.0541515
SM_016	26.1413	0.0601694	0.059822	0.0589891	0.0580021	0.0571241	0.0564613	0.0558753	0.0552652	0.054495	0.0538142	0.0531907	0.0524867	0.0515794	0.0506266	0.0499336	0.0493643	0.0487768	0.0481323	0.0474735	0.0467658	0.0460522	0.045463	0.0449499	0.0445023	0.0441548	0.0439205	0.0438069	0.0437468	0.0435644	0.0433301	0.0431643	0.043064	0.0429327	0.0426782	0.0423532	0.0420531	0.0417194	0.0412597	0.040829	0.0404603	0.0400289	0.0395398	0.0390742	0.0386198	0.0381207	0.0376144	0.0371139	0.0366235
SM_017	33.3389	0.086965	0.0865524	0.0858069	0.0851372	0.08437	0.0834651	0.0825156	0.0816015	0.0808545	0.0802053	0.0794997	0.078793	0.0780802	0.0772233	0.0763913	0.0756622	0.074864	0.0741088	0.0734698	0.0728248	0.072169	0.0715788	0.071069	0.0705277	0.0699897	0.0695583	0.0692495	0.068995	0.0688171	0.068652	0.0683334	0.0679452	0.0675637	0.0672366	0.0669867	0.0666664	0.0661552	0.0655155	0.0648955	0.0643796	0.0638949	0.0634038	0.062981	0.0625172	0.061896	0.0612151	0.0605968	0.0600125
SM_018	31.6951	0.0879501	0.087459	0.0866148	0.0859693	0.0852	0.0841158	0.0832035	0.0825862	0.0819685	0.0812327	0.0804018	0.0795833	0.0788028	0.077979	0.0772118	0.0765028	0.0757478	0.0750293	0.0743535	0.0736257	0.0728967	0.0722336	0.0716772	0.07117	0.070724	0.0703659	0.0700316	0.0697027	0.0694744	0.0692968	0.0689982	0.0685963	0.068209	0.0679158	0.067697	0.0673867	0.0668783	0.0662531	0.0656768	0.0651666	0.0646482	0.0641327	0.0636549	0.0631373	0.0625177	0.0618552	0.0612549	0.0606913
SM_019	25.5214	0.0629793	0.0626242	0.0619197	0.0611776	0.0602984	0.059375	0.0587101	0.0580149	0.0573609	0.0567624	0.056216	0.0556241	0.0550288	0.0544062	0.0537449	0.0531086	0.05237	0.0516786	0.0510227	0.0504211	0.0498651	0.0493153	0.0488294	0.0484788	0.0482668	0.0479978	0.0477779	0.0476748	0.0476333	0.0474598	0.0472313	0.0470382	0.0468333	0.0466376	0.0464366	0.0461961	0.0457809	0.0452749	0.0448137	0.0444541	0.0440652	0.0435675	0.0431014	0.042657	0.0421488	0.0416337	0.0412167	0.040746
SM_020	41.6119	0.106245	0.105883	0.105037	0.104214	0.103407	0.102454	0.101667	0.100924	0.100138	0.099361	0.0987528	0.0979287	0.0969277	0.0960721	0.0953119	0.0946319	0.0938922	0.0931186	0.0923043	0.0915227	0.0907335	0.0899514	0.0892998	0.0887652	0.088266	0.0876824	0.0871951	0.0868094	0.0864763	0.0860948	0.0856932	0.0853218	0.0849548	0.0845329	0.0840156	0.0834398	0.0827887	0.0822216	0.0816529	0.0810462	0.0804539	0.0798293	0.0791555	0.0784463	0.0778317	0.077245	0.0766467	0.076016
SM_021	31.5881	0.0808376	0.0807077	0.0802636	0.0794694	0.0785344	0.0776777	0.0766663	0.0755858	0.074819	0.0742645	0.0736823	0.0730504	0.0723491	0.0714773	0.0705526	0.0697419	0.0690236	0.0682581	0.067521	0.0668937	0.0661353	0.0653239	0.0647023	0.0642228	0.0637791	0.0633965	0.063123	0.0628735	0.0626253	0.0624555	0.0623647	0.0621816	0.0618588	0.0614571	0.0610523	0.0606979	0.0602554	0.0596921	0.0591063	0.05853	0.0579675	0.057489	0.0570493	0.0565196	0.0559026	0.0553088	0.0547973	0.0542578
SM_022	29.91	0.0774273	0.0770224	0.076261	0.0755565	0.0747591	0.0737335	0.0728554	0.0721979	0.0714993	0.0707552	0.0701014	0.0694197	0.0686038	0.0678537	0.0671655	0.066443	0.0656588	0.0649237	0.0642266	0.0635172	0.0628492	0.0622631	0.0617503	0.0612825	0.0609238	0.0606179	0.0603041	0.0600305	0.0598892	0.0597959	0.0596297	0.0594536	0.0593126	0.0591129	0.0587889	0.0583943	0.0579328	0.0574668	0.0569546	0.0564518	0.0560377	0.055614	0.0551372	0.054609	0.0540562	0.053466	0.052859	0.0522878
SM_023	25.4167	0.131354	0.130568	0.128817	0.126936	0.125146	0.123505	0.12187	0.120076	0.118387	0.116813	0.115277	0.11385	0.112463	0.110884	0.109271	0.107731	0.106234	0.104743	0.103205	0.101829	0.100544	0.0992085	0.0978683	0.0966995	0.0956016	0.0944601	0.093469	0.0926254	0.0917517	0.0908527	0.0900189	0.0891593	0.0882629	0.0873673	0.0865074	0.0856307	0.0846776	0.0836913	0.0826674	0.0816321	0.0806082	0.0796049	0.0786219	0.07766	0.0766809	0.0756696	0.0747004	0.0737334
SM_025	34.7486	0.081292	0.0808777	0.0799967	0.0788418	0.077863	0.0771812	0.0764166	0.0754866	0.0747806	0.0741258	0.0731965	0.0722761	0.0714996	0.0708531	0.0702063	0.0695409	0.0688136	0.0680464	0.067204	0.0664	0.0656522	0.0649658	0.064417	0.0639249	0.0634988	0.0631337	0.062841	0.0626434	0.0625095	0.0624446	0.0623545	0.0621207	0.0617621	0.0614273	0.0611253	0.0607517	0.0602311	0.0597511	0.0593234	0.0588109	0.0582476	0.0577173	0.0572446	0.0567514	0.0562193	0.055669	0.0551236	0.0545632
SM_026	32.7167	0.098544	0.0981141	0.0974973	0.0967852	0.0957375	0.0947336	0.0939268	0.0931676	0.0925894	0.0920626	0.0913498	0.0906421	0.0899141	0.0891467	0.08837	0.0875627	0.0867323	0.0859774	0.0853024	0.0845802	0.0839258	0.0833234	0.082644	0.08201	0.0815145	0.0810394	0.0806257	0.0803831	0.0801091	0.0797555	0.0794229	0.0791663	0.0788419	0.0784392	0.0780639	0.0776526	0.0771344	0.0765546	0.0759811	0.0754585	0.0750227	0.074506	0.0739326	0.0733652	0.0727806	0.0721916	0.0716185	0.0711199
SM_027	31.4924	0.0770881	0.0766712	0.0758586	0.0750231	0.0742265	0.0735172	0.0728032	0.0719626	0.0710716	0.0702397	0.06945	0.0687924	0.0680869	0.067364	0.0666324	0.0658854	0.0651005	0.064325	0.0635918	0.0628524	0.0621809	0.0616201	0.061053	0.0604751	0.0600503	0.0596899	0.0593919	0.0592182	0.0591716	0.0590446	0.0586869	0.0583001	0.0580188	0.0577334	0.0573671	0.0569767	0.0565351	0.0561393	0.0557238	0.0552559	0.0547452	0.0542426	0.053781	0.0532925	0.052756	0.0521767	0.0515787	0.051009
SM_028	32.0009	0.0657673	0.0654113	0.0648411	0.0641406	0.0632498	0.062294	0.0613787	0.0604824	0.0597983	0.0593862	0.0589112	0.058252	0.0574578	0.0567484	0.0559941	0.0552041	0.0544743	0.0537952	0.0531066	0.0524516	0.0518367	0.0512257	0.0507247	0.050254	0.0498311	0.049509	0.0492596	0.0490778	0.0489188	0.0487941	0.0486054	0.0484261	0.0482804	0.0481084	0.0478409	0.047505	0.0470962	0.0466121	0.046092	0.0456229	0.0452571	0.0448734	0.0443721	0.0438035	0.0432833	0.042794	0.0423468	0.0419108
SM_029	23.8537	0.0893469	0.0889852	0.0882358	0.0872207	0.0858315	0.0846326	0.0836379	0.0827887	0.0819586	0.0810374	0.0801763	0.0793031	0.0783922	0.0774418	0.0765307	0.0756402	0.0748233	0.0740888	0.0732736	0.0723222	0.0713627	0.070535	0.0698399	0.0692332	0.0686803	0.068211	0.0677964	0.067443	0.0671652	0.0668606	0.0664605	0.0660236	0.0656454	0.0652338	0.0648366	0.0643591	0.0637349	0.0630579	0.062458	0.0618794	0.0612795	0.0606993	0.060068	0.0594367	0.0588244	0.0582201	0.057597	0.0570018
SM_030	26.7665	0.0676622	0.0673122	0.0665265	0.0656042	0.0646544	0.0640663	0.0636305	0.0630976	0.0623421	0.0615217	0.061	0.0604214	0.0597139	0.059053	0.0584478	0.0578117	0.0571148	0.0563634	0.0556569	0.0550611	0.0544886	0.0539771	0.0534878	0.0530916	0.0527766	0.0525344	0.0523552	0.0521766	0.0520819	0.0520608	0.051974	0.0517533	0.0515369	0.0513219	0.0510344	0.0506714	0.0503065	0.0499536	0.0495715	0.0491228	0.0485793	0.0480566	0.0476138	0.0471886	0.0467107	0.0462457	0.045772	0.0452155
SM_031	23.8689	0.189788	0.188971	0.18742	0.185587	0.18366	0.181548	0.179622	0.177939	0.176596	0.175182	0.173636	0.172192	0.170585	0.168911	0.167157	0.165603	0.164202	0.162912	0.161488	0.159856	0.158275	0.156706	0.155228	0.153922	0.152795	0.151653	0.150523	0.14938	0.148214	0.147083	0.145934	0.14486	0.143798	0.142905	0.141931	0.14081	0.139668	0.138508	0.137427	0.136451	0.135497	0.134466	0.133448	0.132363	0.131281	0.130215	0.129199	0.128333
SM_032	20.4314	0.0694104	0.0690359	0.0683553	0.0677024	0.0670034	0.0662516	0.0655304	0.0647528	0.0639753	0.0634626	0.0630868	0.0624595	0.0617019	0.0610315	0.0603393	0.0596418	0.0589775	0.05835	0.057808	0.0573248	0.0567942	0.0561845	0.0556089	0.0551566	0.0549208	0.0547995	0.0546369	0.0544695	0.0544049	0.0543874	0.0542792	0.0541137	0.0538581	0.0535803	0.0533133	0.0530498	0.052709	0.052288	0.051882	0.0514866	0.051141	0.0507317	0.0502929	0.0499087	0.0494996	0.0490381	0.0486276	0.0482191
SM_033	26.6901	0.109166	0.108646	0.107768	0.106944	0.10597	0.10467	0.103279	0.102121	0.101201	0.100376	0.0993776	0.0983347	0.0974138	0.0966437	0.0958001	0.0947723	0.0937447	0.0928008	0.0919334	0.0910309	0.0901001	0.0891665	0.0882715	0.0875218	0.0869018	0.0863745	0.0859481	0.0855052	0.0848896	0.0843143	0.0838019	0.0832918	0.0828237	0.0823325	0.081835	0.0813456	0.0808119	0.0801187	0.0793245	0.0785674	0.0779538	0.0774509	0.0769167	0.0763404	0.0756625	0.0748659	0.0741332	0.0735599
SM_034	27.2991	0.102625	0.102118	0.101195	0.100246	0.0993062	0.0981881	0.0970469	0.0959692	0.0949844	0.0940359	0.0928851	0.0917924	0.0908855	0.0898845	0.0887526	0.0877343	0.0867762	0.0857989	0.0848231	0.0838902	0.083053	0.0821395	0.0812048	0.0804058	0.079804	0.0792987	0.0788389	0.078452	0.0780678	0.0776812	0.0773115	0.0769033	0.0763336	0.0757063	0.0751878	0.0747189	0.0740892	0.0733218	0.0725814	0.0718976	0.0713049	0.0707264	0.0701133	0.0694371	0.0687283	0.0680281	0.0673665	0.0667419
SM_035	28.8631	0.0779993	0.0774618	0.0764542	0.0754402	0.074208	0.0730487	0.0720433	0.0712165	0.0703156	0.0693461	0.0683416	0.0673729	0.0664283	0.0653872	0.06438	0.0634164	0.0625257	0.0616166	0.0606816	0.0597504	0.0588634	0.0580418	0.0572334	0.0566094	0.0561673	0.0558246	0.0555087	0.0552097	0.0549306	0.0546548	0.0543675	0.054051	0.0537227	0.0533508	0.0529885	0.052562	0.0520417	0.0514352	0.0508376	0.0502638	0.0496807	0.0490679	0.0484192	0.0477977	0.0471437	0.0464581	0.0457998	0.0452233
SM_036	36.9635	0.0799529	0.0795121	0.0787092	0.0776978	0.0764223	0.075336	0.0743196	0.0734628	0.0725643	0.071698	0.0708138	0.0699543	0.0691313	0.0681799	0.0671426	0.0661057	0.0651653	0.0642382	0.0633659	0.0624903	0.0617078	0.0610185	0.0603347	0.0597725	0.0593389	0.0590139	0.0587602	0.0586445	0.0585599	0.0584319	0.0582352	0.0579901	0.057708	0.0574093	0.0571397	0.0567596	0.0562519	0.0556627	0.0551251	0.0545654	0.0539641	0.053353	0.0527361	0.052165	0.0515325	0.0508335	0.0501166	0.0495044
SM_037	27.6203	0.070113	0.0695898	0.068724	0.0680694	0.0674727	0.0668762	0.0661727	0.0654126	0.0646289	0.063816	0.0629244	0.0621773	0.0615689	0.0608725	0.0601044	0.0593203	0.0585053	0.0577879	0.0571733	0.0565086	0.0558861	0.0552901	0.0546961	0.0542558	0.0539527	0.0536665	0.0534398	0.0533851	0.0533663	0.0532718	0.0531302	0.0530034	0.0528561	0.0525973	0.0522663	0.0518975	0.0515168	0.0510731	0.0505723	0.0500682	0.0496071	0.0491721	0.0486672	0.0481028	0.0475309	0.0469739	0.0464389	0.0459528
SM_038	32.4839	0.104951	0.104284	0.103185	0.102303	0.10135	0.10026	0.0988922	0.0974392	0.0961091	0.0948784	0.0935804	0.0923398	0.0912804	0.0902188	0.0891815	0.088143	0.087041	0.0859587	0.0848941	0.0837833	0.0827298	0.0816895	0.0806081	0.0796886	0.0789413	0.0783074	0.0777659	0.0773239	0.0768741	0.0763815	0.0758937	0.075355	0.0747799	0.0741414	0.073484	0.0728355	0.0721831	0.0714565	0.0707102	0.0699994	0.0693005	0.068607	0.0679048	0.067175	0.0663712	0.0655673	0.0648006	0.0640986
SM_039	30.4025	0.112484	0.111565	0.109963	0.10864	0.107359	0.105989	0.104428	0.102825	0.101306	0.0997169	0.0979893	0.0964732	0.095116	0.0936666	0.0922377	0.0908435	0.0893638	0.0879172	0.0865247	0.0851614	0.0839327	0.0826816	0.0813324	0.080073	0.0790095	0.0780813	0.0771709	0.0763161	0.075552	0.0747986	0.0739971	0.0731995	0.0724461	0.0716438	0.0707424	0.0697797	0.0688448	0.0679051	0.0669017	0.0659383	0.0651088	0.0642638	0.0633077	0.0623426	0.0613523	0.060371	0.0594359	0.0585555
SM_040	30.5305	0.110205	0.109471	0.108362	0.107279	0.105878	0.104426	0.103128	0.102012	0.100905	0.099787	0.0987037	0.0977669	0.0967633	0.0955987	0.0944104	0.0931944	0.0920232	0.0909972	0.0899581	0.0887962	0.0877567	0.0869142	0.086089	0.0852	0.0843645	0.0837159	0.0832125	0.0827618	0.0823031	0.0819098	0.0814557	0.0809122	0.0803096	0.0797111	0.0791514	0.0785491	0.0778782	0.0771854	0.0765331	0.075861	0.0751806	0.0745048	0.0738273	0.0731213	0.0723174	0.0714862	0.070779	0.0701827
SM_041	32.9413	0.0891176	0.0885807	0.0876564	0.0867336	0.0854615	0.0840924	0.0828512	0.0818101	0.0806903	0.0795176	0.078486	0.0775127	0.0765167	0.0755201	0.0746405	0.0737111	0.0726065	0.0714863	0.0705076	0.0696565	0.0688579	0.0680935	0.0672987	0.0665287	0.0658413	0.0652757	0.0648154	0.064492	0.0642343	0.0638995	0.0634853	0.063048	0.0625945	0.0621387	0.0616887	0.0611747	0.0605432	0.059852	0.0592405	0.0587176	0.058153	0.0575493	0.0569001	0.0562602	0.0555623	0.0548312	0.0542003	0.0536765
SM_042	31.2967	0.0906583	0.0903412	0.0897055	0.0888498	0.0877192	0.0867167	0.0858479	0.0850973	0.0842513	0.0833205	0.0825394	0.0817929	0.0810503	0.0802099	0.0794168	0.0786505	0.0777885	0.076879	0.0760371	0.075323	0.0746704	0.0740637	0.0734239	0.0728063	0.0722192	0.0716941	0.0712959	0.0710528	0.0709309	0.0707821	0.0705426	0.0701806	0.0697752	0.0694138	0.069115	0.0687259	0.068198	0.06762	0.0670787	0.0665909	0.0660213	0.0653853	0.0647322	0.0641689	0.0635423	0.062837	0.0622284	0.0617074
SM_043	39.979	0.0975181	0.0968202	0.09564	0.0947772	0.0938908	0.0930315	0.0917981	0.0905501	0.0894274	0.0884248	0.0877009	0.0869732	0.0861432	0.0852291	0.0844379	0.0835467	0.0825676	0.0815716	0.0806359	0.0798349	0.0790814	0.0783529	0.0776844	0.0771196	0.0764612	0.0758354	0.0753234	0.0750034	0.0748359	0.0746137	0.0742541	0.073792	0.0733724	0.0729961	0.0726548	0.0722327	0.0717379	0.0711387	0.070507	0.0699217	0.0692649	0.0686208	0.0680547	0.0675676	0.066943	0.0662351	0.0656008	0.0650472
SM_044	32.9273	0.0861665	0.0855379	0.084329	0.0832234	0.0822346	0.0812275	0.0801865	0.0794602	0.0786791	0.0775927	0.0765748	0.0757639	0.0749426	0.0740939	0.073361	0.072554	0.0716212	0.0706227	0.0696782	0.068901	0.0682324	0.0675468	0.0668591	0.0663163	0.0658354	0.0653607	0.0649545	0.064726	0.0646416	0.0645389	0.064333	0.064002	0.0635886	0.0632008	0.0628956	0.0625495	0.0620982	0.0615354	0.0609402	0.0603869	0.0598076	0.0592026	0.0585803	0.0580186	0.0573914	0.056667	0.0560592	0.0555413
SM_045	27.2586	0.0985277	0.0978973	0.0966669	0.0953855	0.0939883	0.0926075	0.0913049	0.0900242	0.0887047	0.0874129	0.0861597	0.0850928	0.0840559	0.0829036	0.0816581	0.0803926	0.0792065	0.0780542	0.0770118	0.076004	0.0750582	0.0741187	0.0730821	0.0721136	0.0713086	0.0705157	0.0697551	0.0691585	0.0686381	0.0681577	0.0676744	0.0672057	0.0666572	0.0660119	0.0653852	0.0647337	0.0640569	0.0633605	0.0626761	0.0619576	0.061187	0.0604256	0.0597037	0.0590097	0.0582988	0.0575347	0.0567218	0.0559911
SM_046	37.1943	0.0998325	0.0992419	0.09812	0.0970089	0.0959415	0.0950361	0.0942875	0.09351	0.0926058	0.0916144	0.0906346	0.0898714	0.0891031	0.0881816	0.0872491	0.0863852	0.0855823	0.0847653	0.0839497	0.0830972	0.0823512	0.0816945	0.0809687	0.0803184	0.0798282	0.0793763	0.078911	0.0785797	0.078317	0.0780941	0.0778547	0.0775748	0.0772446	0.076824	0.0763478	0.0758932	0.0754658	0.0749482	0.0744106	0.0738978	0.073373	0.0728307	0.0723172	0.0718397	0.0713409	0.0707869	0.0702285	0.0697444
SM_047	34.0834	0.131109	0.130402	0.129229	0.12804	0.126603	0.125348	0.124296	0.123211	0.122123	0.121081	0.120045	0.119067	0.117976	0.116822	0.115758	0.114692	0.113588	0.112497	0.111403	0.110304	0.109402	0.108532	0.107476	0.106488	0.105665	0.10482	0.103967	0.103232	0.102596	0.102066	0.101524	0.10098	0.100398	0.0996803	0.098922	0.0981609	0.0973888	0.0965942	0.0958522	0.0951196	0.0943116	0.0934497	0.0926405	0.0919166	0.09113	0.0902691	0.0894003	0.0886324
SM_048	29.3445	0.085381	0.0848965	0.0838206	0.0825582	0.0812175	0.0799162	0.0785585	0.0772179	0.0760093	0.0749301	0.0739995	0.0730396	0.0720663	0.0710052	0.0698646	0.0687284	0.0677368	0.0668419	0.0659087	0.0650161	0.0641883	0.0632997	0.0624226	0.0616563	0.0609524	0.060415	0.0600319	0.059669	0.0592853	0.0588421	0.0583646	0.057862	0.0574021	0.0569532	0.0564284	0.0558437	0.0552283	0.0545476	0.0538217	0.0531925	0.052689	0.0521975	0.0516333	0.0509754	0.0502191	0.049504	0.0489067	0.0483574
SM_049	26.8906	0.107142	0.106567	0.105452	0.104257	0.103037	0.10172	0.100495	0.0994314	0.0983124	0.0972198	0.0961898	0.0953691	0.0945827	0.0937083	0.0927588	0.0917491	0.09072	0.0897194	0.0887429	0.0877528	0.0868464	0.0860068	0.0852014	0.0843755	0.0836035	0.0830269	0.0825835	0.0821664	0.0817157	0.081276	0.080802	0.0802623	0.0796552	0.0790979	0.0785103	0.0778545	0.0771717	0.0764156	0.0757326	0.0751975	0.0747344	0.0741403	0.0734081	0.0726494	0.0719275	0.0712519	0.070619	0.0700184
SM_050	31.7315	0.0866425	0.0861921	0.0853598	0.0843719	0.0832426	0.082186	0.0812219	0.080349	0.0794709	0.0785595	0.0776965	0.0770674	0.0764903	0.0757554	0.0748397	0.0738607	0.0729815	0.0722174	0.0714604	0.0706668	0.0699314	0.0692592	0.0685987	0.0678928	0.0672318	0.0667977	0.0665266	0.0662454	0.0659407	0.065639	0.0652628	0.0648751	0.0644846	0.0640959	0.0636853	0.0632149	0.0626723	0.0620506	0.0614034	0.060824	0.060331	0.0598281	0.0592795	0.0586681	0.0579906	0.0573601	0.0568039	0.0562602
SM_051	31.3641	0.0690258	0.0686338	0.0679772	0.0671	0.0659484	0.0649333	0.0640401	0.0632218	0.0625307	0.0618098	0.0608883	0.0599054	0.0589755	0.0581211	0.0572872	0.0564472	0.0555791	0.0547789	0.0540713	0.0532766	0.0525085	0.0518296	0.0511562	0.050586	0.0502212	0.0499969	0.0498003	0.0496105	0.0494282	0.0492626	0.0490872	0.048854	0.0484412	0.0479786	0.0476576	0.0473484	0.0469202	0.0463946	0.0458522	0.0453353	0.0448443	0.0443133	0.043787	0.0432961	0.0426868	0.0420127	0.0414535	0.0409847
SM_052	33.25	0.0988417	0.0983018	0.0971941	0.0959166	0.0946434	0.0935598	0.0925394	0.0915651	0.0907558	0.0897944	0.088775	0.0879518	0.0870256	0.0858647	0.0847648	0.0838766	0.0830264	0.0822274	0.0814402	0.0805324	0.079595	0.0787014	0.0778864	0.0772149	0.0767252	0.0762827	0.0758013	0.0753064	0.0748493	0.0744222	0.0740105	0.0736596	0.0731807	0.0725901	0.0720462	0.0715257	0.0709375	0.0703181	0.0697109	0.0691028	0.068473	0.0678049	0.0671507	0.0664712	0.0656957	0.0649469	0.0643276	0.0637614
SM_053	26.2087	0.110326	0.109721	0.108453	0.106962	0.105429	0.104124	0.102983	0.101727	0.100298	0.0987999	0.0974489	0.0962385	0.0950062	0.093732	0.0925741	0.0914517	0.090266	0.0891251	0.0879443	0.0866178	0.0853428	0.0842036	0.0831024	0.0820817	0.0812049	0.0804239	0.0796868	0.0789437	0.0781902	0.0774529	0.0767317	0.0760466	0.0752861	0.0744065	0.073546	0.0727614	0.0719698	0.0711519	0.0703606	0.0696356	0.0689207	0.0681047	0.0672328	0.0663741	0.065509	0.0646739	0.063927	0.0631932
SM_054	33.5198	0.153136	0.15268	0.151848	0.15104	0.150108	0.149098	0.14815	0.14703	0.146089	0.14533	0.144582	0.143795	0.142933	0.141994	0.141082	0.140339	0.139512	0.138742	0.13803	0.137169	0.136269	0.135492	0.134692	0.133862	0.13325	0.132691	0.132046	0.131425	0.130844	0.130293	0.1298	0.129292	0.12868	0.128007	0.127367	0.126915	0.126431	0.125801	0.125184	0.124685	0.124143	0.123551	0.123032	0.122449	0.12177	0.121087	0.120531	0.120057
SM_055	33.588	0.104378	0.103897	0.102956	0.101829	0.100422	0.0992094	0.0982558	0.0973726	0.0963404	0.0952319	0.0942541	0.0933697	0.0923842	0.0913882	0.0904546	0.08942	0.0883649	0.0872592	0.0862297	0.0852882	0.0845171	0.08382	0.08296	0.0820326	0.0812524	0.0806977	0.0802074	0.0797735	0.0793673	0.0789243	0.0784344	0.0779999	0.0775621	0.0771049	0.0766047	0.0759457	0.0752811	0.0746832	0.0741096	0.0734633	0.0727775	0.0721307	0.0714628	0.0707476	0.0700416	0.0693828	0.068764	0.0681606
SM_056	31.6382	0.0911892	0.0906193	0.0894383	0.0881759	0.0869193	0.0856971	0.0846254	0.0834729	0.0822201	0.0811167	0.0801784	0.0792291	0.078127	0.0769998	0.0758557	0.0747574	0.073718	0.0726521	0.0716467	0.0706376	0.0697126	0.0688704	0.0680131	0.0671605	0.066412	0.0657601	0.0651688	0.0646563	0.0641958	0.0637247	0.0632327	0.062764	0.0622377	0.0617278	0.061194	0.0605268	0.059795	0.0591549	0.0585817	0.0578959	0.0571896	0.0565311	0.0558764	0.0551498	0.0544173	0.0537055	0.0529897	0.0522983
SM_057	25.802	0.108858	0.108196	0.106877	0.105462	0.103875	0.102333	0.100897	0.0995017	0.0981379	0.0967772	0.095529	0.0943847	0.093042	0.091666	0.0904439	0.0892214	0.0879766	0.0866322	0.085325	0.084173	0.0831319	0.0820683	0.080887	0.0797051	0.0787038	0.0779184	0.0771322	0.0763078	0.0755203	0.0748003	0.0740965	0.0734235	0.0727479	0.0720187	0.0712578	0.0704357	0.0696345	0.0688483	0.068028	0.0671459	0.0662911	0.0655022	0.0647166	0.0638786	0.0630006	0.0621504	0.0613271	0.0605335
SM_058	24.1786	0.0786894	0.0782782	0.0773248	0.0762631	0.0752196	0.0742587	0.0733011	0.0723412	0.0714177	0.0705513	0.0698667	0.0692914	0.0684926	0.0675542	0.0666921	0.0658601	0.0650208	0.0641292	0.0633184	0.062543	0.0618559	0.0612427	0.0605292	0.0598265	0.0592497	0.0588415	0.0585148	0.0582432	0.0579656	0.0576244	0.0572626	0.0569382	0.0565769	0.0561694	0.0557593	0.0552566	0.0546992	0.054194	0.0536952	0.0531327	0.0525679	0.0519934	0.0514	0.0508356	0.0502143	0.0495398	0.0488969	0.0483671
SM_059	27.9031	0.0633538	0.0629913	0.0622535	0.0614505	0.0606041	0.0597381	0.05872	0.0577598	0.0568939	0.0560502	0.055312	0.0545361	0.0536908	0.052843	0.0520843	0.0512973	0.0503848	0.0494368	0.048523	0.0476478	0.0468427	0.0461861	0.0455739	0.0449861	0.0445095	0.0442052	0.043981	0.0437251	0.0435461	0.0434518	0.0433059	0.043071	0.0427534	0.0423487	0.0419828	0.0415991	0.0411088	0.0405966	0.040048	0.039464	0.0388974	0.03842	0.0379246	0.0373913	0.03683	0.0362711	0.0357271	0.0351597
SM_060	31.0266	0.10474	0.104313	0.103215	0.102073	0.101145	0.100258	0.0993437	0.0983222	0.0972108	0.0960718	0.0952068	0.094405	0.0935344	0.0926501	0.0918106	0.0909608	0.0899412	0.0889051	0.0878507	0.0868419	0.085975	0.0851881	0.0843431	0.0835328	0.0828178	0.0821324	0.0815798	0.0811426	0.0807628	0.080356	0.0799371	0.0795081	0.0789863	0.0784042	0.077852	0.0773004	0.0766329	0.0759195	0.0751731	0.0744293	0.0737294	0.0730916	0.0724338	0.0717342	0.0710576	0.0703526	0.0696175	0.0688945
SM_061	41.04	0.0917017	0.0913601	0.0905694	0.0896809	0.0886387	0.0873312	0.0860434	0.0848317	0.0838438	0.0828713	0.0819132	0.0808843	0.0798258	0.0788198	0.0777966	0.0768175	0.075829	0.0748652	0.0738911	0.0730105	0.072221	0.0714224	0.0705329	0.0696508	0.0690211	0.0685523	0.0680825	0.0675471	0.067031	0.066563	0.0661975	0.0658042	0.0652712	0.0647479	0.0642143	0.0636911	0.063073	0.0623378	0.0615658	0.0608648	0.0602468	0.0595828	0.0589116	0.0582418	0.0574993	0.0566993	0.055977	0.0553183
SM_062	31.5817	0.0850342	0.0847971	0.0841993	0.083254	0.0821019	0.0809557	0.0801011	0.0793487	0.0787125	0.0779949	0.0771125	0.0762556	0.0754861	0.0746907	0.0737891	0.0730035	0.0722229	0.0714521	0.07068	0.069948	0.0692189	0.0684673	0.0677253	0.0670812	0.0666901	0.0663611	0.0660163	0.0656753	0.0653091	0.0649463	0.0646416	0.064359	0.064001	0.0636051	0.0631617	0.0627131	0.0621965	0.0616198	0.0610426	0.0604683	0.0599533	0.0594128	0.0588644	0.0582962	0.0576738	0.0570063	0.0564102	0.0559193
SM_063	26.4596	0.113134	0.112879	0.112162	0.111023	0.109691	0.108449	0.107305	0.106119	0.105131	0.10418	0.103298	0.102371	0.101367	0.100369	0.0993593	0.0984086	0.0975002	0.0966314	0.0957085	0.0947862	0.093835	0.0929654	0.092157	0.0913531	0.0906547	0.0899425	0.0892418	0.0886184	0.0880727	0.0875973	0.0872509	0.0868144	0.0862098	0.0856713	0.0850977	0.0844874	0.0838198	0.0831492	0.0824737	0.0817737	0.0811083	0.0804915	0.0799445	0.07934	0.0786122	0.0778513	0.0771935	0.0765965
SM_064	34.9729	0.11381	0.113322	0.1122	0.110971	0.109904	0.108816	0.107489	0.106126	0.105013	0.103813	0.102568	0.101306	0.100183	0.0991216	0.0979766	0.0968438	0.0957582	0.0947387	0.0936709	0.0926457	0.0916402	0.0906397	0.08965	0.088732	0.0879652	0.087251	0.0865457	0.0858298	0.0851587	0.0845155	0.0839779	0.083463	0.0828525	0.0822631	0.0816352	0.0809637	0.0802232	0.0794288	0.0785965	0.0778384	0.0771393	0.0764369	0.0757673	0.0750718	0.0743222	0.073508	0.0726754	0.0718789
SM_065	27.4855	0.0972727	0.0966868	0.0955917	0.0946763	0.0937489	0.09252	0.0911884	0.0900728	0.0890436	0.0879315	0.086899	0.0860632	0.0852404	0.0843113	0.0833748	0.0824593	0.0814677	0.0803704	0.0793329	0.0784429	0.0776676	0.0768737	0.0760357	0.0753097	0.0747102	0.0741499	0.073663	0.0733158	0.0730199	0.0726779	0.0722726	0.0717815	0.0712146	0.0706702	0.0701451	0.0695867	0.0690179	0.0683629	0.067728	0.0671301	0.0664346	0.0657268	0.0651172	0.064461	0.063674	0.0629411	0.0623108	0.0616981
SM_066	29.3018	0.0889551	0.0883483	0.0871976	0.0861786	0.0850999	0.083846	0.0826007	0.0816507	0.080833	0.0799161	0.078801	0.0777842	0.0769683	0.0761175	0.0751961	0.0741719	0.073109	0.0720419	0.0710259	0.070059	0.0692363	0.06847	0.0677045	0.067049	0.0664223	0.0658312	0.0653053	0.0648757	0.0645219	0.0642214	0.0638293	0.0632569	0.0626491	0.0621367	0.0616871	0.0611602	0.0605259	0.059817	0.0591846	0.0585816	0.057873	0.0571398	0.0565553	0.0559834	0.0552667	0.0545572	0.0539097	0.0532168
SM_067	28.7874	0.141141	0.140517	0.139096	0.137523	0.136032	0.134466	0.132847	0.131364	0.130033	0.128728	0.127322	0.125922	0.124641	0.123448	0.122261	0.121001	0.119635	0.118221	0.11685	0.11558	0.11446	0.113398	0.112263	0.111104	0.110014	0.109042	0.108138	0.107287	0.106502	0.105741	0.104888	0.103934	0.103029	0.102208	0.101328	0.100401	0.0995005	0.0985146	0.0975386	0.0966352	0.0957114	0.0947866	0.0939403	0.0930559	0.092053	0.0910494	0.0901559	0.0893595
SM_068	26.5067	0.110358	0.109896	0.109178	0.108709	0.108249	0.107791	0.107098	0.106339	0.1057	0.105405	0.105049	0.104546	0.104033	0.103549	0.103032	0.102403	0.101883	0.101379	0.100863	0.100389	0.0999097	0.099415	0.0989395	0.0986596	0.0984045	0.0980622	0.0977392	0.0975313	0.0973813	0.0972305	0.097059	0.0968788	0.0967497	0.096549	0.0962444	0.0959225	0.0956542	0.0953085	0.0948598	0.0943795	0.0939641	0.0937009	0.0934096	0.0930312	0.092628	0.0922306	0.0917946	0.0914014
SM_069	30.6418	0.113417	0.112819	0.1116	0.110499	0.109397	0.108367	0.107589	0.107001	0.106329	0.105518	0.104594	0.103667	0.102774	0.101884	0.101098	0.100368	0.0996675	0.0989359	0.0981206	0.0972546	0.0964462	0.0957561	0.0951136	0.0946193	0.0941473	0.0936403	0.0931282	0.0926707	0.0923197	0.0920285	0.0917526	0.0914163	0.0910842	0.0906988	0.0902027	0.0896675	0.0891811	0.0886695	0.0880858	0.0874458	0.0868443	0.0863679	0.0858181	0.0851924	0.0846288	0.0840514	0.0834261	0.0828482
SM_070	31.8758	0.113643	0.113105	0.112011	0.110794	0.109589	0.108735	0.107825	0.106737	0.105558	0.104625	0.103784	0.102794	0.101851	0.101	0.100119	0.0990744	0.0981002	0.0972321	0.0962868	0.0953108	0.0944214	0.0936002	0.0927819	0.0920933	0.0914863	0.0909525	0.0904504	0.089977	0.089517	0.0890714	0.088677	0.0882242	0.0877606	0.0872134	0.0866305	0.0860671	0.0855145	0.0848817	0.084173	0.0833797	0.0825921	0.0819963	0.0813977	0.0807317	0.0800559	0.0793485	0.0786314	0.0779735
SM_071	32.7201	0.0768506	0.0762501	0.0749716	0.0737308	0.072582	0.0716672	0.0707783	0.0698438	0.0688084	0.0678608	0.0669713	0.0660087	0.0650855	0.0642478	0.0634659	0.0625729	0.0616611	0.0606883	0.0597568	0.0589477	0.0581678	0.0574	0.0567023	0.0561565	0.0556611	0.0552313	0.0548364	0.0544783	0.0542492	0.0540455	0.0537764	0.0534315	0.0530433	0.0525625	0.0520699	0.0516194	0.0511733	0.0506621	0.0500824	0.049383	0.0487196	0.0482219	0.0476798	0.0471279	0.046589	0.0459441	0.0452528	0.0446064
SM_076	27.6004	0.0988899	0.0985629	0.0977844	0.096872	0.0959279	0.0949056	0.0938829	0.0929431	0.0922394	0.0914602	0.0905194	0.0894998	0.0886391	0.0879163	0.0871641	0.0863604	0.085441	0.0845419	0.0836885	0.0829154	0.0822266	0.0815509	0.0808533	0.0801609	0.0795134	0.0789281	0.0784331	0.0779029	0.0774281	0.0770501	0.0767305	0.0763428	0.0758876	0.0754087	0.0748627	0.0743328	0.0737957	0.0732067	0.0725995	0.0720353	0.0715014	0.0709274	0.0704009	0.0699398	0.0693608	0.0686418	0.0680294	0.0674941
SM_077	31.0062	0.0966078	0.0962956	0.0954041	0.0943994	0.0933846	0.0925363	0.0918526	0.0911387	0.0905486	0.0898442	0.089104	0.08831	0.0876175	0.0869106	0.0862491	0.0856047	0.0848215	0.0840732	0.0833758	0.0826957	0.0820223	0.0814471	0.0807996	0.0801463	0.079587	0.0790912	0.0786269	0.0781283	0.0777582	0.0775242	0.0773829	0.0770867	0.0766914	0.0763014	0.0758447	0.0753805	0.0749021	0.074352	0.0738315	0.0734439	0.0729936	0.0723792	0.0717702	0.0713254	0.0708784	0.070309	0.0698057	0.0693564
SM_078	29.8162	0.084978	0.0845668	0.0836224	0.082701	0.0818377	0.0810788	0.0806284	0.0800745	0.0793994	0.0787219	0.0780774	0.0773147	0.076563	0.0758232	0.0750692	0.0743807	0.0736353	0.0728518	0.0721099	0.0714861	0.0708788	0.0702767	0.0696796	0.0690691	0.0685193	0.0681159	0.0678295	0.067603	0.0674662	0.0672172	0.06692	0.06662	0.0663298	0.0660727	0.0657653	0.0654469	0.0649892	0.0644227	0.0638691	0.0633743	0.0628942	0.0623785	0.0618719	0.0613621	0.060816	0.0602658	0.0597885	0.0592574
SM_079	27.4361	0.0676179	0.0672145	0.06621	0.0652938	0.0646793	0.0641625	0.0635171	0.0626642	0.0618195	0.0611249	0.0604471	0.0596852	0.0590605	0.0584464	0.0577006	0.0569121	0.0561691	0.0553976	0.0546508	0.0540177	0.0534747	0.0529673	0.0524202	0.0518337	0.0512823	0.0509696	0.0508035	0.0506439	0.0504979	0.0503052	0.0500754	0.04978	0.0494834	0.049205	0.0489119	0.0486253	0.0482179	0.0477113	0.0472043	0.0467468	0.046268	0.045767	0.0452792	0.0448155	0.0443126	0.0437843	0.0433179	0.0428146
SM_080	27.9264	0.0779292	0.0774986	0.0766035	0.0756709	0.0749235	0.0743053	0.0738047	0.073263	0.0725755	0.0720408	0.0715812	0.0708986	0.0702208	0.0695974	0.0688419	0.0681063	0.0674158	0.0667032	0.0660915	0.06554	0.0649564	0.0643322	0.0638023	0.0633291	0.0628314	0.0624652	0.0622272	0.0620615	0.0619201	0.0617574	0.0615436	0.06128	0.061005	0.0607823	0.0605473	0.0602576	0.0598447	0.0593284	0.0588893	0.0585519	0.0581772	0.0576817	0.0571787	0.0567487	0.0563313	0.0558764	0.0554023	0.0549437
SM_081	24.0237	0.0824055	0.08185	0.0808454	0.0800432	0.0794193	0.0787025	0.077958	0.0770161	0.0759828	0.0751903	0.0744728	0.0736806	0.0728916	0.0720839	0.0712155	0.0704037	0.0695752	0.0686623	0.0678325	0.0671535	0.0665482	0.0658947	0.0652382	0.0645121	0.0638204	0.0633612	0.0630139	0.0627377	0.0625223	0.0622829	0.0619749	0.0615957	0.0611721	0.0607834	0.0603708	0.0599299	0.0593931	0.0587474	0.058144	0.0576315	0.0571311	0.0565348	0.0559564	0.0554843	0.0549626	0.0543266	0.0536881	0.0531134
SM_082	36.7667	0.083384	0.0828624	0.0818573	0.0809106	0.0801199	0.0793439	0.0786262	0.0778387	0.0768876	0.0760137	0.0753075	0.0746229	0.073907	0.0731197	0.0722122	0.0713503	0.0705408	0.0696653	0.0688327	0.0681132	0.0674476	0.0667109	0.0660154	0.0653628	0.0647462	0.0643428	0.0640433	0.0637594	0.0635031	0.0632692	0.0629812	0.0626534	0.0623141	0.061965	0.0615662	0.0611035	0.0605552	0.0599537	0.0593829	0.0588606	0.0583611	0.0578396	0.0573005	0.056751	0.0561312	0.0555104	0.0549001	0.0542521
SM_083	26.4513	0.0725254	0.072109	0.0710937	0.0699978	0.0690569	0.0680174	0.0671408	0.0664552	0.0656937	0.0647797	0.0638382	0.0629437	0.0621303	0.0613223	0.060445	0.0596139	0.0587816	0.0579447	0.0570874	0.056221	0.0554344	0.0547276	0.0540611	0.0534525	0.0529534	0.0525245	0.0520806	0.0516473	0.0513104	0.0510541	0.0507414	0.0503469	0.0499667	0.0495961	0.0491546	0.0486713	0.0480854	0.0475352	0.0470272	0.0464434	0.0458342	0.0452813	0.0447218	0.0440947	0.0434681	0.0428659	0.0422654	0.0416754
SM_084	37.7247	0.107715	0.107397	0.106543	0.105388	0.104188	0.103137	0.102212	0.101336	0.100569	0.0996647	0.0987066	0.0977336	0.0968141	0.0958337	0.0948478	0.0939754	0.0930838	0.0921755	0.0912201	0.0902534	0.0894066	0.0886906	0.0879784	0.08727	0.0866519	0.0861708	0.0857797	0.0853578	0.0849311	0.08456	0.0842167	0.0838515	0.0835073	0.0830845	0.0825121	0.0818989	0.0812269	0.0805962	0.0799867	0.0793351	0.078645	0.0779466	0.0772222	0.0764273	0.0756879	0.0749824	0.0742856	0.0736078
SM_085	31.682	0.0844647	0.0841573	0.08339	0.0822924	0.0809364	0.0798538	0.0790915	0.0782437	0.0773443	0.0765571	0.0759146	0.0751209	0.0741628	0.0732077	0.0724289	0.0717039	0.070929	0.0701124	0.0692378	0.0683683	0.0675946	0.0669219	0.066215	0.0655521	0.0650637	0.0646677	0.0643826	0.0641381	0.0638857	0.0636772	0.0634818	0.0632291	0.062946	0.0626265	0.0621814	0.061649	0.0610938	0.0605607	0.0600377	0.059571	0.0590671	0.0585274	0.0580254	0.0574773	0.0568731	0.0562727	0.0556905	0.0550855
SM_086	29.1247	0.0960116	0.0957113	0.0951369	0.0943828	0.093527	0.0928785	0.0920445	0.0911303	0.0905031	0.0900497	0.0896698	0.0891872	0.0885471	0.0878506	0.0872626	0.0866828	0.0861337	0.0855434	0.0847996	0.0840194	0.0833953	0.0829276	0.0823349	0.0817113	0.0812926	0.0810365	0.0808595	0.0807235	0.0805295	0.0802588	0.0800002	0.0797332	0.0794502	0.0791629	0.0788321	0.0784619	0.077952	0.0773514	0.0768159	0.0764038	0.0759569	0.0754637	0.074976	0.074467	0.0739024	0.0733779	0.0728654	0.0722595
SM_087	40.452	0.0807962	0.080607	0.0800737	0.0794897	0.0790463	0.0786485	0.078111	0.0774971	0.0770592	0.0767629	0.0765017	0.0760649	0.0755434	0.0750394	0.0745996	0.0742131	0.0738382	0.0733654	0.0727491	0.0721585	0.0716809	0.0713725	0.0710966	0.0707639	0.0704544	0.0702418	0.0701854	0.0701755	0.0701546	0.0701081	0.0700674	0.0700396	0.0699594	0.0697208	0.0694214	0.069151	0.0688087	0.0684051	0.0680064	0.0676942	0.0673861	0.0670007	0.0666268	0.0662742	0.0658883	0.0655035	0.0651545	0.0647599
SM_088	24.0735	0.0832048	0.0828921	0.0822282	0.0813269	0.0802677	0.0794982	0.0787546	0.0779965	0.0773813	0.076843	0.0762798	0.0755587	0.0747476	0.0739816	0.0734075	0.0728819	0.0723559	0.0717382	0.0710411	0.0703916	0.0697917	0.0692003	0.0685515	0.0680155	0.0676512	0.0673155	0.0670516	0.0668563	0.066628	0.0664124	0.066293	0.0661432	0.0659209	0.0656148	0.0651897	0.0647393	0.0643167	0.0638892	0.0634593	0.0631192	0.0627395	0.0622896	0.0618191	0.0613499	0.0608935	0.0604472	0.0599689	0.0594624
SM_089	33.6877	0.0892571	0.0889167	0.088319	0.0875797	0.0866307	0.0858389	0.0851111	0.0842479	0.0834382	0.0827558	0.0820585	0.081525	0.0810649	0.0803508	0.0795829	0.0789391	0.0782302	0.0775487	0.0768842	0.0761138	0.07541	0.0748017	0.0742102	0.0736531	0.0731486	0.0726821	0.0723452	0.072122	0.0719185	0.0716967	0.0714527	0.0712068	0.0708413	0.0704322	0.0701395	0.0698412	0.0693928	0.0688714	0.0683781	0.0679159	0.067485	0.0670975	0.0667265	0.0663243	0.065884	0.065417	0.0649401	0.0645193
SM_090	27.703	0.125946	0.125418	0.124228	0.122964	0.121401	0.120028	0.118913	0.117666	0.116481	0.115376	0.114389	0.11337	0.112312	0.111117	0.109947	0.108853	0.107684	0.10656	0.105404	0.104241	0.103144	0.10215	0.101134	0.100143	0.0991721	0.0981886	0.0973834	0.0966834	0.0960484	0.0953476	0.0946571	0.0939765	0.0932084	0.0924354	0.091781	0.0911644	0.0903904	0.0895856	0.0888212	0.0881102	0.0873589	0.086588	0.0858811	0.0852154	0.0845152	0.0837145	0.0829378	0.0822352
SM_091	29.3262	0.111533	0.110941	0.109754	0.108511	0.107125	0.105786	0.104342	0.102994	0.101836	0.100794	0.0997691	0.0987089	0.0975225	0.0961755	0.0949334	0.0937811	0.0926391	0.0915084	0.0903452	0.0891571	0.0880686	0.087113	0.0861326	0.0852098	0.0843203	0.0834889	0.0827737	0.0821943	0.0816472	0.0809943	0.0804096	0.0798776	0.0792301	0.0784645	0.0777677	0.0771064	0.0763574	0.0755333	0.0747044	0.0739535	0.0732096	0.0724945	0.071756	0.0709714	0.0701663	0.0693484	0.0685353	0.0677466
SM_092	31.4566	0.104278	0.103944	0.103145	0.102132	0.100776	0.0995763	0.0986235	0.0976701	0.0967667	0.0958752	0.0950299	0.0940821	0.0931019	0.0920937	0.0911355	0.0902588	0.0893684	0.0884945	0.0875348	0.0866004	0.0857302	0.0849331	0.0841477	0.0834435	0.0827948	0.0821302	0.0815687	0.0810859	0.0806583	0.0802386	0.0798736	0.0794477	0.0788661	0.0783321	0.0778873	0.0773573	0.0767058	0.0761143	0.0755463	0.0749523	0.0743477	0.0737892	0.0732166	0.0726074	0.071993	0.0713449	0.0707212	0.0701414
SM_093	28.3963	0.0943991	0.0939257	0.0930015	0.0919578	0.09078	0.089677	0.0886409	0.087533	0.086517	0.0855868	0.0847076	0.0839127	0.0830559	0.0821015	0.0811795	0.0803215	0.0794055	0.0784906	0.0775681	0.0766118	0.0757066	0.0749276	0.0742697	0.0735975	0.0729161	0.0722832	0.0717807	0.0714031	0.0710932	0.0707589	0.0703855	0.0699615	0.0693771	0.0688244	0.0684181	0.0679691	0.0673586	0.0667206	0.0661169	0.0655414	0.0650046	0.0644757	0.0639294	0.0633612	0.0627872	0.0621555	0.0614891	0.0609013
SM_094	30.713	0.0800667	0.0796642	0.0789684	0.0781034	0.0770632	0.0760068	0.0752002	0.0744546	0.0736655	0.0729381	0.0721707	0.0713563	0.0705422	0.0698371	0.0691319	0.0683776	0.0676087	0.0668566	0.0660876	0.0653135	0.0646708	0.0640878	0.0635295	0.0630109	0.0626447	0.0623243	0.062024	0.061781	0.0615854	0.061462	0.0612914	0.0610878	0.0608928	0.0606088	0.0602146	0.0598575	0.0594893	0.0590065	0.058534	0.0580997	0.0577215	0.0572798	0.0568001	0.056326	0.0558024	0.0552712	0.0547836	0.0543582
[truncated: 208 more columns]

## Sheet: MS105
CÓDIGO	ASE	884.906	888.147	891.387	894.626	897.866	901.106	904.345	907.584	910.823	914.062	917.301	920.54	923.778	927.016	930.254	933.492	936.73	939.968	943.205	946.442	949.679	952.916	956.153	959.389	962.626	965.862	969.098	972.334	975.569	978.805	982.04	985.275	988.51	991.745	994.979	998.213	1001.45	1004.68	1007.91	1011.15	1014.38	1017.61	1020.85	1024.08	1027.31	1030.55	1033.78	1037.01
SM_001	95.1329	0.125541	0.125028	0.124184	0.123465	0.122832	0.122355	0.121968	0.121546	0.121097	0.120574	0.119965	0.119436	0.118947	0.118334	0.117736	0.117152	0.116525	0.115897	0.115273	0.11465	0.114145	0.113643	0.113052	0.11248	0.111969	0.111518	0.11107	0.110685	0.11039	0.110137	0.109872	0.109539	0.109176	0.108825	0.108471	0.108114	0.107671	0.10718	0.106839	0.106578	0.106191	0.105699	0.105272	0.104935	0.104543	0.104109	0.103699	0.103313
SM_002	94.3359	0.082647	0.0823328	0.0816831	0.0808149	0.0798824	0.079188	0.0785649	0.0778398	0.0770224	0.0762411	0.0755057	0.074859	0.0742431	0.0736531	0.073024	0.0723411	0.0716631	0.0709381	0.0701871	0.069492	0.0689456	0.0684364	0.0679195	0.067466	0.0671131	0.0668053	0.0664985	0.0662264	0.0660463	0.0658778	0.065687	0.0654943	0.065359	0.0651565	0.0648034	0.0643619	0.0639186	0.0634782	0.0630184	0.0626296	0.0622686	0.0618234	0.06131	0.0608207	0.0602797	0.0597469	0.0592693	0.0588818
SM_003	95.3351	0.0775705	0.0770885	0.0762246	0.0754693	0.0746613	0.0739447	0.0731181	0.0722902	0.0716729	0.0710926	0.0702909	0.069285	0.0683849	0.0676244	0.0669442	0.0660839	0.0651823	0.0644211	0.0638029	0.0631957	0.0625664	0.0619833	0.0614349	0.0609094	0.0603573	0.0598867	0.0595261	0.059292	0.059151	0.0590441	0.0588335	0.0585251	0.0581719	0.0577551	0.0573677	0.0569328	0.0564931	0.0560305	0.0555009	0.0549689	0.0544845	0.0539894	0.0535181	0.0530686	0.0524911	0.0518962	0.0513938	0.0509233
SM_004	94.8317	0.0944266	0.094118	0.0934226	0.0925931	0.0915877	0.0904226	0.089495	0.0886494	0.0877089	0.0865395	0.0853687	0.084453	0.0836097	0.0826344	0.0816434	0.080809	0.0799358	0.0790145	0.0781148	0.0773175	0.0766151	0.0758832	0.0750877	0.0742529	0.073576	0.072963	0.0723671	0.0719431	0.0716159	0.0712523	0.0709579	0.0705572	0.069994	0.0694912	0.069024	0.0685592	0.0679892	0.0673758	0.0667433	0.0661327	0.065566	0.0649678	0.0643582	0.0637478	0.0631048	0.0624235	0.0617738	0.0611453
SM_005	94.5638	0.0929341	0.0925238	0.0917728	0.0908728	0.0897961	0.0886961	0.0877191	0.0869286	0.0862233	0.0854726	0.0845959	0.0837887	0.083162	0.0824388	0.0814993	0.0804637	0.0795547	0.0788094	0.0781251	0.0774348	0.0767635	0.0760547	0.0753587	0.0747543	0.0741843	0.0736679	0.0732462	0.0728953	0.0725387	0.0722333	0.0719652	0.0716619	0.0712606	0.0707634	0.0702774	0.0698728	0.069437	0.0688572	0.0682339	0.0676411	0.0670619	0.0664499	0.0658764	0.065275	0.0646229	0.0640166	0.0634798	0.0629402
SM_006	93.66	0.10642	0.105793	0.104734	0.103725	0.102465	0.10134	0.100414	0.099497	0.0985456	0.0976552	0.0967545	0.0958512	0.094946	0.0939692	0.0930502	0.0921177	0.0912358	0.0902731	0.0892317	0.0882997	0.0874823	0.0867133	0.0859966	0.0852787	0.0845939	0.0840333	0.0835098	0.0830381	0.0826	0.0822188	0.0818495	0.0813943	0.0808783	0.0803567	0.0798715	0.0793589	0.0788307	0.0782114	0.0774984	0.07682	0.076165	0.0755129	0.0749069	0.0743375	0.0737074	0.0730311	0.0723221	0.0716637
SM_007	91.752	0.100582	0.100214	0.0994815	0.0987752	0.09844	0.0980736	0.0977036	0.0972971	0.0968355	0.0963152	0.0957548	0.0952803	0.0947597	0.0942334	0.0937264	0.0933034	0.0928729	0.092401	0.0918384	0.0913133	0.09094	0.0905914	0.0902386	0.0898494	0.0895572	0.0893204	0.0891519	0.089019	0.0888997	0.0888371	0.0888003	0.088693	0.0884051	0.0880709	0.0877572	0.0875196	0.0872382	0.0868942	0.0865482	0.0861925	0.0857868	0.0853545	0.0850184	0.0846529	0.0842122	0.083748	0.0833411	0.0829764
SM_008	92.6558	0.091709	0.0915077	0.0911605	0.0906913	0.0901475	0.0897154	0.0893981	0.0891423	0.0887562	0.0883158	0.0879168	0.0875456	0.0871337	0.0866983	0.0863237	0.0859575	0.0855555	0.0851329	0.0846736	0.0842054	0.0838215	0.0834391	0.0829948	0.0826124	0.0823587	0.0821157	0.0819015	0.0817999	0.0817515	0.0816896	0.0815474	0.0813515	0.0812423	0.0810886	0.0808042	0.0805457	0.080294	0.0799211	0.0795097	0.0791985	0.0788809	0.0785249	0.0781704	0.0778434	0.0775044	0.0771437	0.0767689	0.0764496
SM_009	90.4845	0.0704287	0.0699552	0.0692704	0.0686207	0.0675961	0.0666287	0.0660304	0.065522	0.0648996	0.0643246	0.0636693	0.0628236	0.0620026	0.0612426	0.0605387	0.05996	0.059493	0.0589823	0.0583489	0.057644	0.0570523	0.056529	0.0559841	0.055507	0.0551568	0.0549482	0.0547894	0.0547143	0.0547267	0.0547129	0.0546778	0.0545765	0.0544087	0.0541147	0.0537373	0.0533484	0.0529802	0.0525473	0.0520164	0.0514815	0.051001	0.0505703	0.0501726	0.0497719	0.0491968	0.0485172	0.0479496	0.0474886
SM_010	90.9893	0.112747	0.112278	0.111314	0.110247	0.109443	0.10872	0.10803	0.107285	0.106457	0.105516	0.104612	0.103839	0.103036	0.102214	0.101393	0.100647	0.0999656	0.0992926	0.0984632	0.0975136	0.0967097	0.0959738	0.0951758	0.0944545	0.0939258	0.0933887	0.0928837	0.0924039	0.0919221	0.0914917	0.0911211	0.0907905	0.090405	0.0899629	0.089416	0.0888556	0.0882638	0.0877008	0.0871376	0.0864942	0.0858669	0.0852768	0.0846863	0.0840831	0.0835316	0.0830069	0.082482	0.0818692
SM_011	92.787	0.0765141	0.0760623	0.0752879	0.0742817	0.07292	0.0717073	0.07085	0.0700127	0.0691027	0.0683014	0.0675364	0.066541	0.0654104	0.0642913	0.0632623	0.0624138	0.0616165	0.0607509	0.0598324	0.0589189	0.0580661	0.0572452	0.0564263	0.0557352	0.0552178	0.0547925	0.054411	0.054062	0.0537949	0.0536107	0.0534421	0.0531378	0.0526932	0.0522008	0.0517359	0.05129	0.0507632	0.0501271	0.0494691	0.0488606	0.0482932	0.0477579	0.0472324	0.0466643	0.046056	0.0454014	0.0446989	0.0440779
SM_012	91.4653	0.122057	0.121431	0.120268	0.119096	0.117808	0.116247	0.114765	0.113489	0.112084	0.11072	0.109536	0.108326	0.10703	0.105801	0.10466	0.103553	0.102414	0.101233	0.100073	0.0988959	0.0978197	0.0968846	0.0959522	0.0949967	0.0941614	0.0934482	0.0927217	0.0919913	0.0913602	0.0908184	0.0902268	0.0896225	0.0889835	0.0883208	0.0875957	0.086851	0.0861115	0.0853396	0.0846327	0.0838862	0.0830557	0.0822718	0.0814833	0.0806325	0.079797	0.0789934	0.0782132	0.0774477
SM_013	92.5909	0.0873578	0.087175	0.0866449	0.0858289	0.0848371	0.0839117	0.083088	0.0823878	0.0817578	0.0810666	0.080404	0.0797027	0.0790125	0.0783207	0.0776567	0.0770367	0.0763644	0.0756612	0.0749142	0.0741925	0.0735367	0.0729348	0.0724176	0.0719869	0.071606	0.071245	0.0709308	0.0706393	0.0704663	0.0703855	0.0702098	0.0698963	0.0695704	0.0691817	0.068751	0.0683579	0.0679442	0.067457	0.0670098	0.0666034	0.0661776	0.0657352	0.0652339	0.0646791	0.0641295	0.0636032	0.0630247	0.0624557
SM_014	90.3741	0.0882693	0.0877816	0.0867813	0.0856235	0.0846017	0.0837421	0.0829686	0.0819691	0.0808625	0.080005	0.0792232	0.078267	0.0772237	0.0762557	0.0752948	0.0744249	0.0736081	0.0727613	0.0719647	0.0711887	0.070375	0.0695011	0.0687542	0.0681662	0.0677233	0.067294	0.0668643	0.0664728	0.0661345	0.0658883	0.065582	0.0652581	0.0648759	0.06443	0.0639595	0.0634392	0.0628563	0.0623317	0.0618892	0.0613633	0.0607584	0.0601483	0.0595967	0.059045	0.0584568	0.0577982	0.0571291	0.056533
SM_015	93.4353	0.0805946	0.0802827	0.0796622	0.0788264	0.0779745	0.0771789	0.0762556	0.0753735	0.0746084	0.0739328	0.0732516	0.0725927	0.0718804	0.0710938	0.0703072	0.0694945	0.0686315	0.0678198	0.0671473	0.0665079	0.0658682	0.0651932	0.0645292	0.0640687	0.0637077	0.0633509	0.0630068	0.0627679	0.062626	0.062497	0.0622847	0.0620172	0.0617473	0.0614467	0.0610892	0.0606478	0.0601514	0.0596245	0.0591125	0.0585786	0.0581391	0.0577465	0.0572466	0.0566397	0.0559534	0.0552578	0.0546633	0.0541515
SM_016	92.8322	0.0601694	0.059822	0.0589891	0.0580021	0.0571241	0.0564613	0.0558753	0.0552652	0.054495	0.0538142	0.0531907	0.0524867	0.0515794	0.0506266	0.0499336	0.0493643	0.0487768	0.0481323	0.0474735	0.0467658	0.0460522	0.045463	0.0449499	0.0445023	0.0441548	0.0439205	0.0438069	0.0437468	0.0435644	0.0433301	0.0431643	0.043064	0.0429327	0.0426782	0.0423532	0.0420531	0.0417194	0.0412597	0.040829	0.0404603	0.0400289	0.0395398	0.0390742	0.0386198	0.0381207	0.0376144	0.0371139	0.0366235
SM_017	91.8743	0.086965	0.0865524	0.0858069	0.0851372	0.08437	0.0834651	0.0825156	0.0816015	0.0808545	0.0802053	0.0794997	0.078793	0.0780802	0.0772233	0.0763913	0.0756622	0.074864	0.0741088	0.0734698	0.0728248	0.072169	0.0715788	0.071069	0.0705277	0.0699897	0.0695583	0.0692495	0.068995	0.0688171	0.068652	0.0683334	0.0679452	0.0675637	0.0672366	0.0669867	0.0666664	0.0661552	0.0655155	0.0648955	0.0643796	0.0638949	0.0634038	0.062981	0.0625172	0.061896	0.0612151	0.0605968	0.0600125
SM_018	92.766	0.0879501	0.087459	0.0866148	0.0859693	0.0852	0.0841158	0.0832035	0.0825862	0.0819685	0.0812327	0.0804018	0.0795833	0.0788028	0.077979	0.0772118	0.0765028	0.0757478	0.0750293	0.0743535	0.0736257	0.0728967	0.0722336	0.0716772	0.07117	0.070724	0.0703659	0.0700316	0.0697027	0.0694744	0.0692968	0.0689982	0.0685963	0.068209	0.0679158	0.067697	0.0673867	0.0668783	0.0662531	0.0656768	0.0651666	0.0646482	0.0641327	0.0636549	0.0631373	0.0625177	0.0618552	0.0612549	0.0606913
SM_019	92.2553	0.0629793	0.0626242	0.0619197	0.0611776	0.0602984	0.059375	0.0587101	0.0580149	0.0573609	0.0567624	0.056216	0.0556241	0.0550288	0.0544062	0.0537449	0.0531086	0.05237	0.0516786	0.0510227	0.0504211	0.0498651	0.0493153	0.0488294	0.0484788	0.0482668	0.0479978	0.0477779	0.0476748	0.0476333	0.0474598	0.0472313	0.0470382	0.0468333	0.0466376	0.0464366	0.0461961	0.0457809	0.0452749	0.0448137	0.0444541	0.0440652	0.0435675	0.0431014	0.042657	0.0421488	0.0416337	0.0412167	0.040746
SM_020	92.3337	0.106245	0.105883	0.105037	0.104214	0.103407	0.102454	0.101667	0.100924	0.100138	0.099361	0.0987528	0.0979287	0.0969277	0.0960721	0.0953119	0.0946319	0.0938922	0.0931186	0.0923043	0.0915227	0.0907335	0.0899514	0.0892998	0.0887652	0.088266	0.0876824	0.0871951	0.0868094	0.0864763	0.0860948	0.0856932	0.0853218	0.0849548	0.0845329	0.0840156	0.0834398	0.0827887	0.0822216	0.0816529	0.0810462	0.0804539	0.0798293	0.0791555	0.0784463	0.0778317	0.077245	0.0766467	0.076016
SM_021	93.8919	0.0808376	0.0807077	0.0802636	0.0794694	0.0785344	0.0776777	0.0766663	0.0755858	0.074819	0.0742645	0.0736823	0.0730504	0.0723491	0.0714773	0.0705526	0.0697419	0.0690236	0.0682581	0.067521	0.0668937	0.0661353	0.0653239	0.0647023	0.0642228	0.0637791	0.0633965	0.063123	0.0628735	0.0626253	0.0624555	0.0623647	0.0621816	0.0618588	0.0614571	0.0610523	0.0606979	0.0602554	0.0596921	0.0591063	0.05853	0.0579675	0.057489	0.0570493	0.0565196	0.0559026	0.0553088	0.0547973	0.0542578
SM_022	93.2758	0.0774273	0.0770224	0.076261	0.0755565	0.0747591	0.0737335	0.0728554	0.0721979	0.0714993	0.0707552	0.0701014	0.0694197	0.0686038	0.0678537	0.0671655	0.066443	0.0656588	0.0649237	0.0642266	0.0635172	0.0628492	0.0622631	0.0617503	0.0612825	0.0609238	0.0606179	0.0603041	0.0600305	0.0598892	0.0597959	0.0596297	0.0594536	0.0593126	0.0591129	0.0587889	0.0583943	0.0579328	0.0574668	0.0569546	0.0564518	0.0560377	0.055614	0.0551372	0.054609	0.0540562	0.053466	0.052859	0.0522878
SM_023	91.1881	0.131354	0.130568	0.128817	0.126936	0.125146	0.123505	0.12187	0.120076	0.118387	0.116813	0.115277	0.11385	0.112463	0.110884	0.109271	0.107731	0.106234	0.104743	0.103205	0.101829	0.100544	0.0992085	0.0978683	0.0966995	0.0956016	0.0944601	0.093469	0.0926254	0.0917517	0.0908527	0.0900189	0.0891593	0.0882629	0.0873673	0.0865074	0.0856307	0.0846776	0.0836913	0.0826674	0.0816321	0.0806082	0.0796049	0.0786219	0.07766	0.0766809	0.0756696	0.0747004	0.0737334
SM_025	92.8309	0.081292	0.0808777	0.0799967	0.0788418	0.077863	0.0771812	0.0764166	0.0754866	0.0747806	0.0741258	0.0731965	0.0722761	0.0714996	0.0708531	0.0702063	0.0695409	0.0688136	0.0680464	0.067204	0.0664	0.0656522	0.0649658	0.064417	0.0639249	0.0634988	0.0631337	0.062841	0.0626434	0.0625095	0.0624446	0.0623545	0.0621207	0.0617621	0.0614273	0.0611253	0.0607517	0.0602311	0.0597511	0.0593234	0.0588109	0.0582476	0.0577173	0.0572446	0.0567514	0.0562193	0.055669	0.0551236	0.0545632
SM_026	92.8452	0.098544	0.0981141	0.0974973	0.0967852	0.0957375	0.0947336	0.0939268	0.0931676	0.0925894	0.0920626	0.0913498	0.0906421	0.0899141	0.0891467	0.08837	0.0875627	0.0867323	0.0859774	0.0853024	0.0845802	0.0839258	0.0833234	0.082644	0.08201	0.0815145	0.0810394	0.0806257	0.0803831	0.0801091	0.0797555	0.0794229	0.0791663	0.0788419	0.0784392	0.0780639	0.0776526	0.0771344	0.0765546	0.0759811	0.0754585	0.0750227	0.074506	0.0739326	0.0733652	0.0727806	0.0721916	0.0716185	0.0711199
SM_027	92.9239	0.0770881	0.0766712	0.0758586	0.0750231	0.0742265	0.0735172	0.0728032	0.0719626	0.0710716	0.0702397	0.06945	0.0687924	0.0680869	0.067364	0.0666324	0.0658854	0.0651005	0.064325	0.0635918	0.0628524	0.0621809	0.0616201	0.061053	0.0604751	0.0600503	0.0596899	0.0593919	0.0592182	0.0591716	0.0590446	0.0586869	0.0583001	0.0580188	0.0577334	0.0573671	0.0569767	0.0565351	0.0561393	0.0557238	0.0552559	0.0547452	0.0542426	0.053781	0.0532925	0.052756	0.0521767	0.0515787	0.051009
SM_028	93.8327	0.0657673	0.0654113	0.0648411	0.0641406	0.0632498	0.062294	0.0613787	0.0604824	0.0597983	0.0593862	0.0589112	0.058252	0.0574578	0.0567484	0.0559941	0.0552041	0.0544743	0.0537952	0.0531066	0.0524516	0.0518367	0.0512257	0.0507247	0.050254	0.0498311	0.049509	0.0492596	0.0490778	0.0489188	0.0487941	0.0486054	0.0484261	0.0482804	0.0481084	0.0478409	0.047505	0.0470962	0.0466121	0.046092	0.0456229	0.0452571	0.0448734	0.0443721	0.0438035	0.0432833	0.042794	0.0423468	0.0419108
SM_029	92.7799	0.0893469	0.0889852	0.0882358	0.0872207	0.0858315	0.0846326	0.0836379	0.0827887	0.0819586	0.0810374	0.0801763	0.0793031	0.0783922	0.0774418	0.0765307	0.0756402	0.0748233	0.0740888	0.0732736	0.0723222	0.0713627	0.070535	0.0698399	0.0692332	0.0686803	0.068211	0.0677964	0.067443	0.0671652	0.0668606	0.0664605	0.0660236	0.0656454	0.0652338	0.0648366	0.0643591	0.0637349	0.0630579	0.062458	0.0618794	0.0612795	0.0606993	0.060068	0.0594367	0.0588244	0.0582201	0.057597	0.0570018
SM_030	92.8884	0.0676622	0.0673122	0.0665265	0.0656042	0.0646544	0.0640663	0.0636305	0.0630976	0.0623421	0.0615217	0.061	0.0604214	0.0597139	0.059053	0.0584478	0.0578117	0.0571148	0.0563634	0.0556569	0.0550611	0.0544886	0.0539771	0.0534878	0.0530916	0.0527766	0.0525344	0.0523552	0.0521766	0.0520819	0.0520608	0.051974	0.0517533	0.0515369	0.0513219	0.0510344	0.0506714	0.0503065	0.0499536	0.0495715	0.0491228	0.0485793	0.0480566	0.0476138	0.0471886	0.0467107	0.0462457	0.045772	0.0452155
SM_031	92.4845	0.189788	0.188971	0.18742	0.185587	0.18366	0.181548	0.179622	0.177939	0.176596	0.175182	0.173636	0.172192	0.170585	0.168911	0.167157	0.165603	0.164202	0.162912	0.161488	0.159856	0.158275	0.156706	0.155228	0.153922	0.152795	0.151653	0.150523	0.14938	0.148214	0.147083	0.145934	0.14486	0.143798	0.142905	0.141931	0.14081	0.139668	0.138508	0.137427	0.136451	0.135497	0.134466	0.133448	0.132363	0.131281	0.130215	0.129199	0.128333
SM_032	91.0621	0.0694104	0.0690359	0.0683553	0.0677024	0.0670034	0.0662516	0.0655304	0.0647528	0.0639753	0.0634626	0.0630868	0.0624595	0.0617019	0.0610315	0.0603393	0.0596418	0.0589775	0.05835	0.057808	0.0573248	0.0567942	0.0561845	0.0556089	0.0551566	0.0549208	0.0547995	0.0546369	0.0544695	0.0544049	0.0543874	0.0542792	0.0541137	0.0538581	0.0535803	0.0533133	0.0530498	0.052709	0.052288	0.051882	0.0514866	0.051141	0.0507317	0.0502929	0.0499087	0.0494996	0.0490381	0.0486276	0.0482191
SM_033	91.9873	0.109166	0.108646	0.107768	0.106944	0.10597	0.10467	0.103279	0.102121	0.101201	0.100376	0.0993776	0.0983347	0.0974138	0.0966437	0.0958001	0.0947723	0.0937447	0.0928008	0.0919334	0.0910309	0.0901001	0.0891665	0.0882715	0.0875218	0.0869018	0.0863745	0.0859481	0.0855052	0.0848896	0.0843143	0.0838019	0.0832918	0.0828237	0.0823325	0.081835	0.0813456	0.0808119	0.0801187	0.0793245	0.0785674	0.0779538	0.0774509	0.0769167	0.0763404	0.0756625	0.0748659	0.0741332	0.0735599
SM_034	94.9609	0.102625	0.102118	0.101195	0.100246	0.0993062	0.0981881	0.0970469	0.0959692	0.0949844	0.0940359	0.0928851	0.0917924	0.0908855	0.0898845	0.0887526	0.0877343	0.0867762	0.0857989	0.0848231	0.0838902	0.083053	0.0821395	0.0812048	0.0804058	0.079804	0.0792987	0.0788389	0.078452	0.0780678	0.0776812	0.0773115	0.0769033	0.0763336	0.0757063	0.0751878	0.0747189	0.0740892	0.0733218	0.0725814	0.0718976	0.0713049	0.0707264	0.0701133	0.0694371	0.0687283	0.0680281	0.0673665	0.0667419
SM_035	94.7469	0.0779993	0.0774618	0.0764542	0.0754402	0.074208	0.0730487	0.0720433	0.0712165	0.0703156	0.0693461	0.0683416	0.0673729	0.0664283	0.0653872	0.06438	0.0634164	0.0625257	0.0616166	0.0606816	0.0597504	0.0588634	0.0580418	0.0572334	0.0566094	0.0561673	0.0558246	0.0555087	0.0552097	0.0549306	0.0546548	0.0543675	0.054051	0.0537227	0.0533508	0.0529885	0.052562	0.0520417	0.0514352	0.0508376	0.0502638	0.0496807	0.0490679	0.0484192	0.0477977	0.0471437	0.0464581	0.0457998	0.0452233
SM_036	95.029	0.0799529	0.0795121	0.0787092	0.0776978	0.0764223	0.075336	0.0743196	0.0734628	0.0725643	0.071698	0.0708138	0.0699543	0.0691313	0.0681799	0.0671426	0.0661057	0.0651653	0.0642382	0.0633659	0.0624903	0.0617078	0.0610185	0.0603347	0.0597725	0.0593389	0.0590139	0.0587602	0.0586445	0.0585599	0.0584319	0.0582352	0.0579901	0.057708	0.0574093	0.0571397	0.0567596	0.0562519	0.0556627	0.0551251	0.0545654	0.0539641	0.053353	0.0527361	0.052165	0.0515325	0.0508335	0.0501166	0.0495044
SM_037	95.0306	0.070113	0.0695898	0.068724	0.0680694	0.0674727	0.0668762	0.0661727	0.0654126	0.0646289	0.063816	0.0629244	0.0621773	0.0615689	0.0608725	0.0601044	0.0593203	0.0585053	0.0577879	0.0571733	0.0565086	0.0558861	0.0552901	0.0546961	0.0542558	0.0539527	0.0536665	0.0534398	0.0533851	0.0533663	0.0532718	0.0531302	0.0530034	0.0528561	0.0525973	0.0522663	0.0518975	0.0515168	0.0510731	0.0505723	0.0500682	0.0496071	0.0491721	0.0486672	0.0481028	0.0475309	0.0469739	0.0464389	0.0459528
SM_038	94.8507	0.104951	0.104284	0.103185	0.102303	0.10135	0.10026	0.0988922	0.0974392	0.0961091	0.0948784	0.0935804	0.0923398	0.0912804	0.0902188	0.0891815	0.088143	0.087041	0.0859587	0.0848941	0.0837833	0.0827298	0.0816895	0.0806081	0.0796886	0.0789413	0.0783074	0.0777659	0.0773239	0.0768741	0.0763815	0.0758937	0.075355	0.0747799	0.0741414	0.073484	0.0728355	0.0721831	0.0714565	0.0707102	0.0699994	0.0693005	0.068607	0.0679048	0.067175	0.0663712	0.0655673	0.0648006	0.0640986
SM_039	94.4036	0.112484	0.111565	0.109963	0.10864	0.107359	0.105989	0.104428	0.102825	0.101306	0.0997169	0.0979893	0.0964732	0.095116	0.0936666	0.0922377	0.0908435	0.0893638	0.0879172	0.0865247	0.0851614	0.0839327	0.0826816	0.0813324	0.080073	0.0790095	0.0780813	0.0771709	0.0763161	0.075552	0.0747986	0.0739971	0.0731995	0.0724461	0.0716438	0.0707424	0.0697797	0.0688448	0.0679051	0.0669017	0.0659383	0.0651088	0.0642638	0.0633077	0.0623426	0.0613523	0.060371	0.0594359	0.0585555
SM_040	94.5482	0.110205	0.109471	0.108362	0.107279	0.105878	0.104426	0.103128	0.102012	0.100905	0.099787	0.0987037	0.0977669	0.0967633	0.0955987	0.0944104	0.0931944	0.0920232	0.0909972	0.0899581	0.0887962	0.0877567	0.0869142	0.086089	0.0852	0.0843645	0.0837159	0.0832125	0.0827618	0.0823031	0.0819098	0.0814557	0.0809122	0.0803096	0.0797111	0.0791514	0.0785491	0.0778782	0.0771854	0.0765331	0.075861	0.0751806	0.0745048	0.0738273	0.0731213	0.0723174	0.0714862	0.070779	0.0701827
SM_041	94.8705	0.0891176	0.0885807	0.0876564	0.0867336	0.0854615	0.0840924	0.0828512	0.0818101	0.0806903	0.0795176	0.078486	0.0775127	0.0765167	0.0755201	0.0746405	0.0737111	0.0726065	0.0714863	0.0705076	0.0696565	0.0688579	0.0680935	0.0672987	0.0665287	0.0658413	0.0652757	0.0648154	0.064492	0.0642343	0.0638995	0.0634853	0.063048	0.0625945	0.0621387	0.0616887	0.0611747	0.0605432	0.059852	0.0592405	0.0587176	0.058153	0.0575493	0.0569001	0.0562602	0.0555623	0.0548312	0.0542003	0.0536765
SM_042	94.2553	0.0906583	0.0903412	0.0897055	0.0888498	0.0877192	0.0867167	0.0858479	0.0850973	0.0842513	0.0833205	0.0825394	0.0817929	0.0810503	0.0802099	0.0794168	0.0786505	0.0777885	0.076879	0.0760371	0.075323	0.0746704	0.0740637	0.0734239	0.0728063	0.0722192	0.0716941	0.0712959	0.0710528	0.0709309	0.0707821	0.0705426	0.0701806	0.0697752	0.0694138	0.069115	0.0687259	0.068198	0.06762	0.0670787	0.0665909	0.0660213	0.0653853	0.0647322	0.0641689	0.0635423	0.062837	0.0622284	0.0617074
SM_043	95.4117	0.0975181	0.0968202	0.09564	0.0947772	0.0938908	0.0930315	0.0917981	0.0905501	0.0894274	0.0884248	0.0877009	0.0869732	0.0861432	0.0852291	0.0844379	0.0835467	0.0825676	0.0815716	0.0806359	0.0798349	0.0790814	0.0783529	0.0776844	0.0771196	0.0764612	0.0758354	0.0753234	0.0750034	0.0748359	0.0746137	0.0742541	0.073792	0.0733724	0.0729961	0.0726548	0.0722327	0.0717379	0.0711387	0.070507	0.0699217	0.0692649	0.0686208	0.0680547	0.0675676	0.066943	0.0662351	0.0656008	0.0650472
SM_044	94.4773	0.0861665	0.0855379	0.084329	0.0832234	0.0822346	0.0812275	0.0801865	0.0794602	0.0786791	0.0775927	0.0765748	0.0757639	0.0749426	0.0740939	0.073361	0.072554	0.0716212	0.0706227	0.0696782	0.068901	0.0682324	0.0675468	0.0668591	0.0663163	0.0658354	0.0653607	0.0649545	0.064726	0.0646416	0.0645389	0.064333	0.064002	0.0635886	0.0632008	0.0628956	0.0625495	0.0620982	0.0615354	0.0609402	0.0603869	0.0598076	0.0592026	0.0585803	0.0580186	0.0573914	0.056667	0.0560592	0.0555413
SM_045	92.0068	0.0985277	0.0978973	0.0966669	0.0953855	0.0939883	0.0926075	0.0913049	0.0900242	0.0887047	0.0874129	0.0861597	0.0850928	0.0840559	0.0829036	0.0816581	0.0803926	0.0792065	0.0780542	0.0770118	0.076004	0.0750582	0.0741187	0.0730821	0.0721136	0.0713086	0.0705157	0.0697551	0.0691585	0.0686381	0.0681577	0.0676744	0.0672057	0.0666572	0.0660119	0.0653852	0.0647337	0.0640569	0.0633605	0.0626761	0.0619576	0.061187	0.0604256	0.0597037	0.0590097	0.0582988	0.0575347	0.0567218	0.0559911
SM_046	91.2616	0.0998325	0.0992419	0.09812	0.0970089	0.0959415	0.0950361	0.0942875	0.09351	0.0926058	0.0916144	0.0906346	0.0898714	0.0891031	0.0881816	0.0872491	0.0863852	0.0855823	0.0847653	0.0839497	0.0830972	0.0823512	0.0816945	0.0809687	0.0803184	0.0798282	0.0793763	0.078911	0.0785797	0.078317	0.0780941	0.0778547	0.0775748	0.0772446	0.076824	0.0763478	0.0758932	0.0754658	0.0749482	0.0744106	0.0738978	0.073373	0.0728307	0.0723172	0.0718397	0.0713409	0.0707869	0.0702285	0.0697444
SM_047	92.069	0.131109	0.130402	0.129229	0.12804	0.126603	0.125348	0.124296	0.123211	0.122123	0.121081	0.120045	0.119067	0.117976	0.116822	0.115758	0.114692	0.113588	0.112497	0.111403	0.110304	0.109402	0.108532	0.107476	0.106488	0.105665	0.10482	0.103967	0.103232	0.102596	0.102066	0.101524	0.10098	0.100398	0.0996803	0.098922	0.0981609	0.0973888	0.0965942	0.0958522	0.0951196	0.0943116	0.0934497	0.0926405	0.0919166	0.09113	0.0902691	0.0894003	0.0886324
SM_048	89.6352	0.085381	0.0848965	0.0838206	0.0825582	0.0812175	0.0799162	0.0785585	0.0772179	0.0760093	0.0749301	0.0739995	0.0730396	0.0720663	0.0710052	0.0698646	0.0687284	0.0677368	0.0668419	0.0659087	0.0650161	0.0641883	0.0632997	0.0624226	0.0616563	0.0609524	0.060415	0.0600319	0.059669	0.0592853	0.0588421	0.0583646	0.057862	0.0574021	0.0569532	0.0564284	0.0558437	0.0552283	0.0545476	0.0538217	0.0531925	0.052689	0.0521975	0.0516333	0.0509754	0.0502191	0.049504	0.0489067	0.0483574
SM_049	90.9511	0.107142	0.106567	0.105452	0.104257	0.103037	0.10172	0.100495	0.0994314	0.0983124	0.0972198	0.0961898	0.0953691	0.0945827	0.0937083	0.0927588	0.0917491	0.09072	0.0897194	0.0887429	0.0877528	0.0868464	0.0860068	0.0852014	0.0843755	0.0836035	0.0830269	0.0825835	0.0821664	0.0817157	0.081276	0.080802	0.0802623	0.0796552	0.0790979	0.0785103	0.0778545	0.0771717	0.0764156	0.0757326	0.0751975	0.0747344	0.0741403	0.0734081	0.0726494	0.0719275	0.0712519	0.070619	0.0700184
SM_050	92.1396	0.0866425	0.0861921	0.0853598	0.0843719	0.0832426	0.082186	0.0812219	0.080349	0.0794709	0.0785595	0.0776965	0.0770674	0.0764903	0.0757554	0.0748397	0.0738607	0.0729815	0.0722174	0.0714604	0.0706668	0.0699314	0.0692592	0.0685987	0.0678928	0.0672318	0.0667977	0.0665266	0.0662454	0.0659407	0.065639	0.0652628	0.0648751	0.0644846	0.0640959	0.0636853	0.0632149	0.0626723	0.0620506	0.0614034	0.060824	0.060331	0.0598281	0.0592795	0.0586681	0.0579906	0.0573601	0.0568039	0.0562602
SM_051	92.6382	0.0690258	0.0686338	0.0679772	0.0671	0.0659484	0.0649333	0.0640401	0.0632218	0.0625307	0.0618098	0.0608883	0.0599054	0.0589755	0.0581211	0.0572872	0.0564472	0.0555791	0.0547789	0.0540713	0.0532766	0.0525085	0.0518296	0.0511562	0.050586	0.0502212	0.0499969	0.0498003	0.0496105	0.0494282	0.0492626	0.0490872	0.048854	0.0484412	0.0479786	0.0476576	0.0473484	0.0469202	0.0463946	0.0458522	0.0453353	0.0448443	0.0443133	0.043787	0.0432961	0.0426868	0.0420127	0.0414535	0.0409847
SM_052	92.3258	0.0988417	0.0983018	0.0971941	0.0959166	0.0946434	0.0935598	0.0925394	0.0915651	0.0907558	0.0897944	0.088775	0.0879518	0.0870256	0.0858647	0.0847648	0.0838766	0.0830264	0.0822274	0.0814402	0.0805324	0.079595	0.0787014	0.0778864	0.0772149	0.0767252	0.0762827	0.0758013	0.0753064	0.0748493	0.0744222	0.0740105	0.0736596	0.0731807	0.0725901	0.0720462	0.0715257	0.0709375	0.0703181	0.0697109	0.0691028	0.068473	0.0678049	0.0671507	0.0664712	0.0656957	0.0649469	0.0643276	0.0637614
SM_053	92.0686	0.110326	0.109721	0.108453	0.106962	0.105429	0.104124	0.102983	0.101727	0.100298	0.0987999	0.0974489	0.0962385	0.0950062	0.093732	0.0925741	0.0914517	0.090266	0.0891251	0.0879443	0.0866178	0.0853428	0.0842036	0.0831024	0.0820817	0.0812049	0.0804239	0.0796868	0.0789437	0.0781902	0.0774529	0.0767317	0.0760466	0.0752861	0.0744065	0.073546	0.0727614	0.0719698	0.0711519	0.0703606	0.0696356	0.0689207	0.0681047	0.0672328	0.0663741	0.065509	0.0646739	0.063927	0.0631932
SM_054	93.6292	0.153136	0.15268	0.151848	0.15104	0.150108	0.149098	0.14815	0.14703	0.146089	0.14533	0.144582	0.143795	0.142933	0.141994	0.141082	0.140339	0.139512	0.138742	0.13803	0.137169	0.136269	0.135492	0.134692	0.133862	0.13325	0.132691	0.132046	0.131425	0.130844	0.130293	0.1298	0.129292	0.12868	0.128007	0.127367	0.126915	0.126431	0.125801	0.125184	0.124685	0.124143	0.123551	0.123032	0.122449	0.12177	0.121087	0.120531	0.120057
SM_055	93.3282	0.104378	0.103897	0.102956	0.101829	0.100422	0.0992094	0.0982558	0.0973726	0.0963404	0.0952319	0.0942541	0.0933697	0.0923842	0.0913882	0.0904546	0.08942	0.0883649	0.0872592	0.0862297	0.0852882	0.0845171	0.08382	0.08296	0.0820326	0.0812524	0.0806977	0.0802074	0.0797735	0.0793673	0.0789243	0.0784344	0.0779999	0.0775621	0.0771049	0.0766047	0.0759457	0.0752811	0.0746832	0.0741096	0.0734633	0.0727775	0.0721307	0.0714628	0.0707476	0.0700416	0.0693828	0.068764	0.0681606
SM_056	93.1415	0.0911892	0.0906193	0.0894383	0.0881759	0.0869193	0.0856971	0.0846254	0.0834729	0.0822201	0.0811167	0.0801784	0.0792291	0.078127	0.0769998	0.0758557	0.0747574	0.073718	0.0726521	0.0716467	0.0706376	0.0697126	0.0688704	0.0680131	0.0671605	0.066412	0.0657601	0.0651688	0.0646563	0.0641958	0.0637247	0.0632327	0.062764	0.0622377	0.0617278	0.061194	0.0605268	0.059795	0.0591549	0.0585817	0.0578959	0.0571896	0.0565311	0.0558764	0.0551498	0.0544173	0.0537055	0.0529897	0.0522983
SM_057	91.967	0.108858	0.108196	0.106877	0.105462	0.103875	0.102333	0.100897	0.0995017	0.0981379	0.0967772	0.095529	0.0943847	0.093042	0.091666	0.0904439	0.0892214	0.0879766	0.0866322	0.085325	0.084173	0.0831319	0.0820683	0.080887	0.0797051	0.0787038	0.0779184	0.0771322	0.0763078	0.0755203	0.0748003	0.0740965	0.0734235	0.0727479	0.0720187	0.0712578	0.0704357	0.0696345	0.0688483	0.068028	0.0671459	0.0662911	0.0655022	0.0647166	0.0638786	0.0630006	0.0621504	0.0613271	0.0605335
SM_058	92.801	0.0786894	0.0782782	0.0773248	0.0762631	0.0752196	0.0742587	0.0733011	0.0723412	0.0714177	0.0705513	0.0698667	0.0692914	0.0684926	0.0675542	0.0666921	0.0658601	0.0650208	0.0641292	0.0633184	0.062543	0.0618559	0.0612427	0.0605292	0.0598265	0.0592497	0.0588415	0.0585148	0.0582432	0.0579656	0.0576244	0.0572626	0.0569382	0.0565769	0.0561694	0.0557593	0.0552566	0.0546992	0.054194	0.0536952	0.0531327	0.0525679	0.0519934	0.0514	0.0508356	0.0502143	0.0495398	0.0488969	0.0483671
SM_059	92.4682	0.0633538	0.0629913	0.0622535	0.0614505	0.0606041	0.0597381	0.05872	0.0577598	0.0568939	0.0560502	0.055312	0.0545361	0.0536908	0.052843	0.0520843	0.0512973	0.0503848	0.0494368	0.048523	0.0476478	0.0468427	0.0461861	0.0455739	0.0449861	0.0445095	0.0442052	0.043981	0.0437251	0.0435461	0.0434518	0.0433059	0.043071	0.0427534	0.0423487	0.0419828	0.0415991	0.0411088	0.0405966	0.040048	0.039464	0.0388974	0.03842	0.0379246	0.0373913	0.03683	0.0362711	0.0357271	0.0351597
SM_060	92.4283	0.10474	0.104313	0.103215	0.102073	0.101145	0.100258	0.0993437	0.0983222	0.0972108	0.0960718	0.0952068	0.094405	0.0935344	0.0926501	0.0918106	0.0909608	0.0899412	0.0889051	0.0878507	0.0868419	0.085975	0.0851881	0.0843431	0.0835328	0.0828178	0.0821324	0.0815798	0.0811426	0.0807628	0.080356	0.0799371	0.0795081	0.0789863	0.0784042	0.077852	0.0773004	0.0766329	0.0759195	0.0751731	0.0744293	0.0737294	0.0730916	0.0724338	0.0717342	0.0710576	0.0703526	0.0696175	0.0688945
SM_061	90.3744	0.0917017	0.0913601	0.0905694	0.0896809	0.0886387	0.0873312	0.0860434	0.0848317	0.0838438	0.0828713	0.0819132	0.0808843	0.0798258	0.0788198	0.0777966	0.0768175	0.075829	0.0748652	0.0738911	0.0730105	0.072221	0.0714224	0.0705329	0.0696508	0.0690211	0.0685523	0.0680825	0.0675471	0.067031	0.066563	0.0661975	0.0658042	0.0652712	0.0647479	0.0642143	0.0636911	0.063073	0.0623378	0.0615658	0.0608648	0.0602468	0.0595828	0.0589116	0.0582418	0.0574993	0.0566993	0.055977	0.0553183
SM_062	89.7972	0.0850342	0.0847971	0.0841993	0.083254	0.0821019	0.0809557	0.0801011	0.0793487	0.0787125	0.0779949	0.0771125	0.0762556	0.0754861	0.0746907	0.0737891	0.0730035	0.0722229	0.0714521	0.07068	0.069948	0.0692189	0.0684673	0.0677253	0.0670812	0.0666901	0.0663611	0.0660163	0.0656753	0.0653091	0.0649463	0.0646416	0.064359	0.064001	0.0636051	0.0631617	0.0627131	0.0621965	0.0616198	0.0610426	0.0604683	0.0599533	0.0594128	0.0588644	0.0582962	0.0576738	0.0570063	0.0564102	0.0559193
SM_063	88.9697	0.113134	0.112879	0.112162	0.111023	0.109691	0.108449	0.107305	0.106119	0.105131	0.10418	0.103298	0.102371	0.101367	0.100369	0.0993593	0.0984086	0.0975002	0.0966314	0.0957085	0.0947862	0.093835	0.0929654	0.092157	0.0913531	0.0906547	0.0899425	0.0892418	0.0886184	0.0880727	0.0875973	0.0872509	0.0868144	0.0862098	0.0856713	0.0850977	0.0844874	0.0838198	0.0831492	0.0824737	0.0817737	0.0811083	0.0804915	0.0799445	0.07934	0.0786122	0.0778513	0.0771935	0.0765965
SM_064	87.6513	0.11381	0.113322	0.1122	0.110971	0.109904	0.108816	0.107489	0.106126	0.105013	0.103813	0.102568	0.101306	0.100183	0.0991216	0.0979766	0.0968438	0.0957582	0.0947387	0.0936709	0.0926457	0.0916402	0.0906397	0.08965	0.088732	0.0879652	0.087251	0.0865457	0.0858298	0.0851587	0.0845155	0.0839779	0.083463	0.0828525	0.0822631	0.0816352	0.0809637	0.0802232	0.0794288	0.0785965	0.0778384	0.0771393	0.0764369	0.0757673	0.0750718	0.0743222	0.073508	0.0726754	0.0718789
SM_065	88.6628	0.0972727	0.0966868	0.0955917	0.0946763	0.0937489	0.09252	0.0911884	0.0900728	0.0890436	0.0879315	0.086899	0.0860632	0.0852404	0.0843113	0.0833748	0.0824593	0.0814677	0.0803704	0.0793329	0.0784429	0.0776676	0.0768737	0.0760357	0.0753097	0.0747102	0.0741499	0.073663	0.0733158	0.0730199	0.0726779	0.0722726	0.0717815	0.0712146	0.0706702	0.0701451	0.0695867	0.0690179	0.0683629	0.067728	0.0671301	0.0664346	0.0657268	0.0651172	0.064461	0.063674	0.0629411	0.0623108	0.0616981
SM_066	88.7934	0.0889551	0.0883483	0.0871976	0.0861786	0.0850999	0.083846	0.0826007	0.0816507	0.080833	0.0799161	0.078801	0.0777842	0.0769683	0.0761175	0.0751961	0.0741719	0.073109	0.0720419	0.0710259	0.070059	0.0692363	0.06847	0.0677045	0.067049	0.0664223	0.0658312	0.0653053	0.0648757	0.0645219	0.0642214	0.0638293	0.0632569	0.0626491	0.0621367	0.0616871	0.0611602	0.0605259	0.059817	0.0591846	0.0585816	0.057873	0.0571398	0.0565553	0.0559834	0.0552667	0.0545572	0.0539097	0.0532168
SM_067	84.6687	0.141141	0.140517	0.139096	0.137523	0.136032	0.134466	0.132847	0.131364	0.130033	0.128728	0.127322	0.125922	0.124641	0.123448	0.122261	0.121001	0.119635	0.118221	0.11685	0.11558	0.11446	0.113398	0.112263	0.111104	0.110014	0.109042	0.108138	0.107287	0.106502	0.105741	0.104888	0.103934	0.103029	0.102208	0.101328	0.100401	0.0995005	0.0985146	0.0975386	0.0966352	0.0957114	0.0947866	0.0939403	0.0930559	0.092053	0.0910494	0.0901559	0.0893595
SM_068	89.6545	0.110358	0.109896	0.109178	0.108709	0.108249	0.107791	0.107098	0.106339	0.1057	0.105405	0.105049	0.104546	0.104033	0.103549	0.103032	0.102403	0.101883	0.101379	0.100863	0.100389	0.0999097	0.099415	0.0989395	0.0986596	0.0984045	0.0980622	0.0977392	0.0975313	0.0973813	0.0972305	0.097059	0.0968788	0.0967497	0.096549	0.0962444	0.0959225	0.0956542	0.0953085	0.0948598	0.0943795	0.0939641	0.0937009	0.0934096	0.0930312	0.092628	0.0922306	0.0917946	0.0914014
SM_069	89.5878	0.113417	0.112819	0.1116	0.110499	0.109397	0.108367	0.107589	0.107001	0.106329	0.105518	0.104594	0.103667	0.102774	0.101884	0.101098	0.100368	0.0996675	0.0989359	0.0981206	0.0972546	0.0964462	0.0957561	0.0951136	0.0946193	0.0941473	0.0936403	0.0931282	0.0926707	0.0923197	0.0920285	0.0917526	0.0914163	0.0910842	0.0906988	0.0902027	0.0896675	0.0891811	0.0886695	0.0880858	0.0874458	0.0868443	0.0863679	0.0858181	0.0851924	0.0846288	0.0840514	0.0834261	0.0828482
SM_070	89.0914	0.113643	0.113105	0.112011	0.110794	0.109589	0.108735	0.107825	0.106737	0.105558	0.104625	0.103784	0.102794	0.101851	0.101	0.100119	0.0990744	0.0981002	0.0972321	0.0962868	0.0953108	0.0944214	0.0936002	0.0927819	0.0920933	0.0914863	0.0909525	0.0904504	0.089977	0.089517	0.0890714	0.088677	0.0882242	0.0877606	0.0872134	0.0866305	0.0860671	0.0855145	0.0848817	0.084173	0.0833797	0.0825921	0.0819963	0.0813977	0.0807317	0.0800559	0.0793485	0.0786314	0.0779735
SM_071	89.1582	0.0768506	0.0762501	0.0749716	0.0737308	0.072582	0.0716672	0.0707783	0.0698438	0.0688084	0.0678608	0.0669713	0.0660087	0.0650855	0.0642478	0.0634659	0.0625729	0.0616611	0.0606883	0.0597568	0.0589477	0.0581678	0.0574	0.0567023	0.0561565	0.0556611	0.0552313	0.0548364	0.0544783	0.0542492	0.0540455	0.0537764	0.0534315	0.0530433	0.0525625	0.0520699	0.0516194	0.0511733	0.0506621	0.0500824	0.049383	0.0487196	0.0482219	0.0476798	0.0471279	0.046589	0.0459441	0.0452528	0.0446064
SM_072	89.7143	0.0869589	0.0866505	0.0860233	0.0853341	0.0846216	0.0839168	0.0832445	0.0825286	0.0818303	0.081256	0.080618	0.0799114	0.0792323	0.0786509	0.0780275	0.0773504	0.0767328	0.0760463	0.0753297	0.0746669	0.0740385	0.0734714	0.0729042	0.0723157	0.071862	0.071556	0.0712449	0.0709535	0.0707346	0.0706041	0.0704909	0.0702554	0.0699409	0.0695797	0.0691876	0.0687865	0.0684012	0.0679949	0.0675983	0.0672223	0.0668391	0.0664173	0.0659336	0.0654253	0.064902	0.064406	0.0639821	0.0636058
SM_073	88.6222	0.0895055	0.0888817	0.0876822	0.0865308	0.0854227	0.0844456	0.0834303	0.0822769	0.0811506	0.0801702	0.0792365	0.0781529	0.0770143	0.076044	0.0751157	0.0740873	0.0730556	0.072045	0.0710911	0.070203	0.06931	0.0683924	0.0674744	0.0666605	0.0660197	0.0654909	0.0649835	0.0645275	0.0640739	0.0636697	0.0633175	0.0628683	0.0623491	0.0618134	0.0612951	0.0607283	0.0600838	0.0593619	0.0586603	0.0580203	0.057418	0.0568783	0.0562949	0.0556034	0.0548584	0.05418	0.0536353	0.0531266
SM_074	89.5453	0.121413	0.121056	0.120352	0.119475	0.118489	0.117598	0.116685	0.115735	0.114878	0.114081	0.113216	0.112316	0.111444	0.110703	0.109986	0.109227	0.108411	0.107504	0.106662	0.105972	0.105286	0.104475	0.103561	0.102669	0.101969	0.101437	0.100915	0.100393	0.0998705	0.0994173	0.0990628	0.0985858	0.0979882	0.0974043	0.0968653	0.0963063	0.0957329	0.095102	0.0944799	0.0938774	0.0932786	0.0927111	0.0921622	0.0915822	0.0909369	0.090309	0.0897735	0.0892469
SM_075	88.6	0.0744084	0.0739795	0.0731108	0.0722887	0.0715439	0.0707095	0.06972	0.0686762	0.0678717	0.0672605	0.0667766	0.0661219	0.0652619	0.064342	0.0634726	0.0627589	0.0621264	0.0615254	0.0607793	0.0599714	0.0592397	0.0585437	0.0578877	0.0573268	0.0568472	0.056378	0.0559589	0.0555914	0.05527	0.0549169	0.0546535	0.0544985	0.0542545	0.0538486	0.0533573	0.0529162	0.0524451	0.0519634	0.0515048	0.0510704	0.050627	0.0501628	0.0497282	0.0492683	0.0486772	0.0479899	0.0474365	0.0470245
SM_076	94.4109	0.0988899	0.0985629	0.0977844	0.096872	0.0959279	0.0949056	0.0938829	0.0929431	0.0922394	0.0914602	0.0905194	0.0894998	0.0886391	0.0879163	0.0871641	0.0863604	0.085441	0.0845419	0.0836885	0.0829154	0.0822266	0.0815509	0.0808533	0.0801609	0.0795134	0.0789281	0.0784331	0.0779029	0.0774281	0.0770501	0.0767305	0.0763428	0.0758876	0.0754087	0.0748627	0.0743328	0.0737957	0.0732067	0.0725995	0.0720353	0.0715014	0.0709274	0.0704009	0.0699398	0.0693608	0.0686418	0.0680294	0.0674941
SM_077	95.446	0.0966078	0.0962956	0.0954041	0.0943994	0.0933846	0.0925363	0.0918526	0.0911387	0.0905486	0.0898442	0.089104	0.08831	0.0876175	0.0869106	0.0862491	0.0856047	0.0848215	0.0840732	0.0833758	0.0826957	0.0820223	0.0814471	0.0807996	0.0801463	0.079587	0.0790912	0.0786269	0.0781283	0.0777582	0.0775242	0.0773829	0.0770867	0.0766914	0.0763014	0.0758447	0.0753805	0.0749021	0.074352	0.0738315	0.0734439	0.0729936	0.0723792	0.0717702	0.0713254	0.0708784	0.070309	0.0698057	0.0693564
SM_078	94.7124	0.084978	0.0845668	0.0836224	0.082701	0.0818377	0.0810788	0.0806284	0.0800745	0.0793994	0.0787219	0.0780774	0.0773147	0.076563	0.0758232	0.0750692	0.0743807	0.0736353	0.0728518	0.0721099	0.0714861	0.0708788	0.0702767	0.0696796	0.0690691	0.0685193	0.0681159	0.0678295	0.067603	0.0674662	0.0672172	0.06692	0.06662	0.0663298	0.0660727	0.0657653	0.0654469	0.0649892	0.0644227	0.0638691	0.0633743	0.0628942	0.0623785	0.0618719	0.0613621	0.060816	0.0602658	0.0597885	0.0592574
SM_079	93.5405	0.0676179	0.0672145	0.06621	0.0652938	0.0646793	0.0641625	0.0635171	0.0626642	0.0618195	0.0611249	0.0604471	0.0596852	0.0590605	0.0584464	0.0577006	0.0569121	0.0561691	0.0553976	0.0546508	0.0540177	0.0534747	0.0529673	0.0524202	0.0518337	0.0512823	0.0509696	0.0508035	0.0506439	0.0504979	0.0503052	0.0500754	0.04978	0.0494834	0.049205	0.0489119	0.0486253	0.0482179	0.0477113	0.0472043	0.0467468	0.046268	0.045767	0.0452792	0.0448155	0.0443126	0.0437843	0.0433179	0.0428146
SM_080	95.0218	0.0779292	0.0774986	0.0766035	0.0756709	0.0749235	0.0743053	0.0738047	0.073263	0.0725755	0.0720408	0.0715812	0.0708986	0.0702208	0.0695974	0.0688419	0.0681063	0.0674158	0.0667032	0.0660915	0.06554	0.0649564	0.0643322	0.0638023	0.0633291	0.0628314	0.0624652	0.0622272	0.0620615	0.0619201	0.0617574	0.0615436	0.06128	0.061005	0.0607823	0.0605473	0.0602576	0.0598447	0.0593284	0.0588893	0.0585519	0.0581772	0.0576817	0.0571787	0.0567487	0.0563313	0.0558764	0.0554023	0.0549437
SM_081	92.7652	0.0824055	0.08185	0.0808454	0.0800432	0.0794193	0.0787025	0.077958	0.0770161	0.0759828	0.0751903	0.0744728	0.0736806	0.0728916	0.0720839	0.0712155	0.0704037	0.0695752	0.0686623	0.0678325	0.0671535	0.0665482	0.0658947	0.0652382	0.0645121	0.0638204	0.0633612	0.0630139	0.0627377	0.0625223	0.0622829	0.0619749	0.0615957	0.0611721	0.0607834	0.0603708	0.0599299	0.0593931	0.0587474	0.058144	0.0576315	0.0571311	0.0565348	0.0559564	0.0554843	0.0549626	0.0543266	0.0536881	0.0531134
SM_082	95.3137	0.083384	0.0828624	0.0818573	0.0809106	0.0801199	0.0793439	0.0786262	0.0778387	0.0768876	0.0760137	0.0753075	0.0746229	0.073907	0.0731197	0.0722122	0.0713503	0.0705408	0.0696653	0.0688327	0.0681132	0.0674476	0.0667109	0.0660154	0.0653628	0.0647462	0.0643428	0.0640433	0.0637594	0.0635031	0.0632692	0.0629812	0.0626534	0.0623141	0.061965	0.0615662	0.0611035	0.0605552	0.0599537	0.0593829	0.0588606	0.0583611	0.0578396	0.0573005	0.056751	0.0561312	0.0555104	0.0549001	0.0542521
SM_083	88.6205	0.0725254	0.072109	0.0710937	0.0699978	0.0690569	0.0680174	0.0671408	0.0664552	0.0656937	0.0647797	0.0638382	0.0629437	0.0621303	0.0613223	0.060445	0.0596139	0.0587816	0.0579447	0.0570874	0.056221	0.0554344	0.0547276	0.0540611	0.0534525	0.0529534	0.0525245	0.0520806	0.0516473	0.0513104	0.0510541	0.0507414	0.0503469	0.0499667	0.0495961	0.0491546	0.0486713	0.0480854	0.0475352	0.0470272	0.0464434	0.0458342	0.0452813	0.0447218	0.0440947	0.0434681	0.0428659	0.0422654	0.0416754
SM_084	93.7007	0.107715	0.107397	0.106543	0.105388	0.104188	0.103137	0.102212	0.101336	0.100569	0.0996647	0.0987066	0.0977336	0.0968141	0.0958337	0.0948478	0.0939754	0.0930838	0.0921755	0.0912201	0.0902534	0.0894066	0.0886906	0.0879784	0.08727	0.0866519	0.0861708	0.0857797	0.0853578	0.0849311	0.08456	0.0842167	0.0838515	0.0835073	0.0830845	0.0825121	0.0818989	0.0812269	0.0805962	0.0799867	0.0793351	0.078645	0.0779466	0.0772222	0.0764273	0.0756879	0.0749824	0.0742856	0.0736078
SM_085	93.5593	0.0844647	0.0841573	0.08339	0.0822924	0.0809364	0.0798538	0.0790915	0.0782437	0.0773443	0.0765571	0.0759146	0.0751209	0.0741628	0.0732077	0.0724289	0.0717039	0.070929	0.0701124	0.0692378	0.0683683	0.0675946	0.0669219	0.066215	0.0655521	0.0650637	0.0646677	0.0643826	0.0641381	0.0638857	0.0636772	0.0634818	0.0632291	0.062946	0.0626265	0.0621814	0.061649	0.0610938	0.0605607	0.0600377	0.059571	0.0590671	0.0585274	0.0580254	0.0574773	0.0568731	0.0562727	0.0556905	0.0550855
SM_086	93.6265	0.0960116	0.0957113	0.0951369	0.0943828	0.093527	0.0928785	0.0920445	0.0911303	0.0905031	0.0900497	0.0896698	0.0891872	0.0885471	0.0878506	0.0872626	0.0866828	0.0861337	0.0855434	0.0847996	0.0840194	0.0833953	0.0829276	0.0823349	0.0817113	0.0812926	0.0810365	0.0808595	0.0807235	0.0805295	0.0802588	0.0800002	0.0797332	0.0794502	0.0791629	0.0788321	0.0784619	0.077952	0.0773514	0.0768159	0.0764038	0.0759569	0.0754637	0.074976	0.074467	0.0739024	0.0733779	0.0728654	0.0722595
SM_087	93.6843	0.0807962	0.080607	0.0800737	0.0794897	0.0790463	0.0786485	0.078111	0.0774971	0.0770592	0.0767629	0.0765017	0.0760649	0.0755434	0.0750394	0.0745996	0.0742131	0.0738382	0.0733654	0.0727491	0.0721585	0.0716809	0.0713725	0.0710966	0.0707639	0.0704544	0.0702418	0.0701854	0.0701755	0.0701546	0.0701081	0.0700674	0.0700396	0.0699594	0.0697208	0.0694214	0.069151	0.0688087	0.0684051	0.0680064	0.0676942	0.0673861	0.0670007	0.0666268	0.0662742	0.0658883	0.0655035	0.0651545	0.0647599
SM_088	94.1772	0.0832048	0.0828921	0.0822282	0.0813269	0.0802677	0.0794982	0.0787546	0.0779965	0.0773813	0.076843	0.0762798	0.0755587	0.0747476	0.0739816	0.0734075	0.0728819	0.0723559	0.0717382	0.0710411	0.0703916	0.0697917	0.0692003	0.0685515	0.0680155	0.0676512	0.0673155	0.0670516	0.0668563	0.066628	0.0664124	0.066293	0.0661432	0.0659209	0.0656148	0.0651897	0.0647393	0.0643167	0.0638892	0.0634593	0.0631192	0.0627395	0.0622896	0.0618191	0.0613499	0.0608935	0.0604472	0.0599689	0.0594624
SM_089	94.8554	0.0892571	0.0889167	0.088319	0.0875797	0.0866307	0.0858389	0.0851111	0.0842479	0.0834382	0.0827558	0.0820585	0.081525	0.0810649	0.0803508	0.0795829	0.0789391	0.0782302	0.0775487	0.0768842	0.0761138	0.07541	0.0748017	0.0742102	0.0736531	0.0731486	0.0726821	0.0723452	0.072122	0.0719185	0.0716967	0.0714527	0.0712068	0.0708413	0.0704322	0.0701395	0.0698412	0.0693928	0.0688714	0.0683781	0.0679159	0.067485	0.0670975	0.0667265	0.0663243	0.065884	0.065417	0.0649401	0.0645193
SM_090	94.8945	0.125946	0.125418	0.124228	0.122964	0.121401	0.120028	0.118913	0.117666	0.116481	0.115376	0.114389	0.11337	0.112312	0.111117	0.109947	0.108853	0.107684	0.10656	0.105404	0.104241	0.103144	0.10215	0.101134	0.100143	0.0991721	0.0981886	0.0973834	0.0966834	0.0960484	0.0953476	0.0946571	0.0939765	0.0932084	0.0924354	0.091781	0.0911644	0.0903904	0.0895856	0.0888212	0.0881102	0.0873589	0.086588	0.0858811	0.0852154	0.0845152	0.0837145	0.0829378	0.0822352
SM_091	91.191	0.111533	0.110941	0.109754	0.108511	0.107125	0.105786	0.104342	0.102994	0.101836	0.100794	0.0997691	0.0987089	0.0975225	0.0961755	0.0949334	0.0937811	0.0926391	0.0915084	0.0903452	0.0891571	0.0880686	0.087113	0.0861326	0.0852098	0.0843203	0.0834889	0.0827737	0.0821943	0.0816472	0.0809943	0.0804096	0.0798776	0.0792301	0.0784645	0.0777677	0.0771064	0.0763574	0.0755333	0.0747044	0.0739535	0.0732096	0.0724945	0.071756	0.0709714	0.0701663	0.0693484	0.0685353	0.0677466
SM_092	91.2076	0.104278	0.103944	0.103145	0.102132	0.100776	0.0995763	0.0986235	0.0976701	0.0967667	0.0958752	0.0950299	0.0940821	0.0931019	0.0920937	0.0911355	0.0902588	0.0893684	0.0884945	0.0875348	0.0866004	0.0857302	0.0849331	0.0841477	0.0834435	0.0827948	0.0821302	0.0815687	0.0810859	0.0806583	0.0802386	0.0798736	0.0794477	0.0788661	0.0783321	0.0778873	0.0773573	0.0767058	0.0761143	0.0755463	0.0749523	0.0743477	0.0737892	0.0732166	0.0726074	0.071993	0.0713449	0.0707212	0.0701414
SM_093	90.5215	0.0943991	0.0939257	0.0930015	0.0919578	0.09078	0.089677	0.0886409	0.087533	0.086517	0.0855868	0.0847076	0.0839127	0.0830559	0.0821015	0.0811795	0.0803215	0.0794055	0.0784906	0.0775681	0.0766118	0.0757066	0.0749276	0.0742697	0.0735975	0.0729161	0.0722832	0.0717807	0.0714031	0.0710932	0.0707589	0.0703855	0.0699615	0.0693771	0.0688244	0.0684181	0.0679691	0.0673586	0.0667206	0.0661169	0.0655414	0.0650046	0.0644757	0.0639294	0.0633612	0.0627872	0.0621555	0.0614891	0.0609013
SM_094	89.204	0.0800667	0.0796642	0.0789684	0.0781034	0.0770632	0.0760068	0.0752002	0.0744546	0.0736655	0.0729381	0.0721707	0.0713563	0.0705422	0.0698371	0.0691319	0.0683776	0.0676087	0.0668566	0.0660876	0.0653135	0.0646708	0.0640878	0.0635295	0.0630109	0.0626447	0.0623243	0.062024	0.061781	0.0615854	0.061462	0.0612914	0.0610878	0.0608928	0.0606088	0.0602146	0.0598575	0.0594893	0.0590065	0.058534	0.0580997	0.0577215	0.0572798	0.0568001	0.056326	0.0558024	0.0552712	0.0547836	0.0543582
[truncated: 208 more columns]

## Sheet: OM
CÓDIGO	LEITURA	MO	884.906	888.147	891.387	894.626	897.866	901.106	904.345	907.584	910.823	914.062	917.301	920.54	923.778	927.016	930.254	933.492	936.73	939.968	943.205	946.442	949.679	952.916	956.153	959.389	962.626	965.862	969.098	972.334	975.569	978.805	982.04	985.275	988.51	991.745	994.979	998.213	1001.45	1004.68	1007.91	1011.15	1014.38	1017.61	1020.85	1024.08	1027.31	1030.55	1033.78
SM_001	M	92.8912	0.125541	0.125028	0.124184	0.123465	0.122832	0.122355	0.121968	0.121546	0.121097	0.120574	0.119965	0.119436	0.118947	0.118334	0.117736	0.117152	0.116525	0.115897	0.115273	0.11465	0.114145	0.113643	0.113052	0.11248	0.111969	0.111518	0.11107	0.110685	0.11039	0.110137	0.109872	0.109539	0.109176	0.108825	0.108471	0.108114	0.107671	0.10718	0.106839	0.106578	0.106191	0.105699	0.105272	0.104935	0.104543	0.104109	0.103699
SM_002	M	95.0974	0.082647	0.0823328	0.0816831	0.0808149	0.0798824	0.079188	0.0785649	0.0778398	0.0770224	0.0762411	0.0755057	0.074859	0.0742431	0.0736531	0.073024	0.0723411	0.0716631	0.0709381	0.0701871	0.069492	0.0689456	0.0684364	0.0679195	0.067466	0.0671131	0.0668053	0.0664985	0.0662264	0.0660463	0.0658778	0.065687	0.0654943	0.065359	0.0651565	0.0648034	0.0643619	0.0639186	0.0634782	0.0630184	0.0626296	0.0622686	0.0618234	0.06131	0.0608207	0.0602797	0.0597469	0.0592693
SM_003	M	94.9146	0.0775705	0.0770885	0.0762246	0.0754693	0.0746613	0.0739447	0.0731181	0.0722902	0.0716729	0.0710926	0.0702909	0.069285	0.0683849	0.0676244	0.0669442	0.0660839	0.0651823	0.0644211	0.0638029	0.0631957	0.0625664	0.0619833	0.0614349	0.0609094	0.0603573	0.0598867	0.0595261	0.059292	0.059151	0.0590441	0.0588335	0.0585251	0.0581719	0.0577551	0.0573677	0.0569328	0.0564931	0.0560305	0.0555009	0.0549689	0.0544845	0.0539894	0.0535181	0.0530686	0.0524911	0.0518962	0.0513938
SM_004	M	95.3391	0.0944266	0.094118	0.0934226	0.0925931	0.0915877	0.0904226	0.089495	0.0886494	0.0877089	0.0865395	0.0853687	0.084453	0.0836097	0.0826344	0.0816434	0.080809	0.0799358	0.0790145	0.0781148	0.0773175	0.0766151	0.0758832	0.0750877	0.0742529	0.073576	0.072963	0.0723671	0.0719431	0.0716159	0.0712523	0.0709579	0.0705572	0.069994	0.0694912	0.069024	0.0685592	0.0679892	0.0673758	0.0667433	0.0661327	0.065566	0.0649678	0.0643582	0.0637478	0.0631048	0.0624235	0.0617738
SM_005	M	94.6139	0.0929341	0.0925238	0.0917728	0.0908728	0.0897961	0.0886961	0.0877191	0.0869286	0.0862233	0.0854726	0.0845959	0.0837887	0.083162	0.0824388	0.0814993	0.0804637	0.0795547	0.0788094	0.0781251	0.0774348	0.0767635	0.0760547	0.0753587	0.0747543	0.0741843	0.0736679	0.0732462	0.0728953	0.0725387	0.0722333	0.0719652	0.0716619	0.0712606	0.0707634	0.0702774	0.0698728	0.069437	0.0688572	0.0682339	0.0676411	0.0670619	0.0664499	0.0658764	0.065275	0.0646229	0.0640166	0.0634798
SM_006	M	96.1621	0.10642	0.105793	0.104734	0.103725	0.102465	0.10134	0.100414	0.099497	0.0985456	0.0976552	0.0967545	0.0958512	0.094946	0.0939692	0.0930502	0.0921177	0.0912358	0.0902731	0.0892317	0.0882997	0.0874823	0.0867133	0.0859966	0.0852787	0.0845939	0.0840333	0.0835098	0.0830381	0.0826	0.0822188	0.0818495	0.0813943	0.0808783	0.0803567	0.0798715	0.0793589	0.0788307	0.0782114	0.0774984	0.07682	0.076165	0.0755129	0.0749069	0.0743375	0.0737074	0.0730311	0.0723221
SM_007	M	95.5793	0.100582	0.100214	0.0994815	0.0987752	0.09844	0.0980736	0.0977036	0.0972971	0.0968355	0.0963152	0.0957548	0.0952803	0.0947597	0.0942334	0.0937264	0.0933034	0.0928729	0.092401	0.0918384	0.0913133	0.09094	0.0905914	0.0902386	0.0898494	0.0895572	0.0893204	0.0891519	0.089019	0.0888997	0.0888371	0.0888003	0.088693	0.0884051	0.0880709	0.0877572	0.0875196	0.0872382	0.0868942	0.0865482	0.0861925	0.0857868	0.0853545	0.0850184	0.0846529	0.0842122	0.083748	0.0833411
SM_008	M	95.4018	0.091709	0.0915077	0.0911605	0.0906913	0.0901475	0.0897154	0.0893981	0.0891423	0.0887562	0.0883158	0.0879168	0.0875456	0.0871337	0.0866983	0.0863237	0.0859575	0.0855555	0.0851329	0.0846736	0.0842054	0.0838215	0.0834391	0.0829948	0.0826124	0.0823587	0.0821157	0.0819015	0.0817999	0.0817515	0.0816896	0.0815474	0.0813515	0.0812423	0.0810886	0.0808042	0.0805457	0.080294	0.0799211	0.0795097	0.0791985	0.0788809	0.0785249	0.0781704	0.0778434	0.0775044	0.0771437	0.0767689
SM_009	M	96.3049	0.0704287	0.0699552	0.0692704	0.0686207	0.0675961	0.0666287	0.0660304	0.065522	0.0648996	0.0643246	0.0636693	0.0628236	0.0620026	0.0612426	0.0605387	0.05996	0.059493	0.0589823	0.0583489	0.057644	0.0570523	0.056529	0.0559841	0.055507	0.0551568	0.0549482	0.0547894	0.0547143	0.0547267	0.0547129	0.0546778	0.0545765	0.0544087	0.0541147	0.0537373	0.0533484	0.0529802	0.0525473	0.0520164	0.0514815	0.051001	0.0505703	0.0501726	0.0497719	0.0491968	0.0485172	0.0479496
SM_010	M	92.7775	0.112747	0.112278	0.111314	0.110247	0.109443	0.10872	0.10803	0.107285	0.106457	0.105516	0.104612	0.103839	0.103036	0.102214	0.101393	0.100647	0.0999656	0.0992926	0.0984632	0.0975136	0.0967097	0.0959738	0.0951758	0.0944545	0.0939258	0.0933887	0.0928837	0.0924039	0.0919221	0.0914917	0.0911211	0.0907905	0.090405	0.0899629	0.089416	0.0888556	0.0882638	0.0877008	0.0871376	0.0864942	0.0858669	0.0852768	0.0846863	0.0840831	0.0835316	0.0830069	0.082482
SM_011	M	96.9696	0.0765141	0.0760623	0.0752879	0.0742817	0.07292	0.0717073	0.07085	0.0700127	0.0691027	0.0683014	0.0675364	0.066541	0.0654104	0.0642913	0.0632623	0.0624138	0.0616165	0.0607509	0.0598324	0.0589189	0.0580661	0.0572452	0.0564263	0.0557352	0.0552178	0.0547925	0.054411	0.054062	0.0537949	0.0536107	0.0534421	0.0531378	0.0526932	0.0522008	0.0517359	0.05129	0.0507632	0.0501271	0.0494691	0.0488606	0.0482932	0.0477579	0.0472324	0.0466643	0.046056	0.0454014	0.0446989
SM_012	M	93.8506	0.122057	0.121431	0.120268	0.119096	0.117808	0.116247	0.114765	0.113489	0.112084	0.11072	0.109536	0.108326	0.10703	0.105801	0.10466	0.103553	0.102414	0.101233	0.100073	0.0988959	0.0978197	0.0968846	0.0959522	0.0949967	0.0941614	0.0934482	0.0927217	0.0919913	0.0913602	0.0908184	0.0902268	0.0896225	0.0889835	0.0883208	0.0875957	0.086851	0.0861115	0.0853396	0.0846327	0.0838862	0.0830557	0.0822718	0.0814833	0.0806325	0.079797	0.0789934	0.0782132
SM_013	M	97.0208	0.0873578	0.087175	0.0866449	0.0858289	0.0848371	0.0839117	0.083088	0.0823878	0.0817578	0.0810666	0.080404	0.0797027	0.0790125	0.0783207	0.0776567	0.0770367	0.0763644	0.0756612	0.0749142	0.0741925	0.0735367	0.0729348	0.0724176	0.0719869	0.071606	0.071245	0.0709308	0.0706393	0.0704663	0.0703855	0.0702098	0.0698963	0.0695704	0.0691817	0.068751	0.0683579	0.0679442	0.067457	0.0670098	0.0666034	0.0661776	0.0657352	0.0652339	0.0646791	0.0641295	0.0636032	0.0630247
SM_014	M	96.7567	0.0882693	0.0877816	0.0867813	0.0856235	0.0846017	0.0837421	0.0829686	0.0819691	0.0808625	0.080005	0.0792232	0.078267	0.0772237	0.0762557	0.0752948	0.0744249	0.0736081	0.0727613	0.0719647	0.0711887	0.070375	0.0695011	0.0687542	0.0681662	0.0677233	0.067294	0.0668643	0.0664728	0.0661345	0.0658883	0.065582	0.0652581	0.0648759	0.06443	0.0639595	0.0634392	0.0628563	0.0623317	0.0618892	0.0613633	0.0607584	0.0601483	0.0595967	0.059045	0.0584568	0.0577982	0.0571291
SM_015	M	97.1221	0.0805946	0.0802827	0.0796622	0.0788264	0.0779745	0.0771789	0.0762556	0.0753735	0.0746084	0.0739328	0.0732516	0.0725927	0.0718804	0.0710938	0.0703072	0.0694945	0.0686315	0.0678198	0.0671473	0.0665079	0.0658682	0.0651932	0.0645292	0.0640687	0.0637077	0.0633509	0.0630068	0.0627679	0.062626	0.062497	0.0622847	0.0620172	0.0617473	0.0614467	0.0610892	0.0606478	0.0601514	0.0596245	0.0591125	0.0585786	0.0581391	0.0577465	0.0572466	0.0566397	0.0559534	0.0552578	0.0546633
SM_016	M	97.5795	0.0601694	0.059822	0.0589891	0.0580021	0.0571241	0.0564613	0.0558753	0.0552652	0.054495	0.0538142	0.0531907	0.0524867	0.0515794	0.0506266	0.0499336	0.0493643	0.0487768	0.0481323	0.0474735	0.0467658	0.0460522	0.045463	0.0449499	0.0445023	0.0441548	0.0439205	0.0438069	0.0437468	0.0435644	0.0433301	0.0431643	0.043064	0.0429327	0.0426782	0.0423532	0.0420531	0.0417194	0.0412597	0.040829	0.0404603	0.0400289	0.0395398	0.0390742	0.0386198	0.0381207	0.0376144	0.0371139
SM_017	M	97.151	0.086965	0.0865524	0.0858069	0.0851372	0.08437	0.0834651	0.0825156	0.0816015	0.0808545	0.0802053	0.0794997	0.078793	0.0780802	0.0772233	0.0763913	0.0756622	0.074864	0.0741088	0.0734698	0.0728248	0.072169	0.0715788	0.071069	0.0705277	0.0699897	0.0695583	0.0692495	0.068995	0.0688171	0.068652	0.0683334	0.0679452	0.0675637	0.0672366	0.0669867	0.0666664	0.0661552	0.0655155	0.0648955	0.0643796	0.0638949	0.0634038	0.062981	0.0625172	0.061896	0.0612151	0.0605968
SM_018	M	97.6008	0.0879501	0.087459	0.0866148	0.0859693	0.0852	0.0841158	0.0832035	0.0825862	0.0819685	0.0812327	0.0804018	0.0795833	0.0788028	0.077979	0.0772118	0.0765028	0.0757478	0.0750293	0.0743535	0.0736257	0.0728967	0.0722336	0.0716772	0.07117	0.070724	0.0703659	0.0700316	0.0697027	0.0694744	0.0692968	0.0689982	0.0685963	0.068209	0.0679158	0.067697	0.0673867	0.0668783	0.0662531	0.0656768	0.0651666	0.0646482	0.0641327	0.0636549	0.0631373	0.0625177	0.0618552	0.0612549
SM_019	M	97.7098	0.0629793	0.0626242	0.0619197	0.0611776	0.0602984	0.059375	0.0587101	0.0580149	0.0573609	0.0567624	0.056216	0.0556241	0.0550288	0.0544062	0.0537449	0.0531086	0.05237	0.0516786	0.0510227	0.0504211	0.0498651	0.0493153	0.0488294	0.0484788	0.0482668	0.0479978	0.0477779	0.0476748	0.0476333	0.0474598	0.0472313	0.0470382	0.0468333	0.0466376	0.0464366	0.0461961	0.0457809	0.0452749	0.0448137	0.0444541	0.0440652	0.0435675	0.0431014	0.042657	0.0421488	0.0416337	0.0412167
SM_020	M	96.7092	0.106245	0.105883	0.105037	0.104214	0.103407	0.102454	0.101667	0.100924	0.100138	0.099361	0.0987528	0.0979287	0.0969277	0.0960721	0.0953119	0.0946319	0.0938922	0.0931186	0.0923043	0.0915227	0.0907335	0.0899514	0.0892998	0.0887652	0.088266	0.0876824	0.0871951	0.0868094	0.0864763	0.0860948	0.0856932	0.0853218	0.0849548	0.0845329	0.0840156	0.0834398	0.0827887	0.0822216	0.0816529	0.0810462	0.0804539	0.0798293	0.0791555	0.0784463	0.0778317	0.077245	0.0766467
SM_021	M	97.6999	0.0808376	0.0807077	0.0802636	0.0794694	0.0785344	0.0776777	0.0766663	0.0755858	0.074819	0.0742645	0.0736823	0.0730504	0.0723491	0.0714773	0.0705526	0.0697419	0.0690236	0.0682581	0.067521	0.0668937	0.0661353	0.0653239	0.0647023	0.0642228	0.0637791	0.0633965	0.063123	0.0628735	0.0626253	0.0624555	0.0623647	0.0621816	0.0618588	0.0614571	0.0610523	0.0606979	0.0602554	0.0596921	0.0591063	0.05853	0.0579675	0.057489	0.0570493	0.0565196	0.0559026	0.0553088	0.0547973
SM_022	M	96.8825	0.0774273	0.0770224	0.076261	0.0755565	0.0747591	0.0737335	0.0728554	0.0721979	0.0714993	0.0707552	0.0701014	0.0694197	0.0686038	0.0678537	0.0671655	0.066443	0.0656588	0.0649237	0.0642266	0.0635172	0.0628492	0.0622631	0.0617503	0.0612825	0.0609238	0.0606179	0.0603041	0.0600305	0.0598892	0.0597959	0.0596297	0.0594536	0.0593126	0.0591129	0.0587889	0.0583943	0.0579328	0.0574668	0.0569546	0.0564518	0.0560377	0.055614	0.0551372	0.054609	0.0540562	0.053466	0.052859
SM_023	M	96.4844	0.131354	0.130568	0.128817	0.126936	0.125146	0.123505	0.12187	0.120076	0.118387	0.116813	0.115277	0.11385	0.112463	0.110884	0.109271	0.107731	0.106234	0.104743	0.103205	0.101829	0.100544	0.0992085	0.0978683	0.0966995	0.0956016	0.0944601	0.093469	0.0926254	0.0917517	0.0908527	0.0900189	0.0891593	0.0882629	0.0873673	0.0865074	0.0856307	0.0846776	0.0836913	0.0826674	0.0816321	0.0806082	0.0796049	0.0786219	0.07766	0.0766809	0.0756696	0.0747004
SM_025	M	96.8373	0.081292	0.0808777	0.0799967	0.0788418	0.077863	0.0771812	0.0764166	0.0754866	0.0747806	0.0741258	0.0731965	0.0722761	0.0714996	0.0708531	0.0702063	0.0695409	0.0688136	0.0680464	0.067204	0.0664	0.0656522	0.0649658	0.064417	0.0639249	0.0634988	0.0631337	0.062841	0.0626434	0.0625095	0.0624446	0.0623545	0.0621207	0.0617621	0.0614273	0.0611253	0.0607517	0.0602311	0.0597511	0.0593234	0.0588109	0.0582476	0.0577173	0.0572446	0.0567514	0.0562193	0.055669	0.0551236
SM_026	M	95.0422	0.098544	0.0981141	0.0974973	0.0967852	0.0957375	0.0947336	0.0939268	0.0931676	0.0925894	0.0920626	0.0913498	0.0906421	0.0899141	0.0891467	0.08837	0.0875627	0.0867323	0.0859774	0.0853024	0.0845802	0.0839258	0.0833234	0.082644	0.08201	0.0815145	0.0810394	0.0806257	0.0803831	0.0801091	0.0797555	0.0794229	0.0791663	0.0788419	0.0784392	0.0780639	0.0776526	0.0771344	0.0765546	0.0759811	0.0754585	0.0750227	0.074506	0.0739326	0.0733652	0.0727806	0.0721916	0.0716185
SM_027	M	96.7974	0.0770881	0.0766712	0.0758586	0.0750231	0.0742265	0.0735172	0.0728032	0.0719626	0.0710716	0.0702397	0.06945	0.0687924	0.0680869	0.067364	0.0666324	0.0658854	0.0651005	0.064325	0.0635918	0.0628524	0.0621809	0.0616201	0.061053	0.0604751	0.0600503	0.0596899	0.0593919	0.0592182	0.0591716	0.0590446	0.0586869	0.0583001	0.0580188	0.0577334	0.0573671	0.0569767	0.0565351	0.0561393	0.0557238	0.0552559	0.0547452	0.0542426	0.053781	0.0532925	0.052756	0.0521767	0.0515787
SM_028	M	96.7175	0.0657673	0.0654113	0.0648411	0.0641406	0.0632498	0.062294	0.0613787	0.0604824	0.0597983	0.0593862	0.0589112	0.058252	0.0574578	0.0567484	0.0559941	0.0552041	0.0544743	0.0537952	0.0531066	0.0524516	0.0518367	0.0512257	0.0507247	0.050254	0.0498311	0.049509	0.0492596	0.0490778	0.0489188	0.0487941	0.0486054	0.0484261	0.0482804	0.0481084	0.0478409	0.047505	0.0470962	0.0466121	0.046092	0.0456229	0.0452571	0.0448734	0.0443721	0.0438035	0.0432833	0.042794	0.0423468
SM_029	M	96.8466	0.0893469	0.0889852	0.0882358	0.0872207	0.0858315	0.0846326	0.0836379	0.0827887	0.0819586	0.0810374	0.0801763	0.0793031	0.0783922	0.0774418	0.0765307	0.0756402	0.0748233	0.0740888	0.0732736	0.0723222	0.0713627	0.070535	0.0698399	0.0692332	0.0686803	0.068211	0.0677964	0.067443	0.0671652	0.0668606	0.0664605	0.0660236	0.0656454	0.0652338	0.0648366	0.0643591	0.0637349	0.0630579	0.062458	0.0618794	0.0612795	0.0606993	0.060068	0.0594367	0.0588244	0.0582201	0.057597
SM_030	M	97.3508	0.0676622	0.0673122	0.0665265	0.0656042	0.0646544	0.0640663	0.0636305	0.0630976	0.0623421	0.0615217	0.061	0.0604214	0.0597139	0.059053	0.0584478	0.0578117	0.0571148	0.0563634	0.0556569	0.0550611	0.0544886	0.0539771	0.0534878	0.0530916	0.0527766	0.0525344	0.0523552	0.0521766	0.0520819	0.0520608	0.051974	0.0517533	0.0515369	0.0513219	0.0510344	0.0506714	0.0503065	0.0499536	0.0495715	0.0491228	0.0485793	0.0480566	0.0476138	0.0471886	0.0467107	0.0462457	0.045772
SM_031	M	89.8126	0.189788	0.188971	0.18742	0.185587	0.18366	0.181548	0.179622	0.177939	0.176596	0.175182	0.173636	0.172192	0.170585	0.168911	0.167157	0.165603	0.164202	0.162912	0.161488	0.159856	0.158275	0.156706	0.155228	0.153922	0.152795	0.151653	0.150523	0.14938	0.148214	0.147083	0.145934	0.14486	0.143798	0.142905	0.141931	0.14081	0.139668	0.138508	0.137427	0.136451	0.135497	0.134466	0.133448	0.132363	0.131281	0.130215	0.129199
SM_032	M	95.8181	0.0694104	0.0690359	0.0683553	0.0677024	0.0670034	0.0662516	0.0655304	0.0647528	0.0639753	0.0634626	0.0630868	0.0624595	0.0617019	0.0610315	0.0603393	0.0596418	0.0589775	0.05835	0.057808	0.0573248	0.0567942	0.0561845	0.0556089	0.0551566	0.0549208	0.0547995	0.0546369	0.0544695	0.0544049	0.0543874	0.0542792	0.0541137	0.0538581	0.0535803	0.0533133	0.0530498	0.052709	0.052288	0.051882	0.0514866	0.051141	0.0507317	0.0502929	0.0499087	0.0494996	0.0490381	0.0486276
SM_033	M	95.4784	0.109166	0.108646	0.107768	0.106944	0.10597	0.10467	0.103279	0.102121	0.101201	0.100376	0.0993776	0.0983347	0.0974138	0.0966437	0.0958001	0.0947723	0.0937447	0.0928008	0.0919334	0.0910309	0.0901001	0.0891665	0.0882715	0.0875218	0.0869018	0.0863745	0.0859481	0.0855052	0.0848896	0.0843143	0.0838019	0.0832918	0.0828237	0.0823325	0.081835	0.0813456	0.0808119	0.0801187	0.0793245	0.0785674	0.0779538	0.0774509	0.0769167	0.0763404	0.0756625	0.0748659	0.0741332
SM_034	M	95.9454	0.102625	0.102118	0.101195	0.100246	0.0993062	0.0981881	0.0970469	0.0959692	0.0949844	0.0940359	0.0928851	0.0917924	0.0908855	0.0898845	0.0887526	0.0877343	0.0867762	0.0857989	0.0848231	0.0838902	0.083053	0.0821395	0.0812048	0.0804058	0.079804	0.0792987	0.0788389	0.078452	0.0780678	0.0776812	0.0773115	0.0769033	0.0763336	0.0757063	0.0751878	0.0747189	0.0740892	0.0733218	0.0725814	0.0718976	0.0713049	0.0707264	0.0701133	0.0694371	0.0687283	0.0680281	0.0673665
SM_035	M	96.7595	0.0779993	0.0774618	0.0764542	0.0754402	0.074208	0.0730487	0.0720433	0.0712165	0.0703156	0.0693461	0.0683416	0.0673729	0.0664283	0.0653872	0.06438	0.0634164	0.0625257	0.0616166	0.0606816	0.0597504	0.0588634	0.0580418	0.0572334	0.0566094	0.0561673	0.0558246	0.0555087	0.0552097	0.0549306	0.0546548	0.0543675	0.054051	0.0537227	0.0533508	0.0529885	0.052562	0.0520417	0.0514352	0.0508376	0.0502638	0.0496807	0.0490679	0.0484192	0.0477977	0.0471437	0.0464581	0.0457998
SM_036	M	96.7719	0.0799529	0.0795121	0.0787092	0.0776978	0.0764223	0.075336	0.0743196	0.0734628	0.0725643	0.071698	0.0708138	0.0699543	0.0691313	0.0681799	0.0671426	0.0661057	0.0651653	0.0642382	0.0633659	0.0624903	0.0617078	0.0610185	0.0603347	0.0597725	0.0593389	0.0590139	0.0587602	0.0586445	0.0585599	0.0584319	0.0582352	0.0579901	0.057708	0.0574093	0.0571397	0.0567596	0.0562519	0.0556627	0.0551251	0.0545654	0.0539641	0.053353	0.0527361	0.052165	0.0515325	0.0508335	0.0501166
SM_037	M	95.124	0.070113	0.0695898	0.068724	0.0680694	0.0674727	0.0668762	0.0661727	0.0654126	0.0646289	0.063816	0.0629244	0.0621773	0.0615689	0.0608725	0.0601044	0.0593203	0.0585053	0.0577879	0.0571733	0.0565086	0.0558861	0.0552901	0.0546961	0.0542558	0.0539527	0.0536665	0.0534398	0.0533851	0.0533663	0.0532718	0.0531302	0.0530034	0.0528561	0.0525973	0.0522663	0.0518975	0.0515168	0.0510731	0.0505723	0.0500682	0.0496071	0.0491721	0.0486672	0.0481028	0.0475309	0.0469739	0.0464389
SM_038	M	96.2756	0.104951	0.104284	0.103185	0.102303	0.10135	0.10026	0.0988922	0.0974392	0.0961091	0.0948784	0.0935804	0.0923398	0.0912804	0.0902188	0.0891815	0.088143	0.087041	0.0859587	0.0848941	0.0837833	0.0827298	0.0816895	0.0806081	0.0796886	0.0789413	0.0783074	0.0777659	0.0773239	0.0768741	0.0763815	0.0758937	0.075355	0.0747799	0.0741414	0.073484	0.0728355	0.0721831	0.0714565	0.0707102	0.0699994	0.0693005	0.068607	0.0679048	0.067175	0.0663712	0.0655673	0.0648006
SM_039	M	95.1232	0.112484	0.111565	0.109963	0.10864	0.107359	0.105989	0.104428	0.102825	0.101306	0.0997169	0.0979893	0.0964732	0.095116	0.0936666	0.0922377	0.0908435	0.0893638	0.0879172	0.0865247	0.0851614	0.0839327	0.0826816	0.0813324	0.080073	0.0790095	0.0780813	0.0771709	0.0763161	0.075552	0.0747986	0.0739971	0.0731995	0.0724461	0.0716438	0.0707424	0.0697797	0.0688448	0.0679051	0.0669017	0.0659383	0.0651088	0.0642638	0.0633077	0.0623426	0.0613523	0.060371	0.0594359
SM_040	M	95.7651	0.110205	0.109471	0.108362	0.107279	0.105878	0.104426	0.103128	0.102012	0.100905	0.099787	0.0987037	0.0977669	0.0967633	0.0955987	0.0944104	0.0931944	0.0920232	0.0909972	0.0899581	0.0887962	0.0877567	0.0869142	0.086089	0.0852	0.0843645	0.0837159	0.0832125	0.0827618	0.0823031	0.0819098	0.0814557	0.0809122	0.0803096	0.0797111	0.0791514	0.0785491	0.0778782	0.0771854	0.0765331	0.075861	0.0751806	0.0745048	0.0738273	0.0731213	0.0723174	0.0714862	0.070779
SM_041	M	95.6279	0.0891176	0.0885807	0.0876564	0.0867336	0.0854615	0.0840924	0.0828512	0.0818101	0.0806903	0.0795176	0.078486	0.0775127	0.0765167	0.0755201	0.0746405	0.0737111	0.0726065	0.0714863	0.0705076	0.0696565	0.0688579	0.0680935	0.0672987	0.0665287	0.0658413	0.0652757	0.0648154	0.064492	0.0642343	0.0638995	0.0634853	0.063048	0.0625945	0.0621387	0.0616887	0.0611747	0.0605432	0.059852	0.0592405	0.0587176	0.058153	0.0575493	0.0569001	0.0562602	0.0555623	0.0548312	0.0542003
SM_042	M	95.9071	0.0906583	0.0903412	0.0897055	0.0888498	0.0877192	0.0867167	0.0858479	0.0850973	0.0842513	0.0833205	0.0825394	0.0817929	0.0810503	0.0802099	0.0794168	0.0786505	0.0777885	0.076879	0.0760371	0.075323	0.0746704	0.0740637	0.0734239	0.0728063	0.0722192	0.0716941	0.0712959	0.0710528	0.0709309	0.0707821	0.0705426	0.0701806	0.0697752	0.0694138	0.069115	0.0687259	0.068198	0.06762	0.0670787	0.0665909	0.0660213	0.0653853	0.0647322	0.0641689	0.0635423	0.062837	0.0622284
SM_043	M	95.3606	0.0975181	0.0968202	0.09564	0.0947772	0.0938908	0.0930315	0.0917981	0.0905501	0.0894274	0.0884248	0.0877009	0.0869732	0.0861432	0.0852291	0.0844379	0.0835467	0.0825676	0.0815716	0.0806359	0.0798349	0.0790814	0.0783529	0.0776844	0.0771196	0.0764612	0.0758354	0.0753234	0.0750034	0.0748359	0.0746137	0.0742541	0.073792	0.0733724	0.0729961	0.0726548	0.0722327	0.0717379	0.0711387	0.070507	0.0699217	0.0692649	0.0686208	0.0680547	0.0675676	0.066943	0.0662351	0.0656008
SM_044	M	95.5054	0.0861665	0.0855379	0.084329	0.0832234	0.0822346	0.0812275	0.0801865	0.0794602	0.0786791	0.0775927	0.0765748	0.0757639	0.0749426	0.0740939	0.073361	0.072554	0.0716212	0.0706227	0.0696782	0.068901	0.0682324	0.0675468	0.0668591	0.0663163	0.0658354	0.0653607	0.0649545	0.064726	0.0646416	0.0645389	0.064333	0.064002	0.0635886	0.0632008	0.0628956	0.0625495	0.0620982	0.0615354	0.0609402	0.0603869	0.0598076	0.0592026	0.0585803	0.0580186	0.0573914	0.056667	0.0560592
SM_045	M	96.3604	0.0985277	0.0978973	0.0966669	0.0953855	0.0939883	0.0926075	0.0913049	0.0900242	0.0887047	0.0874129	0.0861597	0.0850928	0.0840559	0.0829036	0.0816581	0.0803926	0.0792065	0.0780542	0.0770118	0.076004	0.0750582	0.0741187	0.0730821	0.0721136	0.0713086	0.0705157	0.0697551	0.0691585	0.0686381	0.0681577	0.0676744	0.0672057	0.0666572	0.0660119	0.0653852	0.0647337	0.0640569	0.0633605	0.0626761	0.0619576	0.061187	0.0604256	0.0597037	0.0590097	0.0582988	0.0575347	0.0567218
SM_046	M	96.9417	0.0998325	0.0992419	0.09812	0.0970089	0.0959415	0.0950361	0.0942875	0.09351	0.0926058	0.0916144	0.0906346	0.0898714	0.0891031	0.0881816	0.0872491	0.0863852	0.0855823	0.0847653	0.0839497	0.0830972	0.0823512	0.0816945	0.0809687	0.0803184	0.0798282	0.0793763	0.078911	0.0785797	0.078317	0.0780941	0.0778547	0.0775748	0.0772446	0.076824	0.0763478	0.0758932	0.0754658	0.0749482	0.0744106	0.0738978	0.073373	0.0728307	0.0723172	0.0718397	0.0713409	0.0707869	0.0702285
SM_047	M	95.4273	0.131109	0.130402	0.129229	0.12804	0.126603	0.125348	0.124296	0.123211	0.122123	0.121081	0.120045	0.119067	0.117976	0.116822	0.115758	0.114692	0.113588	0.112497	0.111403	0.110304	0.109402	0.108532	0.107476	0.106488	0.105665	0.10482	0.103967	0.103232	0.102596	0.102066	0.101524	0.10098	0.100398	0.0996803	0.098922	0.0981609	0.0973888	0.0965942	0.0958522	0.0951196	0.0943116	0.0934497	0.0926405	0.0919166	0.09113	0.0902691	0.0894003
SM_048	M	95.4036	0.085381	0.0848965	0.0838206	0.0825582	0.0812175	0.0799162	0.0785585	0.0772179	0.0760093	0.0749301	0.0739995	0.0730396	0.0720663	0.0710052	0.0698646	0.0687284	0.0677368	0.0668419	0.0659087	0.0650161	0.0641883	0.0632997	0.0624226	0.0616563	0.0609524	0.060415	0.0600319	0.059669	0.0592853	0.0588421	0.0583646	0.057862	0.0574021	0.0569532	0.0564284	0.0558437	0.0552283	0.0545476	0.0538217	0.0531925	0.052689	0.0521975	0.0516333	0.0509754	0.0502191	0.049504	0.0489067
SM_049	M	95.3022	0.107142	0.106567	0.105452	0.104257	0.103037	0.10172	0.100495	0.0994314	0.0983124	0.0972198	0.0961898	0.0953691	0.0945827	0.0937083	0.0927588	0.0917491	0.09072	0.0897194	0.0887429	0.0877528	0.0868464	0.0860068	0.0852014	0.0843755	0.0836035	0.0830269	0.0825835	0.0821664	0.0817157	0.081276	0.080802	0.0802623	0.0796552	0.0790979	0.0785103	0.0778545	0.0771717	0.0764156	0.0757326	0.0751975	0.0747344	0.0741403	0.0734081	0.0726494	0.0719275	0.0712519	0.070619
SM_050	M	95.5505	0.0866425	0.0861921	0.0853598	0.0843719	0.0832426	0.082186	0.0812219	0.080349	0.0794709	0.0785595	0.0776965	0.0770674	0.0764903	0.0757554	0.0748397	0.0738607	0.0729815	0.0722174	0.0714604	0.0706668	0.0699314	0.0692592	0.0685987	0.0678928	0.0672318	0.0667977	0.0665266	0.0662454	0.0659407	0.065639	0.0652628	0.0648751	0.0644846	0.0640959	0.0636853	0.0632149	0.0626723	0.0620506	0.0614034	0.060824	0.060331	0.0598281	0.0592795	0.0586681	0.0579906	0.0573601	0.0568039
SM_051	M	97.1514	0.0690258	0.0686338	0.0679772	0.0671	0.0659484	0.0649333	0.0640401	0.0632218	0.0625307	0.0618098	0.0608883	0.0599054	0.0589755	0.0581211	0.0572872	0.0564472	0.0555791	0.0547789	0.0540713	0.0532766	0.0525085	0.0518296	0.0511562	0.050586	0.0502212	0.0499969	0.0498003	0.0496105	0.0494282	0.0492626	0.0490872	0.048854	0.0484412	0.0479786	0.0476576	0.0473484	0.0469202	0.0463946	0.0458522	0.0453353	0.0448443	0.0443133	0.043787	0.0432961	0.0426868	0.0420127	0.0414535
SM_052	M	96.1143	0.0988417	0.0983018	0.0971941	0.0959166	0.0946434	0.0935598	0.0925394	0.0915651	0.0907558	0.0897944	0.088775	0.0879518	0.0870256	0.0858647	0.0847648	0.0838766	0.0830264	0.0822274	0.0814402	0.0805324	0.079595	0.0787014	0.0778864	0.0772149	0.0767252	0.0762827	0.0758013	0.0753064	0.0748493	0.0744222	0.0740105	0.0736596	0.0731807	0.0725901	0.0720462	0.0715257	0.0709375	0.0703181	0.0697109	0.0691028	0.068473	0.0678049	0.0671507	0.0664712	0.0656957	0.0649469	0.0643276
SM_053	M	95.616	0.110326	0.109721	0.108453	0.106962	0.105429	0.104124	0.102983	0.101727	0.100298	0.0987999	0.0974489	0.0962385	0.0950062	0.093732	0.0925741	0.0914517	0.090266	0.0891251	0.0879443	0.0866178	0.0853428	0.0842036	0.0831024	0.0820817	0.0812049	0.0804239	0.0796868	0.0789437	0.0781902	0.0774529	0.0767317	0.0760466	0.0752861	0.0744065	0.073546	0.0727614	0.0719698	0.0711519	0.0703606	0.0696356	0.0689207	0.0681047	0.0672328	0.0663741	0.065509	0.0646739	0.063927
SM_054	M	86.2601	0.153136	0.15268	0.151848	0.15104	0.150108	0.149098	0.14815	0.14703	0.146089	0.14533	0.144582	0.143795	0.142933	0.141994	0.141082	0.140339	0.139512	0.138742	0.13803	0.137169	0.136269	0.135492	0.134692	0.133862	0.13325	0.132691	0.132046	0.131425	0.130844	0.130293	0.1298	0.129292	0.12868	0.128007	0.127367	0.126915	0.126431	0.125801	0.125184	0.124685	0.124143	0.123551	0.123032	0.122449	0.12177	0.121087	0.120531
SM_055	M	95.461	0.104378	0.103897	0.102956	0.101829	0.100422	0.0992094	0.0982558	0.0973726	0.0963404	0.0952319	0.0942541	0.0933697	0.0923842	0.0913882	0.0904546	0.08942	0.0883649	0.0872592	0.0862297	0.0852882	0.0845171	0.08382	0.08296	0.0820326	0.0812524	0.0806977	0.0802074	0.0797735	0.0793673	0.0789243	0.0784344	0.0779999	0.0775621	0.0771049	0.0766047	0.0759457	0.0752811	0.0746832	0.0741096	0.0734633	0.0727775	0.0721307	0.0714628	0.0707476	0.0700416	0.0693828	0.068764
SM_056	M	96.5708	0.0911892	0.0906193	0.0894383	0.0881759	0.0869193	0.0856971	0.0846254	0.0834729	0.0822201	0.0811167	0.0801784	0.0792291	0.078127	0.0769998	0.0758557	0.0747574	0.073718	0.0726521	0.0716467	0.0706376	0.0697126	0.0688704	0.0680131	0.0671605	0.066412	0.0657601	0.0651688	0.0646563	0.0641958	0.0637247	0.0632327	0.062764	0.0622377	0.0617278	0.061194	0.0605268	0.059795	0.0591549	0.0585817	0.0578959	0.0571896	0.0565311	0.0558764	0.0551498	0.0544173	0.0537055	0.0529897
SM_057	M	96.4012	0.108858	0.108196	0.106877	0.105462	0.103875	0.102333	0.100897	0.0995017	0.0981379	0.0967772	0.095529	0.0943847	0.093042	0.091666	0.0904439	0.0892214	0.0879766	0.0866322	0.085325	0.084173	0.0831319	0.0820683	0.080887	0.0797051	0.0787038	0.0779184	0.0771322	0.0763078	0.0755203	0.0748003	0.0740965	0.0734235	0.0727479	0.0720187	0.0712578	0.0704357	0.0696345	0.0688483	0.068028	0.0671459	0.0662911	0.0655022	0.0647166	0.0638786	0.0630006	0.0621504	0.0613271
SM_058	M	97.2381	0.0786894	0.0782782	0.0773248	0.0762631	0.0752196	0.0742587	0.0733011	0.0723412	0.0714177	0.0705513	0.0698667	0.0692914	0.0684926	0.0675542	0.0666921	0.0658601	0.0650208	0.0641292	0.0633184	0.062543	0.0618559	0.0612427	0.0605292	0.0598265	0.0592497	0.0588415	0.0585148	0.0582432	0.0579656	0.0576244	0.0572626	0.0569382	0.0565769	0.0561694	0.0557593	0.0552566	0.0546992	0.054194	0.0536952	0.0531327	0.0525679	0.0519934	0.0514	0.0508356	0.0502143	0.0495398	0.0488969
SM_059	M	97.3613	0.0633538	0.0629913	0.0622535	0.0614505	0.0606041	0.0597381	0.05872	0.0577598	0.0568939	0.0560502	0.055312	0.0545361	0.0536908	0.052843	0.0520843	0.0512973	0.0503848	0.0494368	0.048523	0.0476478	0.0468427	0.0461861	0.0455739	0.0449861	0.0445095	0.0442052	0.043981	0.0437251	0.0435461	0.0434518	0.0433059	0.043071	0.0427534	0.0423487	0.0419828	0.0415991	0.0411088	0.0405966	0.040048	0.039464	0.0388974	0.03842	0.0379246	0.0373913	0.03683	0.0362711	0.0357271
SM_060	M	97.428	0.10474	0.104313	0.103215	0.102073	0.101145	0.100258	0.0993437	0.0983222	0.0972108	0.0960718	0.0952068	0.094405	0.0935344	0.0926501	0.0918106	0.0909608	0.0899412	0.0889051	0.0878507	0.0868419	0.085975	0.0851881	0.0843431	0.0835328	0.0828178	0.0821324	0.0815798	0.0811426	0.0807628	0.080356	0.0799371	0.0795081	0.0789863	0.0784042	0.077852	0.0773004	0.0766329	0.0759195	0.0751731	0.0744293	0.0737294	0.0730916	0.0724338	0.0717342	0.0710576	0.0703526	0.0696175
SM_061	M	97.0181	0.0917017	0.0913601	0.0905694	0.0896809	0.0886387	0.0873312	0.0860434	0.0848317	0.0838438	0.0828713	0.0819132	0.0808843	0.0798258	0.0788198	0.0777966	0.0768175	0.075829	0.0748652	0.0738911	0.0730105	0.072221	0.0714224	0.0705329	0.0696508	0.0690211	0.0685523	0.0680825	0.0675471	0.067031	0.066563	0.0661975	0.0658042	0.0652712	0.0647479	0.0642143	0.0636911	0.063073	0.0623378	0.0615658	0.0608648	0.0602468	0.0595828	0.0589116	0.0582418	0.0574993	0.0566993	0.055977
SM_062	M	95.9371	0.0850342	0.0847971	0.0841993	0.083254	0.0821019	0.0809557	0.0801011	0.0793487	0.0787125	0.0779949	0.0771125	0.0762556	0.0754861	0.0746907	0.0737891	0.0730035	0.0722229	0.0714521	0.07068	0.069948	0.0692189	0.0684673	0.0677253	0.0670812	0.0666901	0.0663611	0.0660163	0.0656753	0.0653091	0.0649463	0.0646416	0.064359	0.064001	0.0636051	0.0631617	0.0627131	0.0621965	0.0616198	0.0610426	0.0604683	0.0599533	0.0594128	0.0588644	0.0582962	0.0576738	0.0570063	0.0564102
SM_063	M	90.841	0.113134	0.112879	0.112162	0.111023	0.109691	0.108449	0.107305	0.106119	0.105131	0.10418	0.103298	0.102371	0.101367	0.100369	0.0993593	0.0984086	0.0975002	0.0966314	0.0957085	0.0947862	0.093835	0.0929654	0.092157	0.0913531	0.0906547	0.0899425	0.0892418	0.0886184	0.0880727	0.0875973	0.0872509	0.0868144	0.0862098	0.0856713	0.0850977	0.0844874	0.0838198	0.0831492	0.0824737	0.0817737	0.0811083	0.0804915	0.0799445	0.07934	0.0786122	0.0778513	0.0771935
SM_064	M	94.3676	0.11381	0.113322	0.1122	0.110971	0.109904	0.108816	0.107489	0.106126	0.105013	0.103813	0.102568	0.101306	0.100183	0.0991216	0.0979766	0.0968438	0.0957582	0.0947387	0.0936709	0.0926457	0.0916402	0.0906397	0.08965	0.088732	0.0879652	0.087251	0.0865457	0.0858298	0.0851587	0.0845155	0.0839779	0.083463	0.0828525	0.0822631	0.0816352	0.0809637	0.0802232	0.0794288	0.0785965	0.0778384	0.0771393	0.0764369	0.0757673	0.0750718	0.0743222	0.073508	0.0726754
SM_065	M	96.3023	0.0972727	0.0966868	0.0955917	0.0946763	0.0937489	0.09252	0.0911884	0.0900728	0.0890436	0.0879315	0.086899	0.0860632	0.0852404	0.0843113	0.0833748	0.0824593	0.0814677	0.0803704	0.0793329	0.0784429	0.0776676	0.0768737	0.0760357	0.0753097	0.0747102	0.0741499	0.073663	0.0733158	0.0730199	0.0726779	0.0722726	0.0717815	0.0712146	0.0706702	0.0701451	0.0695867	0.0690179	0.0683629	0.067728	0.0671301	0.0664346	0.0657268	0.0651172	0.064461	0.063674	0.0629411	0.0623108
SM_066	M	95.7858	0.0889551	0.0883483	0.0871976	0.0861786	0.0850999	0.083846	0.0826007	0.0816507	0.080833	0.0799161	0.078801	0.0777842	0.0769683	0.0761175	0.0751961	0.0741719	0.073109	0.0720419	0.0710259	0.070059	0.0692363	0.06847	0.0677045	0.067049	0.0664223	0.0658312	0.0653053	0.0648757	0.0645219	0.0642214	0.0638293	0.0632569	0.0626491	0.0621367	0.0616871	0.0611602	0.0605259	0.059817	0.0591846	0.0585816	0.057873	0.0571398	0.0565553	0.0559834	0.0552667	0.0545572	0.0539097
SM_067	M	95.614	0.141141	0.140517	0.139096	0.137523	0.136032	0.134466	0.132847	0.131364	0.130033	0.128728	0.127322	0.125922	0.124641	0.123448	0.122261	0.121001	0.119635	0.118221	0.11685	0.11558	0.11446	0.113398	0.112263	0.111104	0.110014	0.109042	0.108138	0.107287	0.106502	0.105741	0.104888	0.103934	0.103029	0.102208	0.101328	0.100401	0.0995005	0.0985146	0.0975386	0.0966352	0.0957114	0.0947866	0.0939403	0.0930559	0.092053	0.0910494	0.0901559
SM_068	M	94.3711	0.110358	0.109896	0.109178	0.108709	0.108249	0.107791	0.107098	0.106339	0.1057	0.105405	0.105049	0.104546	0.104033	0.103549	0.103032	0.102403	0.101883	0.101379	0.100863	0.100389	0.0999097	0.099415	0.0989395	0.0986596	0.0984045	0.0980622	0.0977392	0.0975313	0.0973813	0.0972305	0.097059	0.0968788	0.0967497	0.096549	0.0962444	0.0959225	0.0956542	0.0953085	0.0948598	0.0943795	0.0939641	0.0937009	0.0934096	0.0930312	0.092628	0.0922306	0.0917946
SM_069	M	95.9124	0.113417	0.112819	0.1116	0.110499	0.109397	0.108367	0.107589	0.107001	0.106329	0.105518	0.104594	0.103667	0.102774	0.101884	0.101098	0.100368	0.0996675	0.0989359	0.0981206	0.0972546	0.0964462	0.0957561	0.0951136	0.0946193	0.0941473	0.0936403	0.0931282	0.0926707	0.0923197	0.0920285	0.0917526	0.0914163	0.0910842	0.0906988	0.0902027	0.0896675	0.0891811	0.0886695	0.0880858	0.0874458	0.0868443	0.0863679	0.0858181	0.0851924	0.0846288	0.0840514	0.0834261
SM_070	M	96.5905	0.113643	0.113105	0.112011	0.110794	0.109589	0.108735	0.107825	0.106737	0.105558	0.104625	0.103784	0.102794	0.101851	0.101	0.100119	0.0990744	0.0981002	0.0972321	0.0962868	0.0953108	0.0944214	0.0936002	0.0927819	0.0920933	0.0914863	0.0909525	0.0904504	0.089977	0.089517	0.0890714	0.088677	0.0882242	0.0877606	0.0872134	0.0866305	0.0860671	0.0855145	0.0848817	0.084173	0.0833797	0.0825921	0.0819963	0.0813977	0.0807317	0.0800559	0.0793485	0.0786314
SM_071	M	96.4769	0.0768506	0.0762501	0.0749716	0.0737308	0.072582	0.0716672	0.0707783	0.0698438	0.0688084	0.0678608	0.0669713	0.0660087	0.0650855	0.0642478	0.0634659	0.0625729	0.0616611	0.0606883	0.0597568	0.0589477	0.0581678	0.0574	0.0567023	0.0561565	0.0556611	0.0552313	0.0548364	0.0544783	0.0542492	0.0540455	0.0537764	0.0534315	0.0530433	0.0525625	0.0520699	0.0516194	0.0511733	0.0506621	0.0500824	0.049383	0.0487196	0.0482219	0.0476798	0.0471279	0.046589	0.0459441	0.0452528
SM_072	M	94.2309	0.0869589	0.0866505	0.0860233	0.0853341	0.0846216	0.0839168	0.0832445	0.0825286	0.0818303	0.081256	0.080618	0.0799114	0.0792323	0.0786509	0.0780275	0.0773504	0.0767328	0.0760463	0.0753297	0.0746669	0.0740385	0.0734714	0.0729042	0.0723157	0.071862	0.071556	0.0712449	0.0709535	0.0707346	0.0706041	0.0704909	0.0702554	0.0699409	0.0695797	0.0691876	0.0687865	0.0684012	0.0679949	0.0675983	0.0672223	0.0668391	0.0664173	0.0659336	0.0654253	0.064902	0.064406	0.0639821
SM_073	M	93.3997	0.0895055	0.0888817	0.0876822	0.0865308	0.0854227	0.0844456	0.0834303	0.0822769	0.0811506	0.0801702	0.0792365	0.0781529	0.0770143	0.076044	0.0751157	0.0740873	0.0730556	0.072045	0.0710911	0.070203	0.06931	0.0683924	0.0674744	0.0666605	0.0660197	0.0654909	0.0649835	0.0645275	0.0640739	0.0636697	0.0633175	0.0628683	0.0623491	0.0618134	0.0612951	0.0607283	0.0600838	0.0593619	0.0586603	0.0580203	0.057418	0.0568783	0.0562949	0.0556034	0.0548584	0.05418	0.0536353
SM_074	M	94.9809	0.121413	0.121056	0.120352	0.119475	0.118489	0.117598	0.116685	0.115735	0.114878	0.114081	0.113216	0.112316	0.111444	0.110703	0.109986	0.109227	0.108411	0.107504	0.106662	0.105972	0.105286	0.104475	0.103561	0.102669	0.101969	0.101437	0.100915	0.100393	0.0998705	0.0994173	0.0990628	0.0985858	0.0979882	0.0974043	0.0968653	0.0963063	0.0957329	0.095102	0.0944799	0.0938774	0.0932786	0.0927111	0.0921622	0.0915822	0.0909369	0.090309	0.0897735
SM_075	M	94.0878	0.0744084	0.0739795	0.0731108	0.0722887	0.0715439	0.0707095	0.06972	0.0686762	0.0678717	0.0672605	0.0667766	0.0661219	0.0652619	0.064342	0.0634726	0.0627589	0.0621264	0.0615254	0.0607793	0.0599714	0.0592397	0.0585437	0.0578877	0.0573268	0.0568472	0.056378	0.0559589	0.0555914	0.05527	0.0549169	0.0546535	0.0544985	0.0542545	0.0538486	0.0533573	0.0529162	0.0524451	0.0519634	0.0515048	0.0510704	0.050627	0.0501628	0.0497282	0.0492683	0.0486772	0.0479899	0.0474365
SM_076	M	94.4558	0.0988899	0.0985629	0.0977844	0.096872	0.0959279	0.0949056	0.0938829	0.0929431	0.0922394	0.0914602	0.0905194	0.0894998	0.0886391	0.0879163	0.0871641	0.0863604	0.085441	0.0845419	0.0836885	0.0829154	0.0822266	0.0815509	0.0808533	0.0801609	0.0795134	0.0789281	0.0784331	0.0779029	0.0774281	0.0770501	0.0767305	0.0763428	0.0758876	0.0754087	0.0748627	0.0743328	0.0737957	0.0732067	0.0725995	0.0720353	0.0715014	0.0709274	0.0704009	0.0699398	0.0693608	0.0686418	0.0680294
SM_077	M	94.6254	0.0966078	0.0962956	0.0954041	0.0943994	0.0933846	0.0925363	0.0918526	0.0911387	0.0905486	0.0898442	0.089104	0.08831	0.0876175	0.0869106	0.0862491	0.0856047	0.0848215	0.0840732	0.0833758	0.0826957	0.0820223	0.0814471	0.0807996	0.0801463	0.079587	0.0790912	0.0786269	0.0781283	0.0777582	0.0775242	0.0773829	0.0770867	0.0766914	0.0763014	0.0758447	0.0753805	0.0749021	0.074352	0.0738315	0.0734439	0.0729936	0.0723792	0.0717702	0.0713254	0.0708784	0.070309	0.0698057
SM_078	M	94.8	0.084978	0.0845668	0.0836224	0.082701	0.0818377	0.0810788	0.0806284	0.0800745	0.0793994	0.0787219	0.0780774	0.0773147	0.076563	0.0758232	0.0750692	0.0743807	0.0736353	0.0728518	0.0721099	0.0714861	0.0708788	0.0702767	0.0696796	0.0690691	0.0685193	0.0681159	0.0678295	0.067603	0.0674662	0.0672172	0.06692	0.06662	0.0663298	0.0660727	0.0657653	0.0654469	0.0649892	0.0644227	0.0638691	0.0633743	0.0628942	0.0623785	0.0618719	0.0613621	0.060816	0.0602658	0.0597885
SM_079	M	95.0237	0.0676179	0.0672145	0.06621	0.0652938	0.0646793	0.0641625	0.0635171	0.0626642	0.0618195	0.0611249	0.0604471	0.0596852	0.0590605	0.0584464	0.0577006	0.0569121	0.0561691	0.0553976	0.0546508	0.0540177	0.0534747	0.0529673	0.0524202	0.0518337	0.0512823	0.0509696	0.0508035	0.0506439	0.0504979	0.0503052	0.0500754	0.04978	0.0494834	0.049205	0.0489119	0.0486253	0.0482179	0.0477113	0.0472043	0.0467468	0.046268	0.045767	0.0452792	0.0448155	0.0443126	0.0437843	0.0433179
SM_080	M	95.4482	0.0779292	0.0774986	0.0766035	0.0756709	0.0749235	0.0743053	0.0738047	0.073263	0.0725755	0.0720408	0.0715812	0.0708986	0.0702208	0.0695974	0.0688419	0.0681063	0.0674158	0.0667032	0.0660915	0.06554	0.0649564	0.0643322	0.0638023	0.0633291	0.0628314	0.0624652	0.0622272	0.0620615	0.0619201	0.0617574	0.0615436	0.06128	0.061005	0.0607823	0.0605473	0.0602576	0.0598447	0.0593284	0.0588893	0.0585519	0.0581772	0.0576817	0.0571787	0.0567487	0.0563313	0.0558764	0.0554023
SM_081	M	95.3548	0.0824055	0.08185	0.0808454	0.0800432	0.0794193	0.0787025	0.077958	0.0770161	0.0759828	0.0751903	0.0744728	0.0736806	0.0728916	0.0720839	0.0712155	0.0704037	0.0695752	0.0686623	0.0678325	0.0671535	0.0665482	0.0658947	0.0652382	0.0645121	0.0638204	0.0633612	0.0630139	0.0627377	0.0625223	0.0622829	0.0619749	0.0615957	0.0611721	0.0607834	0.0603708	0.0599299	0.0593931	0.0587474	0.058144	0.0576315	0.0571311	0.0565348	0.0559564	0.0554843	0.0549626	0.0543266	0.0536881
SM_082	M	95.5004	0.083384	0.0828624	0.0818573	0.0809106	0.0801199	0.0793439	0.0786262	0.0778387	0.0768876	0.0760137	0.0753075	0.0746229	0.073907	0.0731197	0.0722122	0.0713503	0.0705408	0.0696653	0.0688327	0.0681132	0.0674476	0.0667109	0.0660154	0.0653628	0.0647462	0.0643428	0.0640433	0.0637594	0.0635031	0.0632692	0.0629812	0.0626534	0.0623141	0.061965	0.0615662	0.0611035	0.0605552	0.0599537	0.0593829	0.0588606	0.0583611	0.0578396	0.0573005	0.056751	0.0561312	0.0555104	0.0549001
SM_083	M	95.2411	0.0725254	0.072109	0.0710937	0.0699978	0.0690569	0.0680174	0.0671408	0.0664552	0.0656937	0.0647797	0.0638382	0.0629437	0.0621303	0.0613223	0.060445	0.0596139	0.0587816	0.0579447	0.0570874	0.056221	0.0554344	0.0547276	0.0540611	0.0534525	0.0529534	0.0525245	0.0520806	0.0516473	0.0513104	0.0510541	0.0507414	0.0503469	0.0499667	0.0495961	0.0491546	0.0486713	0.0480854	0.0475352	0.0470272	0.0464434	0.0458342	0.0452813	0.0447218	0.0440947	0.0434681	0.0428659	0.0422654
SM_084	M	96.7797	0.107715	0.107397	0.106543	0.105388	0.104188	0.103137	0.102212	0.101336	0.100569	0.0996647	0.0987066	0.0977336	0.0968141	0.0958337	0.0948478	0.0939754	0.0930838	0.0921755	0.0912201	0.0902534	0.0894066	0.0886906	0.0879784	0.08727	0.0866519	0.0861708	0.0857797	0.0853578	0.0849311	0.08456	0.0842167	0.0838515	0.0835073	0.0830845	0.0825121	0.0818989	0.0812269	0.0805962	0.0799867	0.0793351	0.078645	0.0779466	0.0772222	0.0764273	0.0756879	0.0749824	0.0742856
SM_085	M	96.4486	0.0844647	0.0841573	0.08339	0.0822924	0.0809364	0.0798538	0.0790915	0.0782437	0.0773443	0.0765571	0.0759146	0.0751209	0.0741628	0.0732077	0.0724289	0.0717039	0.070929	0.0701124	0.0692378	0.0683683	0.0675946	0.0669219	0.066215	0.0655521	0.0650637	0.0646677	0.0643826	0.0641381	0.0638857	0.0636772	0.0634818	0.0632291	0.062946	0.0626265	0.0621814	0.061649	0.0610938	0.0605607	0.0600377	0.059571	0.0590671	0.0585274	0.0580254	0.0574773	0.0568731	0.0562727	0.0556905
SM_086	M	94.7648	0.0960116	0.0957113	0.0951369	0.0943828	0.093527	0.0928785	0.0920445	0.0911303	0.0905031	0.0900497	0.0896698	0.0891872	0.0885471	0.0878506	0.0872626	0.0866828	0.0861337	0.0855434	0.0847996	0.0840194	0.0833953	0.0829276	0.0823349	0.0817113	0.0812926	0.0810365	0.0808595	0.0807235	0.0805295	0.0802588	0.0800002	0.0797332	0.0794502	0.0791629	0.0788321	0.0784619	0.077952	0.0773514	0.0768159	0.0764038	0.0759569	0.0754637	0.074976	0.074467	0.0739024	0.0733779	0.0728654
SM_087	M	96.3559	0.0807962	0.080607	0.0800737	0.0794897	0.0790463	0.0786485	0.078111	0.0774971	0.0770592	0.0767629	0.0765017	0.0760649	0.0755434	0.0750394	0.0745996	0.0742131	0.0738382	0.0733654	0.0727491	0.0721585	0.0716809	0.0713725	0.0710966	0.0707639	0.0704544	0.0702418	0.0701854	0.0701755	0.0701546	0.0701081	0.0700674	0.0700396	0.0699594	0.0697208	0.0694214	0.069151	0.0688087	0.0684051	0.0680064	0.0676942	0.0673861	0.0670007	0.0666268	0.0662742	0.0658883	0.0655035	0.0651545
SM_088	M	94.8978	0.0832048	0.0828921	0.0822282	0.0813269	0.0802677	0.0794982	0.0787546	0.0779965	0.0773813	0.076843	0.0762798	0.0755587	0.0747476	0.0739816	0.0734075	0.0728819	0.0723559	0.0717382	0.0710411	0.0703916	0.0697917	0.0692003	0.0685515	0.0680155	0.0676512	0.0673155	0.0670516	0.0668563	0.066628	0.0664124	0.066293	0.0661432	0.0659209	0.0656148	0.0651897	0.0647393	0.0643167	0.0638892	0.0634593	0.0631192	0.0627395	0.0622896	0.0618191	0.0613499	0.0608935	0.0604472	0.0599689
SM_089	M	95.1356	0.0892571	0.0889167	0.088319	0.0875797	0.0866307	0.0858389	0.0851111	0.0842479	0.0834382	0.0827558	0.0820585	0.081525	0.0810649	0.0803508	0.0795829	0.0789391	0.0782302	0.0775487	0.0768842	0.0761138	0.07541	0.0748017	0.0742102	0.0736531	0.0731486	0.0726821	0.0723452	0.072122	0.0719185	0.0716967	0.0714527	0.0712068	0.0708413	0.0704322	0.0701395	0.0698412	0.0693928	0.0688714	0.0683781	0.0679159	0.067485	0.0670975	0.0667265	0.0663243	0.065884	0.065417	0.0649401
SM_090	M	91.0528	0.125946	0.125418	0.124228	0.122964	0.121401	0.120028	0.118913	0.117666	0.116481	0.115376	0.114389	0.11337	0.112312	0.111117	0.109947	0.108853	0.107684	0.10656	0.105404	0.104241	0.103144	0.10215	0.101134	0.100143	0.0991721	0.0981886	0.0973834	0.0966834	0.0960484	0.0953476	0.0946571	0.0939765	0.0932084	0.0924354	0.091781	0.0911644	0.0903904	0.0895856	0.0888212	0.0881102	0.0873589	0.086588	0.0858811	0.0852154	0.0845152	0.0837145	0.0829378
SM_091	M	95.7496	0.111533	0.110941	0.109754	0.108511	0.107125	0.105786	0.104342	0.102994	0.101836	0.100794	0.0997691	0.0987089	0.0975225	0.0961755	0.0949334	0.0937811	0.0926391	0.0915084	0.0903452	0.0891571	0.0880686	0.087113	0.0861326	0.0852098	0.0843203	0.0834889	0.0827737	0.0821943	0.0816472	0.0809943	0.0804096	0.0798776	0.0792301	0.0784645	0.0777677	0.0771064	0.0763574	0.0755333	0.0747044	0.0739535	0.0732096	0.0724945	0.071756	0.0709714	0.0701663	0.0693484	0.0685353
SM_092	M	95.9598	0.104278	0.103944	0.103145	0.102132	0.100776	0.0995763	0.0986235	0.0976701	0.0967667	0.0958752	0.0950299	0.0940821	0.0931019	0.0920937	0.0911355	0.0902588	0.0893684	0.0884945	0.0875348	0.0866004	0.0857302	0.0849331	0.0841477	0.0834435	0.0827948	0.0821302	0.0815687	0.0810859	0.0806583	0.0802386	0.0798736	0.0794477	0.0788661	0.0783321	0.0778873	0.0773573	0.0767058	0.0761143	0.0755463	0.0749523	0.0743477	0.0737892	0.0732166	0.0726074	0.071993	0.0713449	0.0707212
SM_093	M	95.8032	0.0943991	0.0939257	0.0930015	0.0919578	0.09078	0.089677	0.0886409	0.087533	0.086517	0.0855868	0.0847076	0.0839127	0.0830559	0.0821015	0.0811795	0.0803215	0.0794055	0.0784906	0.0775681	0.0766118	0.0757066	0.0749276	0.0742697	0.0735975	0.0729161	0.0722832	0.0717807	0.0714031	0.0710932	0.0707589	0.0703855	0.0699615	0.0693771	0.0688244	0.0684181	0.0679691	0.0673586	0.0667206	0.0661169	0.0655414	0.0650046	0.0644757	0.0639294	0.0633612	0.0627872	0.0621555	0.0614891
SM_094	M	95.7026	0.0800667	0.0796642	0.0789684	0.0781034	0.0770632	0.0760068	0.0752002	0.0744546	0.0736655	0.0729381	0.0721707	0.0713563	0.0705422	0.0698371	0.0691319	0.0683776	0.0676087	0.0668566	0.0660876	0.0653135	0.0646708	0.0640878	0.0635295	0.0630109	0.0626447	0.0623243	0.062024	0.061781	0.0615854	0.061462	0.0612914	0.0610878	0.0608928	0.0606088	0.0602146	0.0598575	0.0594893	0.0590065	0.058534	0.0580997	0.0577215	0.0572798	0.0568001	0.056326	0.0558024	0.0552712	0.0547836
[truncated: 209 more columns]

## Sheet: CP
CÓDIGO	LEITURA	PB	884.906	888.147	891.387	894.626	897.866	901.106	904.345	907.584	910.823	914.062	917.301	920.54	923.778	927.016	930.254	933.492	936.73	939.968	943.205	946.442	949.679	952.916	956.153	959.389	962.626	965.862	969.098	972.334	975.569	978.805	982.04	985.275	988.51	991.745	994.979	998.213	1001.45	1004.68	1007.91	1011.15	1014.38	1017.61	1020.85	1024.08	1027.31	1030.55	1033.78
SM_001	M	7.13318	0.125541	0.125028	0.124184	0.123465	0.122832	0.122355	0.121968	0.121546	0.121097	0.120574	0.119965	0.119436	0.118947	0.118334	0.117736	0.117152	0.116525	0.115897	0.115273	0.11465	0.114145	0.113643	0.113052	0.11248	0.111969	0.111518	0.11107	0.110685	0.11039	0.110137	0.109872	0.109539	0.109176	0.108825	0.108471	0.108114	0.107671	0.10718	0.106839	0.106578	0.106191	0.105699	0.105272	0.104935	0.104543	0.104109	0.103699
SM_002	M	6.75875	0.082647	0.0823328	0.0816831	0.0808149	0.0798824	0.079188	0.0785649	0.0778398	0.0770224	0.0762411	0.0755057	0.074859	0.0742431	0.0736531	0.073024	0.0723411	0.0716631	0.0709381	0.0701871	0.069492	0.0689456	0.0684364	0.0679195	0.067466	0.0671131	0.0668053	0.0664985	0.0662264	0.0660463	0.0658778	0.065687	0.0654943	0.065359	0.0651565	0.0648034	0.0643619	0.0639186	0.0634782	0.0630184	0.0626296	0.0622686	0.0618234	0.06131	0.0608207	0.0602797	0.0597469	0.0592693
SM_003	M	6.27606	0.0775705	0.0770885	0.0762246	0.0754693	0.0746613	0.0739447	0.0731181	0.0722902	0.0716729	0.0710926	0.0702909	0.069285	0.0683849	0.0676244	0.0669442	0.0660839	0.0651823	0.0644211	0.0638029	0.0631957	0.0625664	0.0619833	0.0614349	0.0609094	0.0603573	0.0598867	0.0595261	0.059292	0.059151	0.0590441	0.0588335	0.0585251	0.0581719	0.0577551	0.0573677	0.0569328	0.0564931	0.0560305	0.0555009	0.0549689	0.0544845	0.0539894	0.0535181	0.0530686	0.0524911	0.0518962	0.0513938
SM_004	M	6.3357	0.0944266	0.094118	0.0934226	0.0925931	0.0915877	0.0904226	0.089495	0.0886494	0.0877089	0.0865395	0.0853687	0.084453	0.0836097	0.0826344	0.0816434	0.080809	0.0799358	0.0790145	0.0781148	0.0773175	0.0766151	0.0758832	0.0750877	0.0742529	0.073576	0.072963	0.0723671	0.0719431	0.0716159	0.0712523	0.0709579	0.0705572	0.069994	0.0694912	0.069024	0.0685592	0.0679892	0.0673758	0.0667433	0.0661327	0.065566	0.0649678	0.0643582	0.0637478	0.0631048	0.0624235	0.0617738
SM_005	M	6.4124	0.0929341	0.0925238	0.0917728	0.0908728	0.0897961	0.0886961	0.0877191	0.0869286	0.0862233	0.0854726	0.0845959	0.0837887	0.083162	0.0824388	0.0814993	0.0804637	0.0795547	0.0788094	0.0781251	0.0774348	0.0767635	0.0760547	0.0753587	0.0747543	0.0741843	0.0736679	0.0732462	0.0728953	0.0725387	0.0722333	0.0719652	0.0716619	0.0712606	0.0707634	0.0702774	0.0698728	0.069437	0.0688572	0.0682339	0.0676411	0.0670619	0.0664499	0.0658764	0.065275	0.0646229	0.0640166	0.0634798
SM_006	M	7.3403	0.10642	0.105793	0.104734	0.103725	0.102465	0.10134	0.100414	0.099497	0.0985456	0.0976552	0.0967545	0.0958512	0.094946	0.0939692	0.0930502	0.0921177	0.0912358	0.0902731	0.0892317	0.0882997	0.0874823	0.0867133	0.0859966	0.0852787	0.0845939	0.0840333	0.0835098	0.0830381	0.0826	0.0822188	0.0818495	0.0813943	0.0808783	0.0803567	0.0798715	0.0793589	0.0788307	0.0782114	0.0774984	0.07682	0.076165	0.0755129	0.0749069	0.0743375	0.0737074	0.0730311	0.0723221
SM_007	M	7.08582	0.100582	0.100214	0.0994815	0.0987752	0.09844	0.0980736	0.0977036	0.0972971	0.0968355	0.0963152	0.0957548	0.0952803	0.0947597	0.0942334	0.0937264	0.0933034	0.0928729	0.092401	0.0918384	0.0913133	0.09094	0.0905914	0.0902386	0.0898494	0.0895572	0.0893204	0.0891519	0.089019	0.0888997	0.0888371	0.0888003	0.088693	0.0884051	0.0880709	0.0877572	0.0875196	0.0872382	0.0868942	0.0865482	0.0861925	0.0857868	0.0853545	0.0850184	0.0846529	0.0842122	0.083748	0.0833411
SM_008	M	7.39015	0.091709	0.0915077	0.0911605	0.0906913	0.0901475	0.0897154	0.0893981	0.0891423	0.0887562	0.0883158	0.0879168	0.0875456	0.0871337	0.0866983	0.0863237	0.0859575	0.0855555	0.0851329	0.0846736	0.0842054	0.0838215	0.0834391	0.0829948	0.0826124	0.0823587	0.0821157	0.0819015	0.0817999	0.0817515	0.0816896	0.0815474	0.0813515	0.0812423	0.0810886	0.0808042	0.0805457	0.080294	0.0799211	0.0795097	0.0791985	0.0788809	0.0785249	0.0781704	0.0778434	0.0775044	0.0771437	0.0767689
SM_009	M	6.6143	0.0704287	0.0699552	0.0692704	0.0686207	0.0675961	0.0666287	0.0660304	0.065522	0.0648996	0.0643246	0.0636693	0.0628236	0.0620026	0.0612426	0.0605387	0.05996	0.059493	0.0589823	0.0583489	0.057644	0.0570523	0.056529	0.0559841	0.055507	0.0551568	0.0549482	0.0547894	0.0547143	0.0547267	0.0547129	0.0546778	0.0545765	0.0544087	0.0541147	0.0537373	0.0533484	0.0529802	0.0525473	0.0520164	0.0514815	0.051001	0.0505703	0.0501726	0.0497719	0.0491968	0.0485172	0.0479496
SM_010	M	6.29946	0.112747	0.112278	0.111314	0.110247	0.109443	0.10872	0.10803	0.107285	0.106457	0.105516	0.104612	0.103839	0.103036	0.102214	0.101393	0.100647	0.0999656	0.0992926	0.0984632	0.0975136	0.0967097	0.0959738	0.0951758	0.0944545	0.0939258	0.0933887	0.0928837	0.0924039	0.0919221	0.0914917	0.0911211	0.0907905	0.090405	0.0899629	0.089416	0.0888556	0.0882638	0.0877008	0.0871376	0.0864942	0.0858669	0.0852768	0.0846863	0.0840831	0.0835316	0.0830069	0.082482
SM_011	M	7.5214	0.0765141	0.0760623	0.0752879	0.0742817	0.07292	0.0717073	0.07085	0.0700127	0.0691027	0.0683014	0.0675364	0.066541	0.0654104	0.0642913	0.0632623	0.0624138	0.0616165	0.0607509	0.0598324	0.0589189	0.0580661	0.0572452	0.0564263	0.0557352	0.0552178	0.0547925	0.054411	0.054062	0.0537949	0.0536107	0.0534421	0.0531378	0.0526932	0.0522008	0.0517359	0.05129	0.0507632	0.0501271	0.0494691	0.0488606	0.0482932	0.0477579	0.0472324	0.0466643	0.046056	0.0454014	0.0446989
SM_013	M	6.27507	0.0873578	0.087175	0.0866449	0.0858289	0.0848371	0.0839117	0.083088	0.0823878	0.0817578	0.0810666	0.080404	0.0797027	0.0790125	0.0783207	0.0776567	0.0770367	0.0763644	0.0756612	0.0749142	0.0741925	0.0735367	0.0729348	0.0724176	0.0719869	0.071606	0.071245	0.0709308	0.0706393	0.0704663	0.0703855	0.0702098	0.0698963	0.0695704	0.0691817	0.068751	0.0683579	0.0679442	0.067457	0.0670098	0.0666034	0.0661776	0.0657352	0.0652339	0.0646791	0.0641295	0.0636032	0.0630247
SM_014	M	6.43667	0.0882693	0.0877816	0.0867813	0.0856235	0.0846017	0.0837421	0.0829686	0.0819691	0.0808625	0.080005	0.0792232	0.078267	0.0772237	0.0762557	0.0752948	0.0744249	0.0736081	0.0727613	0.0719647	0.0711887	0.070375	0.0695011	0.0687542	0.0681662	0.0677233	0.067294	0.0668643	0.0664728	0.0661345	0.0658883	0.065582	0.0652581	0.0648759	0.06443	0.0639595	0.0634392	0.0628563	0.0623317	0.0618892	0.0613633	0.0607584	0.0601483	0.0595967	0.059045	0.0584568	0.0577982	0.0571291
SM_015	M	4.99622	0.0805946	0.0802827	0.0796622	0.0788264	0.0779745	0.0771789	0.0762556	0.0753735	0.0746084	0.0739328	0.0732516	0.0725927	0.0718804	0.0710938	0.0703072	0.0694945	0.0686315	0.0678198	0.0671473	0.0665079	0.0658682	0.0651932	0.0645292	0.0640687	0.0637077	0.0633509	0.0630068	0.0627679	0.062626	0.062497	0.0622847	0.0620172	0.0617473	0.0614467	0.0610892	0.0606478	0.0601514	0.0596245	0.0591125	0.0585786	0.0581391	0.0577465	0.0572466	0.0566397	0.0559534	0.0552578	0.0546633
SM_016	M	7.10369	0.0601694	0.059822	0.0589891	0.0580021	0.0571241	0.0564613	0.0558753	0.0552652	0.054495	0.0538142	0.0531907	0.0524867	0.0515794	0.0506266	0.0499336	0.0493643	0.0487768	0.0481323	0.0474735	0.0467658	0.0460522	0.045463	0.0449499	0.0445023	0.0441548	0.0439205	0.0438069	0.0437468	0.0435644	0.0433301	0.0431643	0.043064	0.0429327	0.0426782	0.0423532	0.0420531	0.0417194	0.0412597	0.040829	0.0404603	0.0400289	0.0395398	0.0390742	0.0386198	0.0381207	0.0376144	0.0371139
SM_017	M	6.70808	0.086965	0.0865524	0.0858069	0.0851372	0.08437	0.0834651	0.0825156	0.0816015	0.0808545	0.0802053	0.0794997	0.078793	0.0780802	0.0772233	0.0763913	0.0756622	0.074864	0.0741088	0.0734698	0.0728248	0.072169	0.0715788	0.071069	0.0705277	0.0699897	0.0695583	0.0692495	0.068995	0.0688171	0.068652	0.0683334	0.0679452	0.0675637	0.0672366	0.0669867	0.0666664	0.0661552	0.0655155	0.0648955	0.0643796	0.0638949	0.0634038	0.062981	0.0625172	0.061896	0.0612151	0.0605968
SM_018	M	5.66914	0.0879501	0.087459	0.0866148	0.0859693	0.0852	0.0841158	0.0832035	0.0825862	0.0819685	0.0812327	0.0804018	0.0795833	0.0788028	0.077979	0.0772118	0.0765028	0.0757478	0.0750293	0.0743535	0.0736257	0.0728967	0.0722336	0.0716772	0.07117	0.070724	0.0703659	0.0700316	0.0697027	0.0694744	0.0692968	0.0689982	0.0685963	0.068209	0.0679158	0.067697	0.0673867	0.0668783	0.0662531	0.0656768	0.0651666	0.0646482	0.0641327	0.0636549	0.0631373	0.0625177	0.0618552	0.0612549
SM_019	M	6.45886	0.0629793	0.0626242	0.0619197	0.0611776	0.0602984	0.059375	0.0587101	0.0580149	0.0573609	0.0567624	0.056216	0.0556241	0.0550288	0.0544062	0.0537449	0.0531086	0.05237	0.0516786	0.0510227	0.0504211	0.0498651	0.0493153	0.0488294	0.0484788	0.0482668	0.0479978	0.0477779	0.0476748	0.0476333	0.0474598	0.0472313	0.0470382	0.0468333	0.0466376	0.0464366	0.0461961	0.0457809	0.0452749	0.0448137	0.0444541	0.0440652	0.0435675	0.0431014	0.042657	0.0421488	0.0416337	0.0412167
SM_020	M	5.20973	0.106245	0.105883	0.105037	0.104214	0.103407	0.102454	0.101667	0.100924	0.100138	0.099361	0.0987528	0.0979287	0.0969277	0.0960721	0.0953119	0.0946319	0.0938922	0.0931186	0.0923043	0.0915227	0.0907335	0.0899514	0.0892998	0.0887652	0.088266	0.0876824	0.0871951	0.0868094	0.0864763	0.0860948	0.0856932	0.0853218	0.0849548	0.0845329	0.0840156	0.0834398	0.0827887	0.0822216	0.0816529	0.0810462	0.0804539	0.0798293	0.0791555	0.0784463	0.0778317	0.077245	0.0766467
SM_021	M	5.52273	0.0808376	0.0807077	0.0802636	0.0794694	0.0785344	0.0776777	0.0766663	0.0755858	0.074819	0.0742645	0.0736823	0.0730504	0.0723491	0.0714773	0.0705526	0.0697419	0.0690236	0.0682581	0.067521	0.0668937	0.0661353	0.0653239	0.0647023	0.0642228	0.0637791	0.0633965	0.063123	0.0628735	0.0626253	0.0624555	0.0623647	0.0621816	0.0618588	0.0614571	0.0610523	0.0606979	0.0602554	0.0596921	0.0591063	0.05853	0.0579675	0.057489	0.0570493	0.0565196	0.0559026	0.0553088	0.0547973
SM_022	M	6.4211	0.0774273	0.0770224	0.076261	0.0755565	0.0747591	0.0737335	0.0728554	0.0721979	0.0714993	0.0707552	0.0701014	0.0694197	0.0686038	0.0678537	0.0671655	0.066443	0.0656588	0.0649237	0.0642266	0.0635172	0.0628492	0.0622631	0.0617503	0.0612825	0.0609238	0.0606179	0.0603041	0.0600305	0.0598892	0.0597959	0.0596297	0.0594536	0.0593126	0.0591129	0.0587889	0.0583943	0.0579328	0.0574668	0.0569546	0.0564518	0.0560377	0.055614	0.0551372	0.054609	0.0540562	0.053466	0.052859
SM_023	M	7.64859	0.131354	0.130568	0.128817	0.126936	0.125146	0.123505	0.12187	0.120076	0.118387	0.116813	0.115277	0.11385	0.112463	0.110884	0.109271	0.107731	0.106234	0.104743	0.103205	0.101829	0.100544	0.0992085	0.0978683	0.0966995	0.0956016	0.0944601	0.093469	0.0926254	0.0917517	0.0908527	0.0900189	0.0891593	0.0882629	0.0873673	0.0865074	0.0856307	0.0846776	0.0836913	0.0826674	0.0816321	0.0806082	0.0796049	0.0786219	0.07766	0.0766809	0.0756696	0.0747004
SM_025	M	6.62823	0.081292	0.0808777	0.0799967	0.0788418	0.077863	0.0771812	0.0764166	0.0754866	0.0747806	0.0741258	0.0731965	0.0722761	0.0714996	0.0708531	0.0702063	0.0695409	0.0688136	0.0680464	0.067204	0.0664	0.0656522	0.0649658	0.064417	0.0639249	0.0634988	0.0631337	0.062841	0.0626434	0.0625095	0.0624446	0.0623545	0.0621207	0.0617621	0.0614273	0.0611253	0.0607517	0.0602311	0.0597511	0.0593234	0.0588109	0.0582476	0.0577173	0.0572446	0.0567514	0.0562193	0.055669	0.0551236
SM_026	M	6.40622	0.098544	0.0981141	0.0974973	0.0967852	0.0957375	0.0947336	0.0939268	0.0931676	0.0925894	0.0920626	0.0913498	0.0906421	0.0899141	0.0891467	0.08837	0.0875627	0.0867323	0.0859774	0.0853024	0.0845802	0.0839258	0.0833234	0.082644	0.08201	0.0815145	0.0810394	0.0806257	0.0803831	0.0801091	0.0797555	0.0794229	0.0791663	0.0788419	0.0784392	0.0780639	0.0776526	0.0771344	0.0765546	0.0759811	0.0754585	0.0750227	0.074506	0.0739326	0.0733652	0.0727806	0.0721916	0.0716185
SM_027	M	7.73308	0.0770881	0.0766712	0.0758586	0.0750231	0.0742265	0.0735172	0.0728032	0.0719626	0.0710716	0.0702397	0.06945	0.0687924	0.0680869	0.067364	0.0666324	0.0658854	0.0651005	0.064325	0.0635918	0.0628524	0.0621809	0.0616201	0.061053	0.0604751	0.0600503	0.0596899	0.0593919	0.0592182	0.0591716	0.0590446	0.0586869	0.0583001	0.0580188	0.0577334	0.0573671	0.0569767	0.0565351	0.0561393	0.0557238	0.0552559	0.0547452	0.0542426	0.053781	0.0532925	0.052756	0.0521767	0.0515787
SM_028	M	7.39393	0.0657673	0.0654113	0.0648411	0.0641406	0.0632498	0.062294	0.0613787	0.0604824	0.0597983	0.0593862	0.0589112	0.058252	0.0574578	0.0567484	0.0559941	0.0552041	0.0544743	0.0537952	0.0531066	0.0524516	0.0518367	0.0512257	0.0507247	0.050254	0.0498311	0.049509	0.0492596	0.0490778	0.0489188	0.0487941	0.0486054	0.0484261	0.0482804	0.0481084	0.0478409	0.047505	0.0470962	0.0466121	0.046092	0.0456229	0.0452571	0.0448734	0.0443721	0.0438035	0.0432833	0.042794	0.0423468
SM_029	M	6.61921	0.0893469	0.0889852	0.0882358	0.0872207	0.0858315	0.0846326	0.0836379	0.0827887	0.0819586	0.0810374	0.0801763	0.0793031	0.0783922	0.0774418	0.0765307	0.0756402	0.0748233	0.0740888	0.0732736	0.0723222	0.0713627	0.070535	0.0698399	0.0692332	0.0686803	0.068211	0.0677964	0.067443	0.0671652	0.0668606	0.0664605	0.0660236	0.0656454	0.0652338	0.0648366	0.0643591	0.0637349	0.0630579	0.062458	0.0618794	0.0612795	0.0606993	0.060068	0.0594367	0.0588244	0.0582201	0.057597
SM_030	M	6.76178	0.0676622	0.0673122	0.0665265	0.0656042	0.0646544	0.0640663	0.0636305	0.0630976	0.0623421	0.0615217	0.061	0.0604214	0.0597139	0.059053	0.0584478	0.0578117	0.0571148	0.0563634	0.0556569	0.0550611	0.0544886	0.0539771	0.0534878	0.0530916	0.0527766	0.0525344	0.0523552	0.0521766	0.0520819	0.0520608	0.051974	0.0517533	0.0515369	0.0513219	0.0510344	0.0506714	0.0503065	0.0499536	0.0495715	0.0491228	0.0485793	0.0480566	0.0476138	0.0471886	0.0467107	0.0462457	0.045772
SM_031	M	6.94338	0.189788	0.188971	0.18742	0.185587	0.18366	0.181548	0.179622	0.177939	0.176596	0.175182	0.173636	0.172192	0.170585	0.168911	0.167157	0.165603	0.164202	0.162912	0.161488	0.159856	0.158275	0.156706	0.155228	0.153922	0.152795	0.151653	0.150523	0.14938	0.148214	0.147083	0.145934	0.14486	0.143798	0.142905	0.141931	0.14081	0.139668	0.138508	0.137427	0.136451	0.135497	0.134466	0.133448	0.132363	0.131281	0.130215	0.129199
SM_032	M	8.10423	0.0694104	0.0690359	0.0683553	0.0677024	0.0670034	0.0662516	0.0655304	0.0647528	0.0639753	0.0634626	0.0630868	0.0624595	0.0617019	0.0610315	0.0603393	0.0596418	0.0589775	0.05835	0.057808	0.0573248	0.0567942	0.0561845	0.0556089	0.0551566	0.0549208	0.0547995	0.0546369	0.0544695	0.0544049	0.0543874	0.0542792	0.0541137	0.0538581	0.0535803	0.0533133	0.0530498	0.052709	0.052288	0.051882	0.0514866	0.051141	0.0507317	0.0502929	0.0499087	0.0494996	0.0490381	0.0486276
SM_033	M	6.94204	0.109166	0.108646	0.107768	0.106944	0.10597	0.10467	0.103279	0.102121	0.101201	0.100376	0.0993776	0.0983347	0.0974138	0.0966437	0.0958001	0.0947723	0.0937447	0.0928008	0.0919334	0.0910309	0.0901001	0.0891665	0.0882715	0.0875218	0.0869018	0.0863745	0.0859481	0.0855052	0.0848896	0.0843143	0.0838019	0.0832918	0.0828237	0.0823325	0.081835	0.0813456	0.0808119	0.0801187	0.0793245	0.0785674	0.0779538	0.0774509	0.0769167	0.0763404	0.0756625	0.0748659	0.0741332
SM_034	M	5.84122	0.102625	0.102118	0.101195	0.100246	0.0993062	0.0981881	0.0970469	0.0959692	0.0949844	0.0940359	0.0928851	0.0917924	0.0908855	0.0898845	0.0887526	0.0877343	0.0867762	0.0857989	0.0848231	0.0838902	0.083053	0.0821395	0.0812048	0.0804058	0.079804	0.0792987	0.0788389	0.078452	0.0780678	0.0776812	0.0773115	0.0769033	0.0763336	0.0757063	0.0751878	0.0747189	0.0740892	0.0733218	0.0725814	0.0718976	0.0713049	0.0707264	0.0701133	0.0694371	0.0687283	0.0680281	0.0673665
SM_035	M	6.50442	0.0779993	0.0774618	0.0764542	0.0754402	0.074208	0.0730487	0.0720433	0.0712165	0.0703156	0.0693461	0.0683416	0.0673729	0.0664283	0.0653872	0.06438	0.0634164	0.0625257	0.0616166	0.0606816	0.0597504	0.0588634	0.0580418	0.0572334	0.0566094	0.0561673	0.0558246	0.0555087	0.0552097	0.0549306	0.0546548	0.0543675	0.054051	0.0537227	0.0533508	0.0529885	0.052562	0.0520417	0.0514352	0.0508376	0.0502638	0.0496807	0.0490679	0.0484192	0.0477977	0.0471437	0.0464581	0.0457998
SM_036	M	6.51131	0.0799529	0.0795121	0.0787092	0.0776978	0.0764223	0.075336	0.0743196	0.0734628	0.0725643	0.071698	0.0708138	0.0699543	0.0691313	0.0681799	0.0671426	0.0661057	0.0651653	0.0642382	0.0633659	0.0624903	0.0617078	0.0610185	0.0603347	0.0597725	0.0593389	0.0590139	0.0587602	0.0586445	0.0585599	0.0584319	0.0582352	0.0579901	0.057708	0.0574093	0.0571397	0.0567596	0.0562519	0.0556627	0.0551251	0.0545654	0.0539641	0.053353	0.0527361	0.052165	0.0515325	0.0508335	0.0501166
SM_037	M	6.3412	0.070113	0.0695898	0.068724	0.0680694	0.0674727	0.0668762	0.0661727	0.0654126	0.0646289	0.063816	0.0629244	0.0621773	0.0615689	0.0608725	0.0601044	0.0593203	0.0585053	0.0577879	0.0571733	0.0565086	0.0558861	0.0552901	0.0546961	0.0542558	0.0539527	0.0536665	0.0534398	0.0533851	0.0533663	0.0532718	0.0531302	0.0530034	0.0528561	0.0525973	0.0522663	0.0518975	0.0515168	0.0510731	0.0505723	0.0500682	0.0496071	0.0491721	0.0486672	0.0481028	0.0475309	0.0469739	0.0464389
SM_039	M	7.81489	0.112484	0.111565	0.109963	0.10864	0.107359	0.105989	0.104428	0.102825	0.101306	0.0997169	0.0979893	0.0964732	0.095116	0.0936666	0.0922377	0.0908435	0.0893638	0.0879172	0.0865247	0.0851614	0.0839327	0.0826816	0.0813324	0.080073	0.0790095	0.0780813	0.0771709	0.0763161	0.075552	0.0747986	0.0739971	0.0731995	0.0724461	0.0716438	0.0707424	0.0697797	0.0688448	0.0679051	0.0669017	0.0659383	0.0651088	0.0642638	0.0633077	0.0623426	0.0613523	0.060371	0.0594359
SM_040	M	6.08765	0.110205	0.109471	0.108362	0.107279	0.105878	0.104426	0.103128	0.102012	0.100905	0.099787	0.0987037	0.0977669	0.0967633	0.0955987	0.0944104	0.0931944	0.0920232	0.0909972	0.0899581	0.0887962	0.0877567	0.0869142	0.086089	0.0852	0.0843645	0.0837159	0.0832125	0.0827618	0.0823031	0.0819098	0.0814557	0.0809122	0.0803096	0.0797111	0.0791514	0.0785491	0.0778782	0.0771854	0.0765331	0.075861	0.0751806	0.0745048	0.0738273	0.0731213	0.0723174	0.0714862	0.070779
SM_041	M	6.17512	0.0891176	0.0885807	0.0876564	0.0867336	0.0854615	0.0840924	0.0828512	0.0818101	0.0806903	0.0795176	0.078486	0.0775127	0.0765167	0.0755201	0.0746405	0.0737111	0.0726065	0.0714863	0.0705076	0.0696565	0.0688579	0.0680935	0.0672987	0.0665287	0.0658413	0.0652757	0.0648154	0.064492	0.0642343	0.0638995	0.0634853	0.063048	0.0625945	0.0621387	0.0616887	0.0611747	0.0605432	0.059852	0.0592405	0.0587176	0.058153	0.0575493	0.0569001	0.0562602	0.0555623	0.0548312	0.0542003
SM_042	M	7.66736	0.0906583	0.0903412	0.0897055	0.0888498	0.0877192	0.0867167	0.0858479	0.0850973	0.0842513	0.0833205	0.0825394	0.0817929	0.0810503	0.0802099	0.0794168	0.0786505	0.0777885	0.076879	0.0760371	0.075323	0.0746704	0.0740637	0.0734239	0.0728063	0.0722192	0.0716941	0.0712959	0.0710528	0.0709309	0.0707821	0.0705426	0.0701806	0.0697752	0.0694138	0.069115	0.0687259	0.068198	0.06762	0.0670787	0.0665909	0.0660213	0.0653853	0.0647322	0.0641689	0.0635423	0.062837	0.0622284
SM_043	M	6.0039	0.0975181	0.0968202	0.09564	0.0947772	0.0938908	0.0930315	0.0917981	0.0905501	0.0894274	0.0884248	0.0877009	0.0869732	0.0861432	0.0852291	0.0844379	0.0835467	0.0825676	0.0815716	0.0806359	0.0798349	0.0790814	0.0783529	0.0776844	0.0771196	0.0764612	0.0758354	0.0753234	0.0750034	0.0748359	0.0746137	0.0742541	0.073792	0.0733724	0.0729961	0.0726548	0.0722327	0.0717379	0.0711387	0.070507	0.0699217	0.0692649	0.0686208	0.0680547	0.0675676	0.066943	0.0662351	0.0656008
SM_044	M	7.07515	0.0861665	0.0855379	0.084329	0.0832234	0.0822346	0.0812275	0.0801865	0.0794602	0.0786791	0.0775927	0.0765748	0.0757639	0.0749426	0.0740939	0.073361	0.072554	0.0716212	0.0706227	0.0696782	0.068901	0.0682324	0.0675468	0.0668591	0.0663163	0.0658354	0.0653607	0.0649545	0.064726	0.0646416	0.0645389	0.064333	0.064002	0.0635886	0.0632008	0.0628956	0.0625495	0.0620982	0.0615354	0.0609402	0.0603869	0.0598076	0.0592026	0.0585803	0.0580186	0.0573914	0.056667	0.0560592
SM_045	M	7.36739	0.0985277	0.0978973	0.0966669	0.0953855	0.0939883	0.0926075	0.0913049	0.0900242	0.0887047	0.0874129	0.0861597	0.0850928	0.0840559	0.0829036	0.0816581	0.0803926	0.0792065	0.0780542	0.0770118	0.076004	0.0750582	0.0741187	0.0730821	0.0721136	0.0713086	0.0705157	0.0697551	0.0691585	0.0686381	0.0681577	0.0676744	0.0672057	0.0666572	0.0660119	0.0653852	0.0647337	0.0640569	0.0633605	0.0626761	0.0619576	0.061187	0.0604256	0.0597037	0.0590097	0.0582988	0.0575347	0.0567218
SM_046	M	6.81811	0.0998325	0.0992419	0.09812	0.0970089	0.0959415	0.0950361	0.0942875	0.09351	0.0926058	0.0916144	0.0906346	0.0898714	0.0891031	0.0881816	0.0872491	0.0863852	0.0855823	0.0847653	0.0839497	0.0830972	0.0823512	0.0816945	0.0809687	0.0803184	0.0798282	0.0793763	0.078911	0.0785797	0.078317	0.0780941	0.0778547	0.0775748	0.0772446	0.076824	0.0763478	0.0758932	0.0754658	0.0749482	0.0744106	0.0738978	0.073373	0.0728307	0.0723172	0.0718397	0.0713409	0.0707869	0.0702285
SM_047	M	6.35533	0.131109	0.130402	0.129229	0.12804	0.126603	0.125348	0.124296	0.123211	0.122123	0.121081	0.120045	0.119067	0.117976	0.116822	0.115758	0.114692	0.113588	0.112497	0.111403	0.110304	0.109402	0.108532	0.107476	0.106488	0.105665	0.10482	0.103967	0.103232	0.102596	0.102066	0.101524	0.10098	0.100398	0.0996803	0.098922	0.0981609	0.0973888	0.0965942	0.0958522	0.0951196	0.0943116	0.0934497	0.0926405	0.0919166	0.09113	0.0902691	0.0894003
SM_048	M	7.47126	0.085381	0.0848965	0.0838206	0.0825582	0.0812175	0.0799162	0.0785585	0.0772179	0.0760093	0.0749301	0.0739995	0.0730396	0.0720663	0.0710052	0.0698646	0.0687284	0.0677368	0.0668419	0.0659087	0.0650161	0.0641883	0.0632997	0.0624226	0.0616563	0.0609524	0.060415	0.0600319	0.059669	0.0592853	0.0588421	0.0583646	0.057862	0.0574021	0.0569532	0.0564284	0.0558437	0.0552283	0.0545476	0.0538217	0.0531925	0.052689	0.0521975	0.0516333	0.0509754	0.0502191	0.049504	0.0489067
SM_049	M	7.79428	0.107142	0.106567	0.105452	0.104257	0.103037	0.10172	0.100495	0.0994314	0.0983124	0.0972198	0.0961898	0.0953691	0.0945827	0.0937083	0.0927588	0.0917491	0.09072	0.0897194	0.0887429	0.0877528	0.0868464	0.0860068	0.0852014	0.0843755	0.0836035	0.0830269	0.0825835	0.0821664	0.0817157	0.081276	0.080802	0.0802623	0.0796552	0.0790979	0.0785103	0.0778545	0.0771717	0.0764156	0.0757326	0.0751975	0.0747344	0.0741403	0.0734081	0.0726494	0.0719275	0.0712519	0.070619
SM_051	M	8.12653	0.0690258	0.0686338	0.0679772	0.0671	0.0659484	0.0649333	0.0640401	0.0632218	0.0625307	0.0618098	0.0608883	0.0599054	0.0589755	0.0581211	0.0572872	0.0564472	0.0555791	0.0547789	0.0540713	0.0532766	0.0525085	0.0518296	0.0511562	0.050586	0.0502212	0.0499969	0.0498003	0.0496105	0.0494282	0.0492626	0.0490872	0.048854	0.0484412	0.0479786	0.0476576	0.0473484	0.0469202	0.0463946	0.0458522	0.0453353	0.0448443	0.0443133	0.043787	0.0432961	0.0426868	0.0420127	0.0414535
SM_052	M	6.01091	0.0988417	0.0983018	0.0971941	0.0959166	0.0946434	0.0935598	0.0925394	0.0915651	0.0907558	0.0897944	0.088775	0.0879518	0.0870256	0.0858647	0.0847648	0.0838766	0.0830264	0.0822274	0.0814402	0.0805324	0.079595	0.0787014	0.0778864	0.0772149	0.0767252	0.0762827	0.0758013	0.0753064	0.0748493	0.0744222	0.0740105	0.0736596	0.0731807	0.0725901	0.0720462	0.0715257	0.0709375	0.0703181	0.0697109	0.0691028	0.068473	0.0678049	0.0671507	0.0664712	0.0656957	0.0649469	0.0643276
SM_054	M	6.32151	0.153136	0.15268	0.151848	0.15104	0.150108	0.149098	0.14815	0.14703	0.146089	0.14533	0.144582	0.143795	0.142933	0.141994	0.141082	0.140339	0.139512	0.138742	0.13803	0.137169	0.136269	0.135492	0.134692	0.133862	0.13325	0.132691	0.132046	0.131425	0.130844	0.130293	0.1298	0.129292	0.12868	0.128007	0.127367	0.126915	0.126431	0.125801	0.125184	0.124685	0.124143	0.123551	0.123032	0.122449	0.12177	0.121087	0.120531
SM_055	M	6.22411	0.104378	0.103897	0.102956	0.101829	0.100422	0.0992094	0.0982558	0.0973726	0.0963404	0.0952319	0.0942541	0.0933697	0.0923842	0.0913882	0.0904546	0.08942	0.0883649	0.0872592	0.0862297	0.0852882	0.0845171	0.08382	0.08296	0.0820326	0.0812524	0.0806977	0.0802074	0.0797735	0.0793673	0.0789243	0.0784344	0.0779999	0.0775621	0.0771049	0.0766047	0.0759457	0.0752811	0.0746832	0.0741096	0.0734633	0.0727775	0.0721307	0.0714628	0.0707476	0.0700416	0.0693828	0.068764
SM_056	M	6.60955	0.0911892	0.0906193	0.0894383	0.0881759	0.0869193	0.0856971	0.0846254	0.0834729	0.0822201	0.0811167	0.0801784	0.0792291	0.078127	0.0769998	0.0758557	0.0747574	0.073718	0.0726521	0.0716467	0.0706376	0.0697126	0.0688704	0.0680131	0.0671605	0.066412	0.0657601	0.0651688	0.0646563	0.0641958	0.0637247	0.0632327	0.062764	0.0622377	0.0617278	0.061194	0.0605268	0.059795	0.0591549	0.0585817	0.0578959	0.0571896	0.0565311	0.0558764	0.0551498	0.0544173	0.0537055	0.0529897
SM_057	M	9.06399	0.108858	0.108196	0.106877	0.105462	0.103875	0.102333	0.100897	0.0995017	0.0981379	0.0967772	0.095529	0.0943847	0.093042	0.091666	0.0904439	0.0892214	0.0879766	0.0866322	0.085325	0.084173	0.0831319	0.0820683	0.080887	0.0797051	0.0787038	0.0779184	0.0771322	0.0763078	0.0755203	0.0748003	0.0740965	0.0734235	0.0727479	0.0720187	0.0712578	0.0704357	0.0696345	0.0688483	0.068028	0.0671459	0.0662911	0.0655022	0.0647166	0.0638786	0.0630006	0.0621504	0.0613271
SM_058	M	5.87755	0.0786894	0.0782782	0.0773248	0.0762631	0.0752196	0.0742587	0.0733011	0.0723412	0.0714177	0.0705513	0.0698667	0.0692914	0.0684926	0.0675542	0.0666921	0.0658601	0.0650208	0.0641292	0.0633184	0.062543	0.0618559	0.0612427	0.0605292	0.0598265	0.0592497	0.0588415	0.0585148	0.0582432	0.0579656	0.0576244	0.0572626	0.0569382	0.0565769	0.0561694	0.0557593	0.0552566	0.0546992	0.054194	0.0536952	0.0531327	0.0525679	0.0519934	0.0514	0.0508356	0.0502143	0.0495398	0.0488969
SM_059	M	6.86733	0.0633538	0.0629913	0.0622535	0.0614505	0.0606041	0.0597381	0.05872	0.0577598	0.0568939	0.0560502	0.055312	0.0545361	0.0536908	0.052843	0.0520843	0.0512973	0.0503848	0.0494368	0.048523	0.0476478	0.0468427	0.0461861	0.0455739	0.0449861	0.0445095	0.0442052	0.043981	0.0437251	0.0435461	0.0434518	0.0433059	0.043071	0.0427534	0.0423487	0.0419828	0.0415991	0.0411088	0.0405966	0.040048	0.039464	0.0388974	0.03842	0.0379246	0.0373913	0.03683	0.0362711	0.0357271
SM_060	M	7.01538	0.10474	0.104313	0.103215	0.102073	0.101145	0.100258	0.0993437	0.0983222	0.0972108	0.0960718	0.0952068	0.094405	0.0935344	0.0926501	0.0918106	0.0909608	0.0899412	0.0889051	0.0878507	0.0868419	0.085975	0.0851881	0.0843431	0.0835328	0.0828178	0.0821324	0.0815798	0.0811426	0.0807628	0.080356	0.0799371	0.0795081	0.0789863	0.0784042	0.077852	0.0773004	0.0766329	0.0759195	0.0751731	0.0744293	0.0737294	0.0730916	0.0724338	0.0717342	0.0710576	0.0703526	0.0696175
SM_061	M	7.31	0.0917017	0.0913601	0.0905694	0.0896809	0.0886387	0.0873312	0.0860434	0.0848317	0.0838438	0.0828713	0.0819132	0.0808843	0.0798258	0.0788198	0.0777966	0.0768175	0.075829	0.0748652	0.0738911	0.0730105	0.072221	0.0714224	0.0705329	0.0696508	0.0690211	0.0685523	0.0680825	0.0675471	0.067031	0.066563	0.0661975	0.0658042	0.0652712	0.0647479	0.0642143	0.0636911	0.063073	0.0623378	0.0615658	0.0608648	0.0602468	0.0595828	0.0589116	0.0582418	0.0574993	0.0566993	0.055977
SM_062	M	5.40145	0.0850342	0.0847971	0.0841993	0.083254	0.0821019	0.0809557	0.0801011	0.0793487	0.0787125	0.0779949	0.0771125	0.0762556	0.0754861	0.0746907	0.0737891	0.0730035	0.0722229	0.0714521	0.07068	0.069948	0.0692189	0.0684673	0.0677253	0.0670812	0.0666901	0.0663611	0.0660163	0.0656753	0.0653091	0.0649463	0.0646416	0.064359	0.064001	0.0636051	0.0631617	0.0627131	0.0621965	0.0616198	0.0610426	0.0604683	0.0599533	0.0594128	0.0588644	0.0582962	0.0576738	0.0570063	0.0564102
SM_065	M	7.47386	0.0972727	0.0966868	0.0955917	0.0946763	0.0937489	0.09252	0.0911884	0.0900728	0.0890436	0.0879315	0.086899	0.0860632	0.0852404	0.0843113	0.0833748	0.0824593	0.0814677	0.0803704	0.0793329	0.0784429	0.0776676	0.0768737	0.0760357	0.0753097	0.0747102	0.0741499	0.073663	0.0733158	0.0730199	0.0726779	0.0722726	0.0717815	0.0712146	0.0706702	0.0701451	0.0695867	0.0690179	0.0683629	0.067728	0.0671301	0.0664346	0.0657268	0.0651172	0.064461	0.063674	0.0629411	0.0623108
SM_067	M	6.73449	0.141141	0.140517	0.139096	0.137523	0.136032	0.134466	0.132847	0.131364	0.130033	0.128728	0.127322	0.125922	0.124641	0.123448	0.122261	0.121001	0.119635	0.118221	0.11685	0.11558	0.11446	0.113398	0.112263	0.111104	0.110014	0.109042	0.108138	0.107287	0.106502	0.105741	0.104888	0.103934	0.103029	0.102208	0.101328	0.100401	0.0995005	0.0985146	0.0975386	0.0966352	0.0957114	0.0947866	0.0939403	0.0930559	0.092053	0.0910494	0.0901559
SM_068	M	6.67473	0.110358	0.109896	0.109178	0.108709	0.108249	0.107791	0.107098	0.106339	0.1057	0.105405	0.105049	0.104546	0.104033	0.103549	0.103032	0.102403	0.101883	0.101379	0.100863	0.100389	0.0999097	0.099415	0.0989395	0.0986596	0.0984045	0.0980622	0.0977392	0.0975313	0.0973813	0.0972305	0.097059	0.0968788	0.0967497	0.096549	0.0962444	0.0959225	0.0956542	0.0953085	0.0948598	0.0943795	0.0939641	0.0937009	0.0934096	0.0930312	0.092628	0.0922306	0.0917946
SM_069	M	6.57685	0.113417	0.112819	0.1116	0.110499	0.109397	0.108367	0.107589	0.107001	0.106329	0.105518	0.104594	0.103667	0.102774	0.101884	0.101098	0.100368	0.0996675	0.0989359	0.0981206	0.0972546	0.0964462	0.0957561	0.0951136	0.0946193	0.0941473	0.0936403	0.0931282	0.0926707	0.0923197	0.0920285	0.0917526	0.0914163	0.0910842	0.0906988	0.0902027	0.0896675	0.0891811	0.0886695	0.0880858	0.0874458	0.0868443	0.0863679	0.0858181	0.0851924	0.0846288	0.0840514	0.0834261
SM_070	M	7.30658	0.113643	0.113105	0.112011	0.110794	0.109589	0.108735	0.107825	0.106737	0.105558	0.104625	0.103784	0.102794	0.101851	0.101	0.100119	0.0990744	0.0981002	0.0972321	0.0962868	0.0953108	0.0944214	0.0936002	0.0927819	0.0920933	0.0914863	0.0909525	0.0904504	0.089977	0.089517	0.0890714	0.088677	0.0882242	0.0877606	0.0872134	0.0866305	0.0860671	0.0855145	0.0848817	0.084173	0.0833797	0.0825921	0.0819963	0.0813977	0.0807317	0.0800559	0.0793485	0.0786314
SM_071	M	7.69641	0.0768506	0.0762501	0.0749716	0.0737308	0.072582	0.0716672	0.0707783	0.0698438	0.0688084	0.0678608	0.0669713	0.0660087	0.0650855	0.0642478	0.0634659	0.0625729	0.0616611	0.0606883	0.0597568	0.0589477	0.0581678	0.0574	0.0567023	0.0561565	0.0556611	0.0552313	0.0548364	0.0544783	0.0542492	0.0540455	0.0537764	0.0534315	0.0530433	0.0525625	0.0520699	0.0516194	0.0511733	0.0506621	0.0500824	0.049383	0.0487196	0.0482219	0.0476798	0.0471279	0.046589	0.0459441	0.0452528
SM_072	M	7.65872	0.0869589	0.0866505	0.0860233	0.0853341	0.0846216	0.0839168	0.0832445	0.0825286	0.0818303	0.081256	0.080618	0.0799114	0.0792323	0.0786509	0.0780275	0.0773504	0.0767328	0.0760463	0.0753297	0.0746669	0.0740385	0.0734714	0.0729042	0.0723157	0.071862	0.071556	0.0712449	0.0709535	0.0707346	0.0706041	0.0704909	0.0702554	0.0699409	0.0695797	0.0691876	0.0687865	0.0684012	0.0679949	0.0675983	0.0672223	0.0668391	0.0664173	0.0659336	0.0654253	0.064902	0.064406	0.0639821
SM_073	M	6.88719	0.0895055	0.0888817	0.0876822	0.0865308	0.0854227	0.0844456	0.0834303	0.0822769	0.0811506	0.0801702	0.0792365	0.0781529	0.0770143	0.076044	0.0751157	0.0740873	0.0730556	0.072045	0.0710911	0.070203	0.06931	0.0683924	0.0674744	0.0666605	0.0660197	0.0654909	0.0649835	0.0645275	0.0640739	0.0636697	0.0633175	0.0628683	0.0623491	0.0618134	0.0612951	0.0607283	0.0600838	0.0593619	0.0586603	0.0580203	0.057418	0.0568783	0.0562949	0.0556034	0.0548584	0.05418	0.0536353
SM_074	M	7.03881	0.121413	0.121056	0.120352	0.119475	0.118489	0.117598	0.116685	0.115735	0.114878	0.114081	0.113216	0.112316	0.111444	0.110703	0.109986	0.109227	0.108411	0.107504	0.106662	0.105972	0.105286	0.104475	0.103561	0.102669	0.101969	0.101437	0.100915	0.100393	0.0998705	0.0994173	0.0990628	0.0985858	0.0979882	0.0974043	0.0968653	0.0963063	0.0957329	0.095102	0.0944799	0.0938774	0.0932786	0.0927111	0.0921622	0.0915822	0.0909369	0.090309	0.0897735
SM_075	M	6.34652	0.0744084	0.0739795	0.0731108	0.0722887	0.0715439	0.0707095	0.06972	0.0686762	0.0678717	0.0672605	0.0667766	0.0661219	0.0652619	0.064342	0.0634726	0.0627589	0.0621264	0.0615254	0.0607793	0.0599714	0.0592397	0.0585437	0.0578877	0.0573268	0.0568472	0.056378	0.0559589	0.0555914	0.05527	0.0549169	0.0546535	0.0544985	0.0542545	0.0538486	0.0533573	0.0529162	0.0524451	0.0519634	0.0515048	0.0510704	0.050627	0.0501628	0.0497282	0.0492683	0.0486772	0.0479899	0.0474365
SM_076	M	8.0806	0.0988899	0.0985629	0.0977844	0.096872	0.0959279	0.0949056	0.0938829	0.0929431	0.0922394	0.0914602	0.0905194	0.0894998	0.0886391	0.0879163	0.0871641	0.0863604	0.085441	0.0845419	0.0836885	0.0829154	0.0822266	0.0815509	0.0808533	0.0801609	0.0795134	0.0789281	0.0784331	0.0779029	0.0774281	0.0770501	0.0767305	0.0763428	0.0758876	0.0754087	0.0748627	0.0743328	0.0737957	0.0732067	0.0725995	0.0720353	0.0715014	0.0709274	0.0704009	0.0699398	0.0693608	0.0686418	0.0680294
SM_077	M	7.66039	0.0966078	0.0962956	0.0954041	0.0943994	0.0933846	0.0925363	0.0918526	0.0911387	0.0905486	0.0898442	0.089104	0.08831	0.0876175	0.0869106	0.0862491	0.0856047	0.0848215	0.0840732	0.0833758	0.0826957	0.0820223	0.0814471	0.0807996	0.0801463	0.079587	0.0790912	0.0786269	0.0781283	0.0777582	0.0775242	0.0773829	0.0770867	0.0766914	0.0763014	0.0758447	0.0753805	0.0749021	0.074352	0.0738315	0.0734439	0.0729936	0.0723792	0.0717702	0.0713254	0.0708784	0.070309	0.0698057
SM_078	M	7.87061	0.084978	0.0845668	0.0836224	0.082701	0.0818377	0.0810788	0.0806284	0.0800745	0.0793994	0.0787219	0.0780774	0.0773147	0.076563	0.0758232	0.0750692	0.0743807	0.0736353	0.0728518	0.0721099	0.0714861	0.0708788	0.0702767	0.0696796	0.0690691	0.0685193	0.0681159	0.0678295	0.067603	0.0674662	0.0672172	0.06692	0.06662	0.0663298	0.0660727	0.0657653	0.0654469	0.0649892	0.0644227	0.0638691	0.0633743	0.0628942	0.0623785	0.0618719	0.0613621	0.060816	0.0602658	0.0597885
SM_080	M	7.87775	0.0779292	0.0774986	0.0766035	0.0756709	0.0749235	0.0743053	0.0738047	0.073263	0.0725755	0.0720408	0.0715812	0.0708986	0.0702208	0.0695974	0.0688419	0.0681063	0.0674158	0.0667032	0.0660915	0.06554	0.0649564	0.0643322	0.0638023	0.0633291	0.0628314	0.0624652	0.0622272	0.0620615	0.0619201	0.0617574	0.0615436	0.06128	0.061005	0.0607823	0.0605473	0.0602576	0.0598447	0.0593284	0.0588893	0.0585519	0.0581772	0.0576817	0.0571787	0.0567487	0.0563313	0.0558764	0.0554023
SM_081	M	8.04668	0.0824055	0.08185	0.0808454	0.0800432	0.0794193	0.0787025	0.077958	0.0770161	0.0759828	0.0751903	0.0744728	0.0736806	0.0728916	0.0720839	0.0712155	0.0704037	0.0695752	0.0686623	0.0678325	0.0671535	0.0665482	0.0658947	0.0652382	0.0645121	0.0638204	0.0633612	0.0630139	0.0627377	0.0625223	0.0622829	0.0619749	0.0615957	0.0611721	0.0607834	0.0603708	0.0599299	0.0593931	0.0587474	0.058144	0.0576315	0.0571311	0.0565348	0.0559564	0.0554843	0.0549626	0.0543266	0.0536881
SM_082	M	7.28829	0.083384	0.0828624	0.0818573	0.0809106	0.0801199	0.0793439	0.0786262	0.0778387	0.0768876	0.0760137	0.0753075	0.0746229	0.073907	0.0731197	0.0722122	0.0713503	0.0705408	0.0696653	0.0688327	0.0681132	0.0674476	0.0667109	0.0660154	0.0653628	0.0647462	0.0643428	0.0640433	0.0637594	0.0635031	0.0632692	0.0629812	0.0626534	0.0623141	0.061965	0.0615662	0.0611035	0.0605552	0.0599537	0.0593829	0.0588606	0.0583611	0.0578396	0.0573005	0.056751	0.0561312	0.0555104	0.0549001
SM_084	M	6.52793	0.107715	0.107397	0.106543	0.105388	0.104188	0.103137	0.102212	0.101336	0.100569	0.0996647	0.0987066	0.0977336	0.0968141	0.0958337	0.0948478	0.0939754	0.0930838	0.0921755	0.0912201	0.0902534	0.0894066	0.0886906	0.0879784	0.08727	0.0866519	0.0861708	0.0857797	0.0853578	0.0849311	0.08456	0.0842167	0.0838515	0.0835073	0.0830845	0.0825121	0.0818989	0.0812269	0.0805962	0.0799867	0.0793351	0.078645	0.0779466	0.0772222	0.0764273	0.0756879	0.0749824	0.0742856
SM_085	M	7.60173	0.0844647	0.0841573	0.08339	0.0822924	0.0809364	0.0798538	0.0790915	0.0782437	0.0773443	0.0765571	0.0759146	0.0751209	0.0741628	0.0732077	0.0724289	0.0717039	0.070929	0.0701124	0.0692378	0.0683683	0.0675946	0.0669219	0.066215	0.0655521	0.0650637	0.0646677	0.0643826	0.0641381	0.0638857	0.0636772	0.0634818	0.0632291	0.062946	0.0626265	0.0621814	0.061649	0.0610938	0.0605607	0.0600377	0.059571	0.0590671	0.0585274	0.0580254	0.0574773	0.0568731	0.0562727	0.0556905
SM_086	M	5.83069	0.0960116	0.0957113	0.0951369	0.0943828	0.093527	0.0928785	0.0920445	0.0911303	0.0905031	0.0900497	0.0896698	0.0891872	0.0885471	0.0878506	0.0872626	0.0866828	0.0861337	0.0855434	0.0847996	0.0840194	0.0833953	0.0829276	0.0823349	0.0817113	0.0812926	0.0810365	0.0808595	0.0807235	0.0805295	0.0802588	0.0800002	0.0797332	0.0794502	0.0791629	0.0788321	0.0784619	0.077952	0.0773514	0.0768159	0.0764038	0.0759569	0.0754637	0.074976	0.074467	0.0739024	0.0733779	0.0728654
SM_087	M	7.2929	0.0807962	0.080607	0.0800737	0.0794897	0.0790463	0.0786485	0.078111	0.0774971	0.0770592	0.0767629	0.0765017	0.0760649	0.0755434	0.0750394	0.0745996	0.0742131	0.0738382	0.0733654	0.0727491	0.0721585	0.0716809	0.0713725	0.0710966	0.0707639	0.0704544	0.0702418	0.0701854	0.0701755	0.0701546	0.0701081	0.0700674	0.0700396	0.0699594	0.0697208	0.0694214	0.069151	0.0688087	0.0684051	0.0680064	0.0676942	0.0673861	0.0670007	0.0666268	0.0662742	0.0658883	0.0655035	0.0651545
SM_088	M	6.50718	0.0832048	0.0828921	0.0822282	0.0813269	0.0802677	0.0794982	0.0787546	0.0779965	0.0773813	0.076843	0.0762798	0.0755587	0.0747476	0.0739816	0.0734075	0.0728819	0.0723559	0.0717382	0.0710411	0.0703916	0.0697917	0.0692003	0.0685515	0.0680155	0.0676512	0.0673155	0.0670516	0.0668563	0.066628	0.0664124	0.066293	0.0661432	0.0659209	0.0656148	0.0651897	0.0647393	0.0643167	0.0638892	0.0634593	0.0631192	0.0627395	0.0622896	0.0618191	0.0613499	0.0608935	0.0604472	0.0599689
SM_089	M	7.78523	0.0892571	0.0889167	0.088319	0.0875797	0.0866307	0.0858389	0.0851111	0.0842479	0.0834382	0.0827558	0.0820585	0.081525	0.0810649	0.0803508	0.0795829	0.0789391	0.0782302	0.0775487	0.0768842	0.0761138	0.07541	0.0748017	0.0742102	0.0736531	0.0731486	0.0726821	0.0723452	0.072122	0.0719185	0.0716967	0.0714527	0.0712068	0.0708413	0.0704322	0.0701395	0.0698412	0.0693928	0.0688714	0.0683781	0.0679159	0.067485	0.0670975	0.0667265	0.0663243	0.065884	0.065417	0.0649401
SM_090	M	6.47939	0.125946	0.125418	0.124228	0.122964	0.121401	0.120028	0.118913	0.117666	0.116481	0.115376	0.114389	0.11337	0.112312	0.111117	0.109947	0.108853	0.107684	0.10656	0.105404	0.104241	0.103144	0.10215	0.101134	0.100143	0.0991721	0.0981886	0.0973834	0.0966834	0.0960484	0.0953476	0.0946571	0.0939765	0.0932084	0.0924354	0.091781	0.0911644	0.0903904	0.0895856	0.0888212	0.0881102	0.0873589	0.086588	0.0858811	0.0852154	0.0845152	0.0837145	0.0829378
SM_091	M	7.5365	0.111533	0.110941	0.109754	0.108511	0.107125	0.105786	0.104342	0.102994	0.101836	0.100794	0.0997691	0.0987089	0.0975225	0.0961755	0.0949334	0.0937811	0.0926391	0.0915084	0.0903452	0.0891571	0.0880686	0.087113	0.0861326	0.0852098	0.0843203	0.0834889	0.0827737	0.0821943	0.0816472	0.0809943	0.0804096	0.0798776	0.0792301	0.0784645	0.0777677	0.0771064	0.0763574	0.0755333	0.0747044	0.0739535	0.0732096	0.0724945	0.071756	0.0709714	0.0701663	0.0693484	0.0685353
SM_092	M	7.12047	0.104278	0.103944	0.103145	0.102132	0.100776	0.0995763	0.0986235	0.0976701	0.0967667	0.0958752	0.0950299	0.0940821	0.0931019	0.0920937	0.0911355	0.0902588	0.0893684	0.0884945	0.0875348	0.0866004	0.0857302	0.0849331	0.0841477	0.0834435	0.0827948	0.0821302	0.0815687	0.0810859	0.0806583	0.0802386	0.0798736	0.0794477	0.0788661	0.0783321	0.0778873	0.0773573	0.0767058	0.0761143	0.0755463	0.0749523	0.0743477	0.0737892	0.0732166	0.0726074	0.071993	0.0713449	0.0707212
SM_093	M	6.78843	0.0943991	0.0939257	0.0930015	0.0919578	0.09078	0.089677	0.0886409	0.087533	0.086517	0.0855868	0.0847076	0.0839127	0.0830559	0.0821015	0.0811795	0.0803215	0.0794055	0.0784906	0.0775681	0.0766118	0.0757066	0.0749276	0.0742697	0.0735975	0.0729161	0.0722832	0.0717807	0.0714031	0.0710932	0.0707589	0.0703855	0.0699615	0.0693771	0.0688244	0.0684181	0.0679691	0.0673586	0.0667206	0.0661169	0.0655414	0.0650046	0.0644757	0.0639294	0.0633612	0.0627872	0.0621555	0.0614891
SM_094	M	6.75	0.0800667	0.0796642	0.0789684	0.0781034	0.0770632	0.0760068	0.0752002	0.0744546	0.0736655	0.0729381	0.0721707	0.0713563	0.0705422	0.0698371	0.0691319	0.0683776	0.0676087	0.0668566	0.0660876	0.0653135	0.0646708	0.0640878	0.0635295	0.0630109	0.0626447	0.0623243	0.062024	0.061781	0.0615854	0.061462	0.0612914	0.0610878	0.0608928	0.0606088	0.0602146	0.0598575	0.0594893	0.0590065	0.058534	0.0580997	0.0577215	0.0572798	0.0568001	0.056326	0.0558024	0.0552712	0.0547836
[truncated: 209 more columns]

## Sheet: NDIP
CÓDIGO	LEITURA	PIDN	884.906	888.147	891.387	894.626	897.866	901.106	904.345	907.584	910.823	914.062	917.301	920.54	923.778	927.016	930.254	933.492	936.73	939.968	943.205	946.442	949.679	952.916	956.153	959.389	962.626	965.862	969.098	972.334	975.569	978.805	982.04	985.275	988.51	991.745	994.979	998.213	1001.45	1004.68	1007.91	1011.15	1014.38	1017.61	1020.85	1024.08	1027.31	1030.55	1033.78
SM_001	M	1.11888	0.125541	0.125028	0.124184	0.123465	0.122832	0.122355	0.121968	0.121546	0.121097	0.120574	0.119965	0.119436	0.118947	0.118334	0.117736	0.117152	0.116525	0.115897	0.115273	0.11465	0.114145	0.113643	0.113052	0.11248	0.111969	0.111518	0.11107	0.110685	0.11039	0.110137	0.109872	0.109539	0.109176	0.108825	0.108471	0.108114	0.107671	0.10718	0.106839	0.106578	0.106191	0.105699	0.105272	0.104935	0.104543	0.104109	0.103699
SM_002	M	0.971095	0.082647	0.0823328	0.0816831	0.0808149	0.0798824	0.079188	0.0785649	0.0778398	0.0770224	0.0762411	0.0755057	0.074859	0.0742431	0.0736531	0.073024	0.0723411	0.0716631	0.0709381	0.0701871	0.069492	0.0689456	0.0684364	0.0679195	0.067466	0.0671131	0.0668053	0.0664985	0.0662264	0.0660463	0.0658778	0.065687	0.0654943	0.065359	0.0651565	0.0648034	0.0643619	0.0639186	0.0634782	0.0630184	0.0626296	0.0622686	0.0618234	0.06131	0.0608207	0.0602797	0.0597469	0.0592693
SM_003	M	0.823707	0.0775705	0.0770885	0.0762246	0.0754693	0.0746613	0.0739447	0.0731181	0.0722902	0.0716729	0.0710926	0.0702909	0.069285	0.0683849	0.0676244	0.0669442	0.0660839	0.0651823	0.0644211	0.0638029	0.0631957	0.0625664	0.0619833	0.0614349	0.0609094	0.0603573	0.0598867	0.0595261	0.059292	0.059151	0.0590441	0.0588335	0.0585251	0.0581719	0.0577551	0.0573677	0.0569328	0.0564931	0.0560305	0.0555009	0.0549689	0.0544845	0.0539894	0.0535181	0.0530686	0.0524911	0.0518962	0.0513938
SM_004	M	0.829368	0.0944266	0.094118	0.0934226	0.0925931	0.0915877	0.0904226	0.089495	0.0886494	0.0877089	0.0865395	0.0853687	0.084453	0.0836097	0.0826344	0.0816434	0.080809	0.0799358	0.0790145	0.0781148	0.0773175	0.0766151	0.0758832	0.0750877	0.0742529	0.073576	0.072963	0.0723671	0.0719431	0.0716159	0.0712523	0.0709579	0.0705572	0.069994	0.0694912	0.069024	0.0685592	0.0679892	0.0673758	0.0667433	0.0661327	0.065566	0.0649678	0.0643582	0.0637478	0.0631048	0.0624235	0.0617738
SM_005	M	0.625468	0.0929341	0.0925238	0.0917728	0.0908728	0.0897961	0.0886961	0.0877191	0.0869286	0.0862233	0.0854726	0.0845959	0.0837887	0.083162	0.0824388	0.0814993	0.0804637	0.0795547	0.0788094	0.0781251	0.0774348	0.0767635	0.0760547	0.0753587	0.0747543	0.0741843	0.0736679	0.0732462	0.0728953	0.0725387	0.0722333	0.0719652	0.0716619	0.0712606	0.0707634	0.0702774	0.0698728	0.069437	0.0688572	0.0682339	0.0676411	0.0670619	0.0664499	0.0658764	0.065275	0.0646229	0.0640166	0.0634798
SM_006	M	0.783625	0.10642	0.105793	0.104734	0.103725	0.102465	0.10134	0.100414	0.099497	0.0985456	0.0976552	0.0967545	0.0958512	0.094946	0.0939692	0.0930502	0.0921177	0.0912358	0.0902731	0.0892317	0.0882997	0.0874823	0.0867133	0.0859966	0.0852787	0.0845939	0.0840333	0.0835098	0.0830381	0.0826	0.0822188	0.0818495	0.0813943	0.0808783	0.0803567	0.0798715	0.0793589	0.0788307	0.0782114	0.0774984	0.07682	0.076165	0.0755129	0.0749069	0.0743375	0.0737074	0.0730311	0.0723221
SM_007	M	0.914302	0.100582	0.100214	0.0994815	0.0987752	0.09844	0.0980736	0.0977036	0.0972971	0.0968355	0.0963152	0.0957548	0.0952803	0.0947597	0.0942334	0.0937264	0.0933034	0.0928729	0.092401	0.0918384	0.0913133	0.09094	0.0905914	0.0902386	0.0898494	0.0895572	0.0893204	0.0891519	0.089019	0.0888997	0.0888371	0.0888003	0.088693	0.0884051	0.0880709	0.0877572	0.0875196	0.0872382	0.0868942	0.0865482	0.0861925	0.0857868	0.0853545	0.0850184	0.0846529	0.0842122	0.083748	0.0833411
SM_008	M	0.830246	0.091709	0.0915077	0.0911605	0.0906913	0.0901475	0.0897154	0.0893981	0.0891423	0.0887562	0.0883158	0.0879168	0.0875456	0.0871337	0.0866983	0.0863237	0.0859575	0.0855555	0.0851329	0.0846736	0.0842054	0.0838215	0.0834391	0.0829948	0.0826124	0.0823587	0.0821157	0.0819015	0.0817999	0.0817515	0.0816896	0.0815474	0.0813515	0.0812423	0.0810886	0.0808042	0.0805457	0.080294	0.0799211	0.0795097	0.0791985	0.0788809	0.0785249	0.0781704	0.0778434	0.0775044	0.0771437	0.0767689
SM_009	M	0.724715	0.0704287	0.0699552	0.0692704	0.0686207	0.0675961	0.0666287	0.0660304	0.065522	0.0648996	0.0643246	0.0636693	0.0628236	0.0620026	0.0612426	0.0605387	0.05996	0.059493	0.0589823	0.0583489	0.057644	0.0570523	0.056529	0.0559841	0.055507	0.0551568	0.0549482	0.0547894	0.0547143	0.0547267	0.0547129	0.0546778	0.0545765	0.0544087	0.0541147	0.0537373	0.0533484	0.0529802	0.0525473	0.0520164	0.0514815	0.051001	0.0505703	0.0501726	0.0497719	0.0491968	0.0485172	0.0479496
SM_010	M	0.852737	0.112747	0.112278	0.111314	0.110247	0.109443	0.10872	0.10803	0.107285	0.106457	0.105516	0.104612	0.103839	0.103036	0.102214	0.101393	0.100647	0.0999656	0.0992926	0.0984632	0.0975136	0.0967097	0.0959738	0.0951758	0.0944545	0.0939258	0.0933887	0.0928837	0.0924039	0.0919221	0.0914917	0.0911211	0.0907905	0.090405	0.0899629	0.089416	0.0888556	0.0882638	0.0877008	0.0871376	0.0864942	0.0858669	0.0852768	0.0846863	0.0840831	0.0835316	0.0830069	0.082482
SM_012	M	0.869873	0.122057	0.121431	0.120268	0.119096	0.117808	0.116247	0.114765	0.113489	0.112084	0.11072	0.109536	0.108326	0.10703	0.105801	0.10466	0.103553	0.102414	0.101233	0.100073	0.0988959	0.0978197	0.0968846	0.0959522	0.0949967	0.0941614	0.0934482	0.0927217	0.0919913	0.0913602	0.0908184	0.0902268	0.0896225	0.0889835	0.0883208	0.0875957	0.086851	0.0861115	0.0853396	0.0846327	0.0838862	0.0830557	0.0822718	0.0814833	0.0806325	0.079797	0.0789934	0.0782132
SM_013	M	0.733112	0.0873578	0.087175	0.0866449	0.0858289	0.0848371	0.0839117	0.083088	0.0823878	0.0817578	0.0810666	0.080404	0.0797027	0.0790125	0.0783207	0.0776567	0.0770367	0.0763644	0.0756612	0.0749142	0.0741925	0.0735367	0.0729348	0.0724176	0.0719869	0.071606	0.071245	0.0709308	0.0706393	0.0704663	0.0703855	0.0702098	0.0698963	0.0695704	0.0691817	0.068751	0.0683579	0.0679442	0.067457	0.0670098	0.0666034	0.0661776	0.0657352	0.0652339	0.0646791	0.0641295	0.0636032	0.0630247
SM_014	M	0.943333	0.0882693	0.0877816	0.0867813	0.0856235	0.0846017	0.0837421	0.0829686	0.0819691	0.0808625	0.080005	0.0792232	0.078267	0.0772237	0.0762557	0.0752948	0.0744249	0.0736081	0.0727613	0.0719647	0.0711887	0.070375	0.0695011	0.0687542	0.0681662	0.0677233	0.067294	0.0668643	0.0664728	0.0661345	0.0658883	0.065582	0.0652581	0.0648759	0.06443	0.0639595	0.0634392	0.0628563	0.0623317	0.0618892	0.0613633	0.0607584	0.0601483	0.0595967	0.059045	0.0584568	0.0577982	0.0571291
SM_015	M	0.725242	0.0805946	0.0802827	0.0796622	0.0788264	0.0779745	0.0771789	0.0762556	0.0753735	0.0746084	0.0739328	0.0732516	0.0725927	0.0718804	0.0710938	0.0703072	0.0694945	0.0686315	0.0678198	0.0671473	0.0665079	0.0658682	0.0651932	0.0645292	0.0640687	0.0637077	0.0633509	0.0630068	0.0627679	0.062626	0.062497	0.0622847	0.0620172	0.0617473	0.0614467	0.0610892	0.0606478	0.0601514	0.0596245	0.0591125	0.0585786	0.0581391	0.0577465	0.0572466	0.0566397	0.0559534	0.0552578	0.0546633
SM_016	M	0.849444	0.0601694	0.059822	0.0589891	0.0580021	0.0571241	0.0564613	0.0558753	0.0552652	0.054495	0.0538142	0.0531907	0.0524867	0.0515794	0.0506266	0.0499336	0.0493643	0.0487768	0.0481323	0.0474735	0.0467658	0.0460522	0.045463	0.0449499	0.0445023	0.0441548	0.0439205	0.0438069	0.0437468	0.0435644	0.0433301	0.0431643	0.043064	0.0429327	0.0426782	0.0423532	0.0420531	0.0417194	0.0412597	0.040829	0.0404603	0.0400289	0.0395398	0.0390742	0.0386198	0.0381207	0.0376144	0.0371139
SM_017	M	1.47794	0.086965	0.0865524	0.0858069	0.0851372	0.08437	0.0834651	0.0825156	0.0816015	0.0808545	0.0802053	0.0794997	0.078793	0.0780802	0.0772233	0.0763913	0.0756622	0.074864	0.0741088	0.0734698	0.0728248	0.072169	0.0715788	0.071069	0.0705277	0.0699897	0.0695583	0.0692495	0.068995	0.0688171	0.068652	0.0683334	0.0679452	0.0675637	0.0672366	0.0669867	0.0666664	0.0661552	0.0655155	0.0648955	0.0643796	0.0638949	0.0634038	0.062981	0.0625172	0.061896	0.0612151	0.0605968
SM_018	M	0.728945	0.0879501	0.087459	0.0866148	0.0859693	0.0852	0.0841158	0.0832035	0.0825862	0.0819685	0.0812327	0.0804018	0.0795833	0.0788028	0.077979	0.0772118	0.0765028	0.0757478	0.0750293	0.0743535	0.0736257	0.0728967	0.0722336	0.0716772	0.07117	0.070724	0.0703659	0.0700316	0.0697027	0.0694744	0.0692968	0.0689982	0.0685963	0.068209	0.0679158	0.067697	0.0673867	0.0668783	0.0662531	0.0656768	0.0651666	0.0646482	0.0641327	0.0636549	0.0631373	0.0625177	0.0618552	0.0612549
SM_019	M	0.781968	0.0629793	0.0626242	0.0619197	0.0611776	0.0602984	0.059375	0.0587101	0.0580149	0.0573609	0.0567624	0.056216	0.0556241	0.0550288	0.0544062	0.0537449	0.0531086	0.05237	0.0516786	0.0510227	0.0504211	0.0498651	0.0493153	0.0488294	0.0484788	0.0482668	0.0479978	0.0477779	0.0476748	0.0476333	0.0474598	0.0472313	0.0470382	0.0468333	0.0466376	0.0464366	0.0461961	0.0457809	0.0452749	0.0448137	0.0444541	0.0440652	0.0435675	0.0431014	0.042657	0.0421488	0.0416337	0.0412167
SM_020	M	0.934178	0.106245	0.105883	0.105037	0.104214	0.103407	0.102454	0.101667	0.100924	0.100138	0.099361	0.0987528	0.0979287	0.0969277	0.0960721	0.0953119	0.0946319	0.0938922	0.0931186	0.0923043	0.0915227	0.0907335	0.0899514	0.0892998	0.0887652	0.088266	0.0876824	0.0871951	0.0868094	0.0864763	0.0860948	0.0856932	0.0853218	0.0849548	0.0845329	0.0840156	0.0834398	0.0827887	0.0822216	0.0816529	0.0810462	0.0804539	0.0798293	0.0791555	0.0784463	0.0778317	0.077245	0.0766467
SM_021	M	0.64745	0.0808376	0.0807077	0.0802636	0.0794694	0.0785344	0.0776777	0.0766663	0.0755858	0.074819	0.0742645	0.0736823	0.0730504	0.0723491	0.0714773	0.0705526	0.0697419	0.0690236	0.0682581	0.067521	0.0668937	0.0661353	0.0653239	0.0647023	0.0642228	0.0637791	0.0633965	0.063123	0.0628735	0.0626253	0.0624555	0.0623647	0.0621816	0.0618588	0.0614571	0.0610523	0.0606979	0.0602554	0.0596921	0.0591063	0.05853	0.0579675	0.057489	0.0570493	0.0565196	0.0559026	0.0553088	0.0547973
SM_022	M	0.82836	0.0774273	0.0770224	0.076261	0.0755565	0.0747591	0.0737335	0.0728554	0.0721979	0.0714993	0.0707552	0.0701014	0.0694197	0.0686038	0.0678537	0.0671655	0.066443	0.0656588	0.0649237	0.0642266	0.0635172	0.0628492	0.0622631	0.0617503	0.0612825	0.0609238	0.0606179	0.0603041	0.0600305	0.0598892	0.0597959	0.0596297	0.0594536	0.0593126	0.0591129	0.0587889	0.0583943	0.0579328	0.0574668	0.0569546	0.0564518	0.0560377	0.055614	0.0551372	0.054609	0.0540562	0.053466	0.052859
SM_023	M	1.04021	0.131354	0.130568	0.128817	0.126936	0.125146	0.123505	0.12187	0.120076	0.118387	0.116813	0.115277	0.11385	0.112463	0.110884	0.109271	0.107731	0.106234	0.104743	0.103205	0.101829	0.100544	0.0992085	0.0978683	0.0966995	0.0956016	0.0944601	0.093469	0.0926254	0.0917517	0.0908527	0.0900189	0.0891593	0.0882629	0.0873673	0.0865074	0.0856307	0.0846776	0.0836913	0.0826674	0.0816321	0.0806082	0.0796049	0.0786219	0.07766	0.0766809	0.0756696	0.0747004
SM_025	M	0.527578	0.081292	0.0808777	0.0799967	0.0788418	0.077863	0.0771812	0.0764166	0.0754866	0.0747806	0.0741258	0.0731965	0.0722761	0.0714996	0.0708531	0.0702063	0.0695409	0.0688136	0.0680464	0.067204	0.0664	0.0656522	0.0649658	0.064417	0.0639249	0.0634988	0.0631337	0.062841	0.0626434	0.0625095	0.0624446	0.0623545	0.0621207	0.0617621	0.0614273	0.0611253	0.0607517	0.0602311	0.0597511	0.0593234	0.0588109	0.0582476	0.0577173	0.0572446	0.0567514	0.0562193	0.055669	0.0551236
SM_026	M	0.89313	0.098544	0.0981141	0.0974973	0.0967852	0.0957375	0.0947336	0.0939268	0.0931676	0.0925894	0.0920626	0.0913498	0.0906421	0.0899141	0.0891467	0.08837	0.0875627	0.0867323	0.0859774	0.0853024	0.0845802	0.0839258	0.0833234	0.082644	0.08201	0.0815145	0.0810394	0.0806257	0.0803831	0.0801091	0.0797555	0.0794229	0.0791663	0.0788419	0.0784392	0.0780639	0.0776526	0.0771344	0.0765546	0.0759811	0.0754585	0.0750227	0.074506	0.0739326	0.0733652	0.0727806	0.0721916	0.0716185
SM_027	M	0.521378	0.0770881	0.0766712	0.0758586	0.0750231	0.0742265	0.0735172	0.0728032	0.0719626	0.0710716	0.0702397	0.06945	0.0687924	0.0680869	0.067364	0.0666324	0.0658854	0.0651005	0.064325	0.0635918	0.0628524	0.0621809	0.0616201	0.061053	0.0604751	0.0600503	0.0596899	0.0593919	0.0592182	0.0591716	0.0590446	0.0586869	0.0583001	0.0580188	0.0577334	0.0573671	0.0569767	0.0565351	0.0561393	0.0557238	0.0552559	0.0547452	0.0542426	0.053781	0.0532925	0.052756	0.0521767	0.0515787
SM_028	M	0.716461	0.0657673	0.0654113	0.0648411	0.0641406	0.0632498	0.062294	0.0613787	0.0604824	0.0597983	0.0593862	0.0589112	0.058252	0.0574578	0.0567484	0.0559941	0.0552041	0.0544743	0.0537952	0.0531066	0.0524516	0.0518367	0.0512257	0.0507247	0.050254	0.0498311	0.049509	0.0492596	0.0490778	0.0489188	0.0487941	0.0486054	0.0484261	0.0482804	0.0481084	0.0478409	0.047505	0.0470962	0.0466121	0.046092	0.0456229	0.0452571	0.0448734	0.0443721	0.0438035	0.0432833	0.042794	0.0423468
SM_029	M	0.892465	0.0893469	0.0889852	0.0882358	0.0872207	0.0858315	0.0846326	0.0836379	0.0827887	0.0819586	0.0810374	0.0801763	0.0793031	0.0783922	0.0774418	0.0765307	0.0756402	0.0748233	0.0740888	0.0732736	0.0723222	0.0713627	0.070535	0.0698399	0.0692332	0.0686803	0.068211	0.0677964	0.067443	0.0671652	0.0668606	0.0664605	0.0660236	0.0656454	0.0652338	0.0648366	0.0643591	0.0637349	0.0630579	0.062458	0.0618794	0.0612795	0.0606993	0.060068	0.0594367	0.0588244	0.0582201	0.057597
SM_030	M	0.671102	0.0676622	0.0673122	0.0665265	0.0656042	0.0646544	0.0640663	0.0636305	0.0630976	0.0623421	0.0615217	0.061	0.0604214	0.0597139	0.059053	0.0584478	0.0578117	0.0571148	0.0563634	0.0556569	0.0550611	0.0544886	0.0539771	0.0534878	0.0530916	0.0527766	0.0525344	0.0523552	0.0521766	0.0520819	0.0520608	0.051974	0.0517533	0.0515369	0.0513219	0.0510344	0.0506714	0.0503065	0.0499536	0.0495715	0.0491228	0.0485793	0.0480566	0.0476138	0.0471886	0.0467107	0.0462457	0.045772
SM_031	M	0.952039	0.189788	0.188971	0.18742	0.185587	0.18366	0.181548	0.179622	0.177939	0.176596	0.175182	0.173636	0.172192	0.170585	0.168911	0.167157	0.165603	0.164202	0.162912	0.161488	0.159856	0.158275	0.156706	0.155228	0.153922	0.152795	0.151653	0.150523	0.14938	0.148214	0.147083	0.145934	0.14486	0.143798	0.142905	0.141931	0.14081	0.139668	0.138508	0.137427	0.136451	0.135497	0.134466	0.133448	0.132363	0.131281	0.130215	0.129199
SM_032	M	0.811412	0.0694104	0.0690359	0.0683553	0.0677024	0.0670034	0.0662516	0.0655304	0.0647528	0.0639753	0.0634626	0.0630868	0.0624595	0.0617019	0.0610315	0.0603393	0.0596418	0.0589775	0.05835	0.057808	0.0573248	0.0567942	0.0561845	0.0556089	0.0551566	0.0549208	0.0547995	0.0546369	0.0544695	0.0544049	0.0543874	0.0542792	0.0541137	0.0538581	0.0535803	0.0533133	0.0530498	0.052709	0.052288	0.051882	0.0514866	0.051141	0.0507317	0.0502929	0.0499087	0.0494996	0.0490381	0.0486276
SM_033	M	1.113	0.109166	0.108646	0.107768	0.106944	0.10597	0.10467	0.103279	0.102121	0.101201	0.100376	0.0993776	0.0983347	0.0974138	0.0966437	0.0958001	0.0947723	0.0937447	0.0928008	0.0919334	0.0910309	0.0901001	0.0891665	0.0882715	0.0875218	0.0869018	0.0863745	0.0859481	0.0855052	0.0848896	0.0843143	0.0838019	0.0832918	0.0828237	0.0823325	0.081835	0.0813456	0.0808119	0.0801187	0.0793245	0.0785674	0.0779538	0.0774509	0.0769167	0.0763404	0.0756625	0.0748659	0.0741332
SM_034	M	0.790571	0.102625	0.102118	0.101195	0.100246	0.0993062	0.0981881	0.0970469	0.0959692	0.0949844	0.0940359	0.0928851	0.0917924	0.0908855	0.0898845	0.0887526	0.0877343	0.0867762	0.0857989	0.0848231	0.0838902	0.083053	0.0821395	0.0812048	0.0804058	0.079804	0.0792987	0.0788389	0.078452	0.0780678	0.0776812	0.0773115	0.0769033	0.0763336	0.0757063	0.0751878	0.0747189	0.0740892	0.0733218	0.0725814	0.0718976	0.0713049	0.0707264	0.0701133	0.0694371	0.0687283	0.0680281	0.0673665
SM_035	M	0.565551	0.0779993	0.0774618	0.0764542	0.0754402	0.074208	0.0730487	0.0720433	0.0712165	0.0703156	0.0693461	0.0683416	0.0673729	0.0664283	0.0653872	0.06438	0.0634164	0.0625257	0.0616166	0.0606816	0.0597504	0.0588634	0.0580418	0.0572334	0.0566094	0.0561673	0.0558246	0.0555087	0.0552097	0.0549306	0.0546548	0.0543675	0.054051	0.0537227	0.0533508	0.0529885	0.052562	0.0520417	0.0514352	0.0508376	0.0502638	0.0496807	0.0490679	0.0484192	0.0477977	0.0471437	0.0464581	0.0457998
SM_036	M	0.768712	0.0799529	0.0795121	0.0787092	0.0776978	0.0764223	0.075336	0.0743196	0.0734628	0.0725643	0.071698	0.0708138	0.0699543	0.0691313	0.0681799	0.0671426	0.0661057	0.0651653	0.0642382	0.0633659	0.0624903	0.0617078	0.0610185	0.0603347	0.0597725	0.0593389	0.0590139	0.0587602	0.0586445	0.0585599	0.0584319	0.0582352	0.0579901	0.057708	0.0574093	0.0571397	0.0567596	0.0562519	0.0556627	0.0551251	0.0545654	0.0539641	0.053353	0.0527361	0.052165	0.0515325	0.0508335	0.0501166
SM_037	M	0.709523	0.070113	0.0695898	0.068724	0.0680694	0.0674727	0.0668762	0.0661727	0.0654126	0.0646289	0.063816	0.0629244	0.0621773	0.0615689	0.0608725	0.0601044	0.0593203	0.0585053	0.0577879	0.0571733	0.0565086	0.0558861	0.0552901	0.0546961	0.0542558	0.0539527	0.0536665	0.0534398	0.0533851	0.0533663	0.0532718	0.0531302	0.0530034	0.0528561	0.0525973	0.0522663	0.0518975	0.0515168	0.0510731	0.0505723	0.0500682	0.0496071	0.0491721	0.0486672	0.0481028	0.0475309	0.0469739	0.0464389
SM_038	M	0.637009	0.104951	0.104284	0.103185	0.102303	0.10135	0.10026	0.0988922	0.0974392	0.0961091	0.0948784	0.0935804	0.0923398	0.0912804	0.0902188	0.0891815	0.088143	0.087041	0.0859587	0.0848941	0.0837833	0.0827298	0.0816895	0.0806081	0.0796886	0.0789413	0.0783074	0.0777659	0.0773239	0.0768741	0.0763815	0.0758937	0.075355	0.0747799	0.0741414	0.073484	0.0728355	0.0721831	0.0714565	0.0707102	0.0699994	0.0693005	0.068607	0.0679048	0.067175	0.0663712	0.0655673	0.0648006
SM_039	M	0.620294	0.112484	0.111565	0.109963	0.10864	0.107359	0.105989	0.104428	0.102825	0.101306	0.0997169	0.0979893	0.0964732	0.095116	0.0936666	0.0922377	0.0908435	0.0893638	0.0879172	0.0865247	0.0851614	0.0839327	0.0826816	0.0813324	0.080073	0.0790095	0.0780813	0.0771709	0.0763161	0.075552	0.0747986	0.0739971	0.0731995	0.0724461	0.0716438	0.0707424	0.0697797	0.0688448	0.0679051	0.0669017	0.0659383	0.0651088	0.0642638	0.0633077	0.0623426	0.0613523	0.060371	0.0594359
SM_040	M	0.694336	0.110205	0.109471	0.108362	0.107279	0.105878	0.104426	0.103128	0.102012	0.100905	0.099787	0.0987037	0.0977669	0.0967633	0.0955987	0.0944104	0.0931944	0.0920232	0.0909972	0.0899581	0.0887962	0.0877567	0.0869142	0.086089	0.0852	0.0843645	0.0837159	0.0832125	0.0827618	0.0823031	0.0819098	0.0814557	0.0809122	0.0803096	0.0797111	0.0791514	0.0785491	0.0778782	0.0771854	0.0765331	0.075861	0.0751806	0.0745048	0.0738273	0.0731213	0.0723174	0.0714862	0.070779
SM_041	M	0.72775	0.0891176	0.0885807	0.0876564	0.0867336	0.0854615	0.0840924	0.0828512	0.0818101	0.0806903	0.0795176	0.078486	0.0775127	0.0765167	0.0755201	0.0746405	0.0737111	0.0726065	0.0714863	0.0705076	0.0696565	0.0688579	0.0680935	0.0672987	0.0665287	0.0658413	0.0652757	0.0648154	0.064492	0.0642343	0.0638995	0.0634853	0.063048	0.0625945	0.0621387	0.0616887	0.0611747	0.0605432	0.059852	0.0592405	0.0587176	0.058153	0.0575493	0.0569001	0.0562602	0.0555623	0.0548312	0.0542003
SM_042	M	0.693209	0.0906583	0.0903412	0.0897055	0.0888498	0.0877192	0.0867167	0.0858479	0.0850973	0.0842513	0.0833205	0.0825394	0.0817929	0.0810503	0.0802099	0.0794168	0.0786505	0.0777885	0.076879	0.0760371	0.075323	0.0746704	0.0740637	0.0734239	0.0728063	0.0722192	0.0716941	0.0712959	0.0710528	0.0709309	0.0707821	0.0705426	0.0701806	0.0697752	0.0694138	0.069115	0.0687259	0.068198	0.06762	0.0670787	0.0665909	0.0660213	0.0653853	0.0647322	0.0641689	0.0635423	0.062837	0.0622284
SM_043	M	0.454762	0.0975181	0.0968202	0.09564	0.0947772	0.0938908	0.0930315	0.0917981	0.0905501	0.0894274	0.0884248	0.0877009	0.0869732	0.0861432	0.0852291	0.0844379	0.0835467	0.0825676	0.0815716	0.0806359	0.0798349	0.0790814	0.0783529	0.0776844	0.0771196	0.0764612	0.0758354	0.0753234	0.0750034	0.0748359	0.0746137	0.0742541	0.073792	0.0733724	0.0729961	0.0726548	0.0722327	0.0717379	0.0711387	0.070507	0.0699217	0.0692649	0.0686208	0.0680547	0.0675676	0.066943	0.0662351	0.0656008
SM_044	M	1.03371	0.0861665	0.0855379	0.084329	0.0832234	0.0822346	0.0812275	0.0801865	0.0794602	0.0786791	0.0775927	0.0765748	0.0757639	0.0749426	0.0740939	0.073361	0.072554	0.0716212	0.0706227	0.0696782	0.068901	0.0682324	0.0675468	0.0668591	0.0663163	0.0658354	0.0653607	0.0649545	0.064726	0.0646416	0.0645389	0.064333	0.064002	0.0635886	0.0632008	0.0628956	0.0625495	0.0620982	0.0615354	0.0609402	0.0603869	0.0598076	0.0592026	0.0585803	0.0580186	0.0573914	0.056667	0.0560592
SM_045	M	1.01872	0.0985277	0.0978973	0.0966669	0.0953855	0.0939883	0.0926075	0.0913049	0.0900242	0.0887047	0.0874129	0.0861597	0.0850928	0.0840559	0.0829036	0.0816581	0.0803926	0.0792065	0.0780542	0.0770118	0.076004	0.0750582	0.0741187	0.0730821	0.0721136	0.0713086	0.0705157	0.0697551	0.0691585	0.0686381	0.0681577	0.0676744	0.0672057	0.0666572	0.0660119	0.0653852	0.0647337	0.0640569	0.0633605	0.0626761	0.0619576	0.061187	0.0604256	0.0597037	0.0590097	0.0582988	0.0575347	0.0567218
SM_046	M	0.770055	0.0998325	0.0992419	0.09812	0.0970089	0.0959415	0.0950361	0.0942875	0.09351	0.0926058	0.0916144	0.0906346	0.0898714	0.0891031	0.0881816	0.0872491	0.0863852	0.0855823	0.0847653	0.0839497	0.0830972	0.0823512	0.0816945	0.0809687	0.0803184	0.0798282	0.0793763	0.078911	0.0785797	0.078317	0.0780941	0.0778547	0.0775748	0.0772446	0.076824	0.0763478	0.0758932	0.0754658	0.0749482	0.0744106	0.0738978	0.073373	0.0728307	0.0723172	0.0718397	0.0713409	0.0707869	0.0702285
SM_047	M	0.946105	0.131109	0.130402	0.129229	0.12804	0.126603	0.125348	0.124296	0.123211	0.122123	0.121081	0.120045	0.119067	0.117976	0.116822	0.115758	0.114692	0.113588	0.112497	0.111403	0.110304	0.109402	0.108532	0.107476	0.106488	0.105665	0.10482	0.103967	0.103232	0.102596	0.102066	0.101524	0.10098	0.100398	0.0996803	0.098922	0.0981609	0.0973888	0.0965942	0.0958522	0.0951196	0.0943116	0.0934497	0.0926405	0.0919166	0.09113	0.0902691	0.0894003
SM_048	M	0.865295	0.085381	0.0848965	0.0838206	0.0825582	0.0812175	0.0799162	0.0785585	0.0772179	0.0760093	0.0749301	0.0739995	0.0730396	0.0720663	0.0710052	0.0698646	0.0687284	0.0677368	0.0668419	0.0659087	0.0650161	0.0641883	0.0632997	0.0624226	0.0616563	0.0609524	0.060415	0.0600319	0.059669	0.0592853	0.0588421	0.0583646	0.057862	0.0574021	0.0569532	0.0564284	0.0558437	0.0552283	0.0545476	0.0538217	0.0531925	0.052689	0.0521975	0.0516333	0.0509754	0.0502191	0.049504	0.0489067
SM_049	M	1.04545	0.107142	0.106567	0.105452	0.104257	0.103037	0.10172	0.100495	0.0994314	0.0983124	0.0972198	0.0961898	0.0953691	0.0945827	0.0937083	0.0927588	0.0917491	0.09072	0.0897194	0.0887429	0.0877528	0.0868464	0.0860068	0.0852014	0.0843755	0.0836035	0.0830269	0.0825835	0.0821664	0.0817157	0.081276	0.080802	0.0802623	0.0796552	0.0790979	0.0785103	0.0778545	0.0771717	0.0764156	0.0757326	0.0751975	0.0747344	0.0741403	0.0734081	0.0726494	0.0719275	0.0712519	0.070619
SM_050	M	0.702044	0.0866425	0.0861921	0.0853598	0.0843719	0.0832426	0.082186	0.0812219	0.080349	0.0794709	0.0785595	0.0776965	0.0770674	0.0764903	0.0757554	0.0748397	0.0738607	0.0729815	0.0722174	0.0714604	0.0706668	0.0699314	0.0692592	0.0685987	0.0678928	0.0672318	0.0667977	0.0665266	0.0662454	0.0659407	0.065639	0.0652628	0.0648751	0.0644846	0.0640959	0.0636853	0.0632149	0.0626723	0.0620506	0.0614034	0.060824	0.060331	0.0598281	0.0592795	0.0586681	0.0579906	0.0573601	0.0568039
SM_051	M	0.810581	0.0690258	0.0686338	0.0679772	0.0671	0.0659484	0.0649333	0.0640401	0.0632218	0.0625307	0.0618098	0.0608883	0.0599054	0.0589755	0.0581211	0.0572872	0.0564472	0.0555791	0.0547789	0.0540713	0.0532766	0.0525085	0.0518296	0.0511562	0.050586	0.0502212	0.0499969	0.0498003	0.0496105	0.0494282	0.0492626	0.0490872	0.048854	0.0484412	0.0479786	0.0476576	0.0473484	0.0469202	0.0463946	0.0458522	0.0453353	0.0448443	0.0443133	0.043787	0.0432961	0.0426868	0.0420127	0.0414535
SM_052	M	0.660538	0.0988417	0.0983018	0.0971941	0.0959166	0.0946434	0.0935598	0.0925394	0.0915651	0.0907558	0.0897944	0.088775	0.0879518	0.0870256	0.0858647	0.0847648	0.0838766	0.0830264	0.0822274	0.0814402	0.0805324	0.079595	0.0787014	0.0778864	0.0772149	0.0767252	0.0762827	0.0758013	0.0753064	0.0748493	0.0744222	0.0740105	0.0736596	0.0731807	0.0725901	0.0720462	0.0715257	0.0709375	0.0703181	0.0697109	0.0691028	0.068473	0.0678049	0.0671507	0.0664712	0.0656957	0.0649469	0.0643276
SM_053	M	1.37752	0.110326	0.109721	0.108453	0.106962	0.105429	0.104124	0.102983	0.101727	0.100298	0.0987999	0.0974489	0.0962385	0.0950062	0.093732	0.0925741	0.0914517	0.090266	0.0891251	0.0879443	0.0866178	0.0853428	0.0842036	0.0831024	0.0820817	0.0812049	0.0804239	0.0796868	0.0789437	0.0781902	0.0774529	0.0767317	0.0760466	0.0752861	0.0744065	0.073546	0.0727614	0.0719698	0.0711519	0.0703606	0.0696356	0.0689207	0.0681047	0.0672328	0.0663741	0.065509	0.0646739	0.063927
SM_054	M	0.909009	0.153136	0.15268	0.151848	0.15104	0.150108	0.149098	0.14815	0.14703	0.146089	0.14533	0.144582	0.143795	0.142933	0.141994	0.141082	0.140339	0.139512	0.138742	0.13803	0.137169	0.136269	0.135492	0.134692	0.133862	0.13325	0.132691	0.132046	0.131425	0.130844	0.130293	0.1298	0.129292	0.12868	0.128007	0.127367	0.126915	0.126431	0.125801	0.125184	0.124685	0.124143	0.123551	0.123032	0.122449	0.12177	0.121087	0.120531
SM_055	M	0.660726	0.104378	0.103897	0.102956	0.101829	0.100422	0.0992094	0.0982558	0.0973726	0.0963404	0.0952319	0.0942541	0.0933697	0.0923842	0.0913882	0.0904546	0.08942	0.0883649	0.0872592	0.0862297	0.0852882	0.0845171	0.08382	0.08296	0.0820326	0.0812524	0.0806977	0.0802074	0.0797735	0.0793673	0.0789243	0.0784344	0.0779999	0.0775621	0.0771049	0.0766047	0.0759457	0.0752811	0.0746832	0.0741096	0.0734633	0.0727775	0.0721307	0.0714628	0.0707476	0.0700416	0.0693828	0.068764
SM_056	M	0.659341	0.0911892	0.0906193	0.0894383	0.0881759	0.0869193	0.0856971	0.0846254	0.0834729	0.0822201	0.0811167	0.0801784	0.0792291	0.078127	0.0769998	0.0758557	0.0747574	0.073718	0.0726521	0.0716467	0.0706376	0.0697126	0.0688704	0.0680131	0.0671605	0.066412	0.0657601	0.0651688	0.0646563	0.0641958	0.0637247	0.0632327	0.062764	0.0622377	0.0617278	0.061194	0.0605268	0.059795	0.0591549	0.0585817	0.0578959	0.0571896	0.0565311	0.0558764	0.0551498	0.0544173	0.0537055	0.0529897
SM_057	M	1.32552	0.108858	0.108196	0.106877	0.105462	0.103875	0.102333	0.100897	0.0995017	0.0981379	0.0967772	0.095529	0.0943847	0.093042	0.091666	0.0904439	0.0892214	0.0879766	0.0866322	0.085325	0.084173	0.0831319	0.0820683	0.080887	0.0797051	0.0787038	0.0779184	0.0771322	0.0763078	0.0755203	0.0748003	0.0740965	0.0734235	0.0727479	0.0720187	0.0712578	0.0704357	0.0696345	0.0688483	0.068028	0.0671459	0.0662911	0.0655022	0.0647166	0.0638786	0.0630006	0.0621504	0.0613271
SM_058	M	0.968116	0.0786894	0.0782782	0.0773248	0.0762631	0.0752196	0.0742587	0.0733011	0.0723412	0.0714177	0.0705513	0.0698667	0.0692914	0.0684926	0.0675542	0.0666921	0.0658601	0.0650208	0.0641292	0.0633184	0.062543	0.0618559	0.0612427	0.0605292	0.0598265	0.0592497	0.0588415	0.0585148	0.0582432	0.0579656	0.0576244	0.0572626	0.0569382	0.0565769	0.0561694	0.0557593	0.0552566	0.0546992	0.054194	0.0536952	0.0531327	0.0525679	0.0519934	0.0514	0.0508356	0.0502143	0.0495398	0.0488969
SM_059	M	0.716322	0.0633538	0.0629913	0.0622535	0.0614505	0.0606041	0.0597381	0.05872	0.0577598	0.0568939	0.0560502	0.055312	0.0545361	0.0536908	0.052843	0.0520843	0.0512973	0.0503848	0.0494368	0.048523	0.0476478	0.0468427	0.0461861	0.0455739	0.0449861	0.0445095	0.0442052	0.043981	0.0437251	0.0435461	0.0434518	0.0433059	0.043071	0.0427534	0.0423487	0.0419828	0.0415991	0.0411088	0.0405966	0.040048	0.039464	0.0388974	0.03842	0.0379246	0.0373913	0.03683	0.0362711	0.0357271
SM_060	M	0.745876	0.10474	0.104313	0.103215	0.102073	0.101145	0.100258	0.0993437	0.0983222	0.0972108	0.0960718	0.0952068	0.094405	0.0935344	0.0926501	0.0918106	0.0909608	0.0899412	0.0889051	0.0878507	0.0868419	0.085975	0.0851881	0.0843431	0.0835328	0.0828178	0.0821324	0.0815798	0.0811426	0.0807628	0.080356	0.0799371	0.0795081	0.0789863	0.0784042	0.077852	0.0773004	0.0766329	0.0759195	0.0751731	0.0744293	0.0737294	0.0730916	0.0724338	0.0717342	0.0710576	0.0703526	0.0696175
SM_061	M	0.750527	0.0917017	0.0913601	0.0905694	0.0896809	0.0886387	0.0873312	0.0860434	0.0848317	0.0838438	0.0828713	0.0819132	0.0808843	0.0798258	0.0788198	0.0777966	0.0768175	0.075829	0.0748652	0.0738911	0.0730105	0.072221	0.0714224	0.0705329	0.0696508	0.0690211	0.0685523	0.0680825	0.0675471	0.067031	0.066563	0.0661975	0.0658042	0.0652712	0.0647479	0.0642143	0.0636911	0.063073	0.0623378	0.0615658	0.0608648	0.0602468	0.0595828	0.0589116	0.0582418	0.0574993	0.0566993	0.055977
SM_062	M	0.940037	0.0850342	0.0847971	0.0841993	0.083254	0.0821019	0.0809557	0.0801011	0.0793487	0.0787125	0.0779949	0.0771125	0.0762556	0.0754861	0.0746907	0.0737891	0.0730035	0.0722229	0.0714521	0.07068	0.069948	0.0692189	0.0684673	0.0677253	0.0670812	0.0666901	0.0663611	0.0660163	0.0656753	0.0653091	0.0649463	0.0646416	0.064359	0.064001	0.0636051	0.0631617	0.0627131	0.0621965	0.0616198	0.0610426	0.0604683	0.0599533	0.0594128	0.0588644	0.0582962	0.0576738	0.0570063	0.0564102
SM_063	M	1.68149	0.113134	0.112879	0.112162	0.111023	0.109691	0.108449	0.107305	0.106119	0.105131	0.10418	0.103298	0.102371	0.101367	0.100369	0.0993593	0.0984086	0.0975002	0.0966314	0.0957085	0.0947862	0.093835	0.0929654	0.092157	0.0913531	0.0906547	0.0899425	0.0892418	0.0886184	0.0880727	0.0875973	0.0872509	0.0868144	0.0862098	0.0856713	0.0850977	0.0844874	0.0838198	0.0831492	0.0824737	0.0817737	0.0811083	0.0804915	0.0799445	0.07934	0.0786122	0.0778513	0.0771935
SM_065	M	0.912513	0.0972727	0.0966868	0.0955917	0.0946763	0.0937489	0.09252	0.0911884	0.0900728	0.0890436	0.0879315	0.086899	0.0860632	0.0852404	0.0843113	0.0833748	0.0824593	0.0814677	0.0803704	0.0793329	0.0784429	0.0776676	0.0768737	0.0760357	0.0753097	0.0747102	0.0741499	0.073663	0.0733158	0.0730199	0.0726779	0.0722726	0.0717815	0.0712146	0.0706702	0.0701451	0.0695867	0.0690179	0.0683629	0.067728	0.0671301	0.0664346	0.0657268	0.0651172	0.064461	0.063674	0.0629411	0.0623108
SM_066	M	0.77848	0.0889551	0.0883483	0.0871976	0.0861786	0.0850999	0.083846	0.0826007	0.0816507	0.080833	0.0799161	0.078801	0.0777842	0.0769683	0.0761175	0.0751961	0.0741719	0.073109	0.0720419	0.0710259	0.070059	0.0692363	0.06847	0.0677045	0.067049	0.0664223	0.0658312	0.0653053	0.0648757	0.0645219	0.0642214	0.0638293	0.0632569	0.0626491	0.0621367	0.0616871	0.0611602	0.0605259	0.059817	0.0591846	0.0585816	0.057873	0.0571398	0.0565553	0.0559834	0.0552667	0.0545572	0.0539097
SM_067	M	1.36373	0.141141	0.140517	0.139096	0.137523	0.136032	0.134466	0.132847	0.131364	0.130033	0.128728	0.127322	0.125922	0.124641	0.123448	0.122261	0.121001	0.119635	0.118221	0.11685	0.11558	0.11446	0.113398	0.112263	0.111104	0.110014	0.109042	0.108138	0.107287	0.106502	0.105741	0.104888	0.103934	0.103029	0.102208	0.101328	0.100401	0.0995005	0.0985146	0.0975386	0.0966352	0.0957114	0.0947866	0.0939403	0.0930559	0.092053	0.0910494	0.0901559
SM_068	M	0.875087	0.110358	0.109896	0.109178	0.108709	0.108249	0.107791	0.107098	0.106339	0.1057	0.105405	0.105049	0.104546	0.104033	0.103549	0.103032	0.102403	0.101883	0.101379	0.100863	0.100389	0.0999097	0.099415	0.0989395	0.0986596	0.0984045	0.0980622	0.0977392	0.0975313	0.0973813	0.0972305	0.097059	0.0968788	0.0967497	0.096549	0.0962444	0.0959225	0.0956542	0.0953085	0.0948598	0.0943795	0.0939641	0.0937009	0.0934096	0.0930312	0.092628	0.0922306	0.0917946
SM_069	M	0.877022	0.113417	0.112819	0.1116	0.110499	0.109397	0.108367	0.107589	0.107001	0.106329	0.105518	0.104594	0.103667	0.102774	0.101884	0.101098	0.100368	0.0996675	0.0989359	0.0981206	0.0972546	0.0964462	0.0957561	0.0951136	0.0946193	0.0941473	0.0936403	0.0931282	0.0926707	0.0923197	0.0920285	0.0917526	0.0914163	0.0910842	0.0906988	0.0902027	0.0896675	0.0891811	0.0886695	0.0880858	0.0874458	0.0868443	0.0863679	0.0858181	0.0851924	0.0846288	0.0840514	0.0834261
SM_070	M	0.836632	0.113643	0.113105	0.112011	0.110794	0.109589	0.108735	0.107825	0.106737	0.105558	0.104625	0.103784	0.102794	0.101851	0.101	0.100119	0.0990744	0.0981002	0.0972321	0.0962868	0.0953108	0.0944214	0.0936002	0.0927819	0.0920933	0.0914863	0.0909525	0.0904504	0.089977	0.089517	0.0890714	0.088677	0.0882242	0.0877606	0.0872134	0.0866305	0.0860671	0.0855145	0.0848817	0.084173	0.0833797	0.0825921	0.0819963	0.0813977	0.0807317	0.0800559	0.0793485	0.0786314
SM_071	M	0.699379	0.0768506	0.0762501	0.0749716	0.0737308	0.072582	0.0716672	0.0707783	0.0698438	0.0688084	0.0678608	0.0669713	0.0660087	0.0650855	0.0642478	0.0634659	0.0625729	0.0616611	0.0606883	0.0597568	0.0589477	0.0581678	0.0574	0.0567023	0.0561565	0.0556611	0.0552313	0.0548364	0.0544783	0.0542492	0.0540455	0.0537764	0.0534315	0.0530433	0.0525625	0.0520699	0.0516194	0.0511733	0.0506621	0.0500824	0.049383	0.0487196	0.0482219	0.0476798	0.0471279	0.046589	0.0459441	0.0452528
SM_072	M	0.609004	0.0869589	0.0866505	0.0860233	0.0853341	0.0846216	0.0839168	0.0832445	0.0825286	0.0818303	0.081256	0.080618	0.0799114	0.0792323	0.0786509	0.0780275	0.0773504	0.0767328	0.0760463	0.0753297	0.0746669	0.0740385	0.0734714	0.0729042	0.0723157	0.071862	0.071556	0.0712449	0.0709535	0.0707346	0.0706041	0.0704909	0.0702554	0.0699409	0.0695797	0.0691876	0.0687865	0.0684012	0.0679949	0.0675983	0.0672223	0.0668391	0.0664173	0.0659336	0.0654253	0.064902	0.064406	0.0639821
SM_073	M	1.46646	0.0895055	0.0888817	0.0876822	0.0865308	0.0854227	0.0844456	0.0834303	0.0822769	0.0811506	0.0801702	0.0792365	0.0781529	0.0770143	0.076044	0.0751157	0.0740873	0.0730556	0.072045	0.0710911	0.070203	0.06931	0.0683924	0.0674744	0.0666605	0.0660197	0.0654909	0.0649835	0.0645275	0.0640739	0.0636697	0.0633175	0.0628683	0.0623491	0.0618134	0.0612951	0.0607283	0.0600838	0.0593619	0.0586603	0.0580203	0.057418	0.0568783	0.0562949	0.0556034	0.0548584	0.05418	0.0536353
SM_074	M	1.43672	0.121413	0.121056	0.120352	0.119475	0.118489	0.117598	0.116685	0.115735	0.114878	0.114081	0.113216	0.112316	0.111444	0.110703	0.109986	0.109227	0.108411	0.107504	0.106662	0.105972	0.105286	0.104475	0.103561	0.102669	0.101969	0.101437	0.100915	0.100393	0.0998705	0.0994173	0.0990628	0.0985858	0.0979882	0.0974043	0.0968653	0.0963063	0.0957329	0.095102	0.0944799	0.0938774	0.0932786	0.0927111	0.0921622	0.0915822	0.0909369	0.090309	0.0897735
SM_075	M	0.697025	0.0744084	0.0739795	0.0731108	0.0722887	0.0715439	0.0707095	0.06972	0.0686762	0.0678717	0.0672605	0.0667766	0.0661219	0.0652619	0.064342	0.0634726	0.0627589	0.0621264	0.0615254	0.0607793	0.0599714	0.0592397	0.0585437	0.0578877	0.0573268	0.0568472	0.056378	0.0559589	0.0555914	0.05527	0.0549169	0.0546535	0.0544985	0.0542545	0.0538486	0.0533573	0.0529162	0.0524451	0.0519634	0.0515048	0.0510704	0.050627	0.0501628	0.0497282	0.0492683	0.0486772	0.0479899	0.0474365
SM_076	M	1.62414	0.0988899	0.0985629	0.0977844	0.096872	0.0959279	0.0949056	0.0938829	0.0929431	0.0922394	0.0914602	0.0905194	0.0894998	0.0886391	0.0879163	0.0871641	0.0863604	0.085441	0.0845419	0.0836885	0.0829154	0.0822266	0.0815509	0.0808533	0.0801609	0.0795134	0.0789281	0.0784331	0.0779029	0.0774281	0.0770501	0.0767305	0.0763428	0.0758876	0.0754087	0.0748627	0.0743328	0.0737957	0.0732067	0.0725995	0.0720353	0.0715014	0.0709274	0.0704009	0.0699398	0.0693608	0.0686418	0.0680294
SM_077	M	1.03256	0.0966078	0.0962956	0.0954041	0.0943994	0.0933846	0.0925363	0.0918526	0.0911387	0.0905486	0.0898442	0.089104	0.08831	0.0876175	0.0869106	0.0862491	0.0856047	0.0848215	0.0840732	0.0833758	0.0826957	0.0820223	0.0814471	0.0807996	0.0801463	0.079587	0.0790912	0.0786269	0.0781283	0.0777582	0.0775242	0.0773829	0.0770867	0.0766914	0.0763014	0.0758447	0.0753805	0.0749021	0.074352	0.0738315	0.0734439	0.0729936	0.0723792	0.0717702	0.0713254	0.0708784	0.070309	0.0698057
SM_078	M	0.885463	0.084978	0.0845668	0.0836224	0.082701	0.0818377	0.0810788	0.0806284	0.0800745	0.0793994	0.0787219	0.0780774	0.0773147	0.076563	0.0758232	0.0750692	0.0743807	0.0736353	0.0728518	0.0721099	0.0714861	0.0708788	0.0702767	0.0696796	0.0690691	0.0685193	0.0681159	0.0678295	0.067603	0.0674662	0.0672172	0.06692	0.06662	0.0663298	0.0660727	0.0657653	0.0654469	0.0649892	0.0644227	0.0638691	0.0633743	0.0628942	0.0623785	0.0618719	0.0613621	0.060816	0.0602658	0.0597885
SM_079	M	0.860664	0.0676179	0.0672145	0.06621	0.0652938	0.0646793	0.0641625	0.0635171	0.0626642	0.0618195	0.0611249	0.0604471	0.0596852	0.0590605	0.0584464	0.0577006	0.0569121	0.0561691	0.0553976	0.0546508	0.0540177	0.0534747	0.0529673	0.0524202	0.0518337	0.0512823	0.0509696	0.0508035	0.0506439	0.0504979	0.0503052	0.0500754	0.04978	0.0494834	0.049205	0.0489119	0.0486253	0.0482179	0.0477113	0.0472043	0.0467468	0.046268	0.045767	0.0452792	0.0448155	0.0443126	0.0437843	0.0433179
SM_080	M	0.909491	0.0779292	0.0774986	0.0766035	0.0756709	0.0749235	0.0743053	0.0738047	0.073263	0.0725755	0.0720408	0.0715812	0.0708986	0.0702208	0.0695974	0.0688419	0.0681063	0.0674158	0.0667032	0.0660915	0.06554	0.0649564	0.0643322	0.0638023	0.0633291	0.0628314	0.0624652	0.0622272	0.0620615	0.0619201	0.0617574	0.0615436	0.06128	0.061005	0.0607823	0.0605473	0.0602576	0.0598447	0.0593284	0.0588893	0.0585519	0.0581772	0.0576817	0.0571787	0.0567487	0.0563313	0.0558764	0.0554023
SM_081	M	0.910559	0.0824055	0.08185	0.0808454	0.0800432	0.0794193	0.0787025	0.077958	0.0770161	0.0759828	0.0751903	0.0744728	0.0736806	0.0728916	0.0720839	0.0712155	0.0704037	0.0695752	0.0686623	0.0678325	0.0671535	0.0665482	0.0658947	0.0652382	0.0645121	0.0638204	0.0633612	0.0630139	0.0627377	0.0625223	0.0622829	0.0619749	0.0615957	0.0611721	0.0607834	0.0603708	0.0599299	0.0593931	0.0587474	0.058144	0.0576315	0.0571311	0.0565348	0.0559564	0.0554843	0.0549626	0.0543266	0.0536881
SM_082	M	0.860115	0.083384	0.0828624	0.0818573	0.0809106	0.0801199	0.0793439	0.0786262	0.0778387	0.0768876	0.0760137	0.0753075	0.0746229	0.073907	0.0731197	0.0722122	0.0713503	0.0705408	0.0696653	0.0688327	0.0681132	0.0674476	0.0667109	0.0660154	0.0653628	0.0647462	0.0643428	0.0640433	0.0637594	0.0635031	0.0632692	0.0629812	0.0626534	0.0623141	0.061965	0.0615662	0.0611035	0.0605552	0.0599537	0.0593829	0.0588606	0.0583611	0.0578396	0.0573005	0.056751	0.0561312	0.0555104	0.0549001
SM_083	M	0.84683	0.0725254	0.072109	0.0710937	0.0699978	0.0690569	0.0680174	0.0671408	0.0664552	0.0656937	0.0647797	0.0638382	0.0629437	0.0621303	0.0613223	0.060445	0.0596139	0.0587816	0.0579447	0.0570874	0.056221	0.0554344	0.0547276	0.0540611	0.0534525	0.0529534	0.0525245	0.0520806	0.0516473	0.0513104	0.0510541	0.0507414	0.0503469	0.0499667	0.0495961	0.0491546	0.0486713	0.0480854	0.0475352	0.0470272	0.0464434	0.0458342	0.0452813	0.0447218	0.0440947	0.0434681	0.0428659	0.0422654
SM_084	M	0.793854	0.107715	0.107397	0.106543	0.105388	0.104188	0.103137	0.102212	0.101336	0.100569	0.0996647	0.0987066	0.0977336	0.0968141	0.0958337	0.0948478	0.0939754	0.0930838	0.0921755	0.0912201	0.0902534	0.0894066	0.0886906	0.0879784	0.08727	0.0866519	0.0861708	0.0857797	0.0853578	0.0849311	0.08456	0.0842167	0.0838515	0.0835073	0.0830845	0.0825121	0.0818989	0.0812269	0.0805962	0.0799867	0.0793351	0.078645	0.0779466	0.0772222	0.0764273	0.0756879	0.0749824	0.0742856
SM_085	M	0.722403	0.0844647	0.0841573	0.08339	0.0822924	0.0809364	0.0798538	0.0790915	0.0782437	0.0773443	0.0765571	0.0759146	0.0751209	0.0741628	0.0732077	0.0724289	0.0717039	0.070929	0.0701124	0.0692378	0.0683683	0.0675946	0.0669219	0.066215	0.0655521	0.0650637	0.0646677	0.0643826	0.0641381	0.0638857	0.0636772	0.0634818	0.0632291	0.062946	0.0626265	0.0621814	0.061649	0.0610938	0.0605607	0.0600377	0.059571	0.0590671	0.0585274	0.0580254	0.0574773	0.0568731	0.0562727	0.0556905
SM_086	M	0.584411	0.0960116	0.0957113	0.0951369	0.0943828	0.093527	0.0928785	0.0920445	0.0911303	0.0905031	0.0900497	0.0896698	0.0891872	0.0885471	0.0878506	0.0872626	0.0866828	0.0861337	0.0855434	0.0847996	0.0840194	0.0833953	0.0829276	0.0823349	0.0817113	0.0812926	0.0810365	0.0808595	0.0807235	0.0805295	0.0802588	0.0800002	0.0797332	0.0794502	0.0791629	0.0788321	0.0784619	0.077952	0.0773514	0.0768159	0.0764038	0.0759569	0.0754637	0.074976	0.074467	0.0739024	0.0733779	0.0728654
SM_087	M	0.599755	0.0807962	0.080607	0.0800737	0.0794897	0.0790463	0.0786485	0.078111	0.0774971	0.0770592	0.0767629	0.0765017	0.0760649	0.0755434	0.0750394	0.0745996	0.0742131	0.0738382	0.0733654	0.0727491	0.0721585	0.0716809	0.0713725	0.0710966	0.0707639	0.0704544	0.0702418	0.0701854	0.0701755	0.0701546	0.0701081	0.0700674	0.0700396	0.0699594	0.0697208	0.0694214	0.069151	0.0688087	0.0684051	0.0680064	0.0676942	0.0673861	0.0670007	0.0666268	0.0662742	0.0658883	0.0655035	0.0651545
SM_088	M	1.13992	0.0832048	0.0828921	0.0822282	0.0813269	0.0802677	0.0794982	0.0787546	0.0779965	0.0773813	0.076843	0.0762798	0.0755587	0.0747476	0.0739816	0.0734075	0.0728819	0.0723559	0.0717382	0.0710411	0.0703916	0.0697917	0.0692003	0.0685515	0.0680155	0.0676512	0.0673155	0.0670516	0.0668563	0.066628	0.0664124	0.066293	0.0661432	0.0659209	0.0656148	0.0651897	0.0647393	0.0643167	0.0638892	0.0634593	0.0631192	0.0627395	0.0622896	0.0618191	0.0613499	0.0608935	0.0604472	0.0599689
SM_089	M	1.19283	0.0892571	0.0889167	0.088319	0.0875797	0.0866307	0.0858389	0.0851111	0.0842479	0.0834382	0.0827558	0.0820585	0.081525	0.0810649	0.0803508	0.0795829	0.0789391	0.0782302	0.0775487	0.0768842	0.0761138	0.07541	0.0748017	0.0742102	0.0736531	0.0731486	0.0726821	0.0723452	0.072122	0.0719185	0.0716967	0.0714527	0.0712068	0.0708413	0.0704322	0.0701395	0.0698412	0.0693928	0.0688714	0.0683781	0.0679159	0.067485	0.0670975	0.0667265	0.0663243	0.065884	0.065417	0.0649401
SM_090	M	1.45663	0.125946	0.125418	0.124228	0.122964	0.121401	0.120028	0.118913	0.117666	0.116481	0.115376	0.114389	0.11337	0.112312	0.111117	0.109947	0.108853	0.107684	0.10656	0.105404	0.104241	0.103144	0.10215	0.101134	0.100143	0.0991721	0.0981886	0.0973834	0.0966834	0.0960484	0.0953476	0.0946571	0.0939765	0.0932084	0.0924354	0.091781	0.0911644	0.0903904	0.0895856	0.0888212	0.0881102	0.0873589	0.086588	0.0858811	0.0852154	0.0845152	0.0837145	0.0829378
SM_091	M	0.590453	0.111533	0.110941	0.109754	0.108511	0.107125	0.105786	0.104342	0.102994	0.101836	0.100794	0.0997691	0.0987089	0.0975225	0.0961755	0.0949334	0.0937811	0.0926391	0.0915084	0.0903452	0.0891571	0.0880686	0.087113	0.0861326	0.0852098	0.0843203	0.0834889	0.0827737	0.0821943	0.0816472	0.0809943	0.0804096	0.0798776	0.0792301	0.0784645	0.0777677	0.0771064	0.0763574	0.0755333	0.0747044	0.0739535	0.0732096	0.0724945	0.071756	0.0709714	0.0701663	0.0693484	0.0685353
SM_092	M	0.756366	0.104278	0.103944	0.103145	0.102132	0.100776	0.0995763	0.0986235	0.0976701	0.0967667	0.0958752	0.0950299	0.0940821	0.0931019	0.0920937	0.0911355	0.0902588	0.0893684	0.0884945	0.0875348	0.0866004	0.0857302	0.0849331	0.0841477	0.0834435	0.0827948	0.0821302	0.0815687	0.0810859	0.0806583	0.0802386	0.0798736	0.0794477	0.0788661	0.0783321	0.0778873	0.0773573	0.0767058	0.0761143	0.0755463	0.0749523	0.0743477	0.0737892	0.0732166	0.0726074	0.071993	0.0713449	0.0707212
SM_093	M	0.615919	0.0943991	0.0939257	0.0930015	0.0919578	0.09078	0.089677	0.0886409	0.087533	0.086517	0.0855868	0.0847076	0.0839127	0.0830559	0.0821015	0.0811795	0.0803215	0.0794055	0.0784906	0.0775681	0.0766118	0.0757066	0.0749276	0.0742697	0.0735975	0.0729161	0.0722832	0.0717807	0.0714031	0.0710932	0.0707589	0.0703855	0.0699615	0.0693771	0.0688244	0.0684181	0.0679691	0.0673586	0.0667206	0.0661169	0.0655414	0.0650046	0.0644757	0.0639294	0.0633612	0.0627872	0.0621555	0.0614891
SM_094	M	0.536323	0.0800667	0.0796642	0.0789684	0.0781034	0.0770632	0.0760068	0.0752002	0.0744546	0.0736655	0.0729381	0.0721707	0.0713563	0.0705422	0.0698371	0.0691319	0.0683776	0.0676087	0.0668566	0.0660876	0.0653135	0.0646708	0.0640878	0.0635295	0.0630109	0.0626447	0.0623243	0.062024	0.061781	0.0615854	0.061462	0.0612914	0.0610878	0.0608928	0.0606088	0.0602146	0.0598575	0.0594893	0.0590065	0.058534	0.0580997	0.0577215	0.0572798	0.0568001	0.056326	0.0558024	0.0552712	0.0547836
[truncated: 209 more columns]

## Sheet: ADIP
CÓDIGO	LEITURA	PIDA	884.906	888.147	891.387	894.626	897.866	901.106	904.345	907.584	910.823	914.062	917.301	920.54	923.778	927.016	930.254	933.492	936.73	939.968	943.205	946.442	949.679	952.916	956.153	959.389	962.626	965.862	969.098	972.334	975.569	978.805	982.04	985.275	988.51	991.745	994.979	998.213	1001.45	1004.68	1007.91	1011.15	1014.38	1017.61	1020.85	1024.08	1027.31	1030.55	1033.78
SM_001	M	0.228248	0.125541	0.125028	0.124184	0.123465	0.122832	0.122355	0.121968	0.121546	0.121097	0.120574	0.119965	0.119436	0.118947	0.118334	0.117736	0.117152	0.116525	0.115897	0.115273	0.11465	0.114145	0.113643	0.113052	0.11248	0.111969	0.111518	0.11107	0.110685	0.11039	0.110137	0.109872	0.109539	0.109176	0.108825	0.108471	0.108114	0.107671	0.10718	0.106839	0.106578	0.106191	0.105699	0.105272	0.104935	0.104543	0.104109	0.103699
SM_002	M	0.275939	0.082647	0.0823328	0.0816831	0.0808149	0.0798824	0.079188	0.0785649	0.0778398	0.0770224	0.0762411	0.0755057	0.074859	0.0742431	0.0736531	0.073024	0.0723411	0.0716631	0.0709381	0.0701871	0.069492	0.0689456	0.0684364	0.0679195	0.067466	0.0671131	0.0668053	0.0664985	0.0662264	0.0660463	0.0658778	0.065687	0.0654943	0.065359	0.0651565	0.0648034	0.0643619	0.0639186	0.0634782	0.0630184	0.0626296	0.0622686	0.0618234	0.06131	0.0608207	0.0602797	0.0597469	0.0592693
SM_003	M	0.230925	0.0775705	0.0770885	0.0762246	0.0754693	0.0746613	0.0739447	0.0731181	0.0722902	0.0716729	0.0710926	0.0702909	0.069285	0.0683849	0.0676244	0.0669442	0.0660839	0.0651823	0.0644211	0.0638029	0.0631957	0.0625664	0.0619833	0.0614349	0.0609094	0.0603573	0.0598867	0.0595261	0.059292	0.059151	0.0590441	0.0588335	0.0585251	0.0581719	0.0577551	0.0573677	0.0569328	0.0564931	0.0560305	0.0555009	0.0549689	0.0544845	0.0539894	0.0535181	0.0530686	0.0524911	0.0518962	0.0513938
SM_004	M	0.256203	0.0944266	0.094118	0.0934226	0.0925931	0.0915877	0.0904226	0.089495	0.0886494	0.0877089	0.0865395	0.0853687	0.084453	0.0836097	0.0826344	0.0816434	0.080809	0.0799358	0.0790145	0.0781148	0.0773175	0.0766151	0.0758832	0.0750877	0.0742529	0.073576	0.072963	0.0723671	0.0719431	0.0716159	0.0712523	0.0709579	0.0705572	0.069994	0.0694912	0.069024	0.0685592	0.0679892	0.0673758	0.0667433	0.0661327	0.065566	0.0649678	0.0643582	0.0637478	0.0631048	0.0624235	0.0617738
SM_005	M	0.265339	0.0929341	0.0925238	0.0917728	0.0908728	0.0897961	0.0886961	0.0877191	0.0869286	0.0862233	0.0854726	0.0845959	0.0837887	0.083162	0.0824388	0.0814993	0.0804637	0.0795547	0.0788094	0.0781251	0.0774348	0.0767635	0.0760547	0.0753587	0.0747543	0.0741843	0.0736679	0.0732462	0.0728953	0.0725387	0.0722333	0.0719652	0.0716619	0.0712606	0.0707634	0.0702774	0.0698728	0.069437	0.0688572	0.0682339	0.0676411	0.0670619	0.0664499	0.0658764	0.065275	0.0646229	0.0640166	0.0634798
SM_006	M	0.29076	0.10642	0.105793	0.104734	0.103725	0.102465	0.10134	0.100414	0.099497	0.0985456	0.0976552	0.0967545	0.0958512	0.094946	0.0939692	0.0930502	0.0921177	0.0912358	0.0902731	0.0892317	0.0882997	0.0874823	0.0867133	0.0859966	0.0852787	0.0845939	0.0840333	0.0835098	0.0830381	0.0826	0.0822188	0.0818495	0.0813943	0.0808783	0.0803567	0.0798715	0.0793589	0.0788307	0.0782114	0.0774984	0.07682	0.076165	0.0755129	0.0749069	0.0743375	0.0737074	0.0730311	0.0723221
SM_007	M	0.252727	0.100582	0.100214	0.0994815	0.0987752	0.09844	0.0980736	0.0977036	0.0972971	0.0968355	0.0963152	0.0957548	0.0952803	0.0947597	0.0942334	0.0937264	0.0933034	0.0928729	0.092401	0.0918384	0.0913133	0.09094	0.0905914	0.0902386	0.0898494	0.0895572	0.0893204	0.0891519	0.089019	0.0888997	0.0888371	0.0888003	0.088693	0.0884051	0.0880709	0.0877572	0.0875196	0.0872382	0.0868942	0.0865482	0.0861925	0.0857868	0.0853545	0.0850184	0.0846529	0.0842122	0.083748	0.0833411
SM_008	M	0.193608	0.091709	0.0915077	0.0911605	0.0906913	0.0901475	0.0897154	0.0893981	0.0891423	0.0887562	0.0883158	0.0879168	0.0875456	0.0871337	0.0866983	0.0863237	0.0859575	0.0855555	0.0851329	0.0846736	0.0842054	0.0838215	0.0834391	0.0829948	0.0826124	0.0823587	0.0821157	0.0819015	0.0817999	0.0817515	0.0816896	0.0815474	0.0813515	0.0812423	0.0810886	0.0808042	0.0805457	0.080294	0.0799211	0.0795097	0.0791985	0.0788809	0.0785249	0.0781704	0.0778434	0.0775044	0.0771437	0.0767689
SM_009	M	0.263279	0.0704287	0.0699552	0.0692704	0.0686207	0.0675961	0.0666287	0.0660304	0.065522	0.0648996	0.0643246	0.0636693	0.0628236	0.0620026	0.0612426	0.0605387	0.05996	0.059493	0.0589823	0.0583489	0.057644	0.0570523	0.056529	0.0559841	0.055507	0.0551568	0.0549482	0.0547894	0.0547143	0.0547267	0.0547129	0.0546778	0.0545765	0.0544087	0.0541147	0.0537373	0.0533484	0.0529802	0.0525473	0.0520164	0.0514815	0.051001	0.0505703	0.0501726	0.0497719	0.0491968	0.0485172	0.0479496
SM_010	M	0.320493	0.112747	0.112278	0.111314	0.110247	0.109443	0.10872	0.10803	0.107285	0.106457	0.105516	0.104612	0.103839	0.103036	0.102214	0.101393	0.100647	0.0999656	0.0992926	0.0984632	0.0975136	0.0967097	0.0959738	0.0951758	0.0944545	0.0939258	0.0933887	0.0928837	0.0924039	0.0919221	0.0914917	0.0911211	0.0907905	0.090405	0.0899629	0.089416	0.0888556	0.0882638	0.0877008	0.0871376	0.0864942	0.0858669	0.0852768	0.0846863	0.0840831	0.0835316	0.0830069	0.082482
SM_011	M	0.262414	0.0765141	0.0760623	0.0752879	0.0742817	0.07292	0.0717073	0.07085	0.0700127	0.0691027	0.0683014	0.0675364	0.066541	0.0654104	0.0642913	0.0632623	0.0624138	0.0616165	0.0607509	0.0598324	0.0589189	0.0580661	0.0572452	0.0564263	0.0557352	0.0552178	0.0547925	0.054411	0.054062	0.0537949	0.0536107	0.0534421	0.0531378	0.0526932	0.0522008	0.0517359	0.05129	0.0507632	0.0501271	0.0494691	0.0488606	0.0482932	0.0477579	0.0472324	0.0466643	0.046056	0.0454014	0.0446989
SM_012	M	0.357932	0.122057	0.121431	0.120268	0.119096	0.117808	0.116247	0.114765	0.113489	0.112084	0.11072	0.109536	0.108326	0.10703	0.105801	0.10466	0.103553	0.102414	0.101233	0.100073	0.0988959	0.0978197	0.0968846	0.0959522	0.0949967	0.0941614	0.0934482	0.0927217	0.0919913	0.0913602	0.0908184	0.0902268	0.0896225	0.0889835	0.0883208	0.0875957	0.086851	0.0861115	0.0853396	0.0846327	0.0838862	0.0830557	0.0822718	0.0814833	0.0806325	0.079797	0.0789934	0.0782132
SM_013	M	0.306627	0.0873578	0.087175	0.0866449	0.0858289	0.0848371	0.0839117	0.083088	0.0823878	0.0817578	0.0810666	0.080404	0.0797027	0.0790125	0.0783207	0.0776567	0.0770367	0.0763644	0.0756612	0.0749142	0.0741925	0.0735367	0.0729348	0.0724176	0.0719869	0.071606	0.071245	0.0709308	0.0706393	0.0704663	0.0703855	0.0702098	0.0698963	0.0695704	0.0691817	0.068751	0.0683579	0.0679442	0.067457	0.0670098	0.0666034	0.0661776	0.0657352	0.0652339	0.0646791	0.0641295	0.0636032	0.0630247
SM_014	M	0.287908	0.0882693	0.0877816	0.0867813	0.0856235	0.0846017	0.0837421	0.0829686	0.0819691	0.0808625	0.080005	0.0792232	0.078267	0.0772237	0.0762557	0.0752948	0.0744249	0.0736081	0.0727613	0.0719647	0.0711887	0.070375	0.0695011	0.0687542	0.0681662	0.0677233	0.067294	0.0668643	0.0664728	0.0661345	0.0658883	0.065582	0.0652581	0.0648759	0.06443	0.0639595	0.0634392	0.0628563	0.0623317	0.0618892	0.0613633	0.0607584	0.0601483	0.0595967	0.059045	0.0584568	0.0577982	0.0571291
SM_015	M	0.243541	0.0805946	0.0802827	0.0796622	0.0788264	0.0779745	0.0771789	0.0762556	0.0753735	0.0746084	0.0739328	0.0732516	0.0725927	0.0718804	0.0710938	0.0703072	0.0694945	0.0686315	0.0678198	0.0671473	0.0665079	0.0658682	0.0651932	0.0645292	0.0640687	0.0637077	0.0633509	0.0630068	0.0627679	0.062626	0.062497	0.0622847	0.0620172	0.0617473	0.0614467	0.0610892	0.0606478	0.0601514	0.0596245	0.0591125	0.0585786	0.0581391	0.0577465	0.0572466	0.0566397	0.0559534	0.0552578	0.0546633
SM_016	M	0.405653	0.0601694	0.059822	0.0589891	0.0580021	0.0571241	0.0564613	0.0558753	0.0552652	0.054495	0.0538142	0.0531907	0.0524867	0.0515794	0.0506266	0.0499336	0.0493643	0.0487768	0.0481323	0.0474735	0.0467658	0.0460522	0.045463	0.0449499	0.0445023	0.0441548	0.0439205	0.0438069	0.0437468	0.0435644	0.0433301	0.0431643	0.043064	0.0429327	0.0426782	0.0423532	0.0420531	0.0417194	0.0412597	0.040829	0.0404603	0.0400289	0.0395398	0.0390742	0.0386198	0.0381207	0.0376144	0.0371139
SM_017	M	0.330244	0.086965	0.0865524	0.0858069	0.0851372	0.08437	0.0834651	0.0825156	0.0816015	0.0808545	0.0802053	0.0794997	0.078793	0.0780802	0.0772233	0.0763913	0.0756622	0.074864	0.0741088	0.0734698	0.0728248	0.072169	0.0715788	0.071069	0.0705277	0.0699897	0.0695583	0.0692495	0.068995	0.0688171	0.068652	0.0683334	0.0679452	0.0675637	0.0672366	0.0669867	0.0666664	0.0661552	0.0655155	0.0648955	0.0643796	0.0638949	0.0634038	0.062981	0.0625172	0.061896	0.0612151	0.0605968
SM_018	M	0.32493	0.0879501	0.087459	0.0866148	0.0859693	0.0852	0.0841158	0.0832035	0.0825862	0.0819685	0.0812327	0.0804018	0.0795833	0.0788028	0.077979	0.0772118	0.0765028	0.0757478	0.0750293	0.0743535	0.0736257	0.0728967	0.0722336	0.0716772	0.07117	0.070724	0.0703659	0.0700316	0.0697027	0.0694744	0.0692968	0.0689982	0.0685963	0.068209	0.0679158	0.067697	0.0673867	0.0668783	0.0662531	0.0656768	0.0651666	0.0646482	0.0641327	0.0636549	0.0631373	0.0625177	0.0618552	0.0612549
SM_019	M	0.29413	0.0629793	0.0626242	0.0619197	0.0611776	0.0602984	0.059375	0.0587101	0.0580149	0.0573609	0.0567624	0.056216	0.0556241	0.0550288	0.0544062	0.0537449	0.0531086	0.05237	0.0516786	0.0510227	0.0504211	0.0498651	0.0493153	0.0488294	0.0484788	0.0482668	0.0479978	0.0477779	0.0476748	0.0476333	0.0474598	0.0472313	0.0470382	0.0468333	0.0466376	0.0464366	0.0461961	0.0457809	0.0452749	0.0448137	0.0444541	0.0440652	0.0435675	0.0431014	0.042657	0.0421488	0.0416337	0.0412167
SM_020	M	0.314126	0.106245	0.105883	0.105037	0.104214	0.103407	0.102454	0.101667	0.100924	0.100138	0.099361	0.0987528	0.0979287	0.0969277	0.0960721	0.0953119	0.0946319	0.0938922	0.0931186	0.0923043	0.0915227	0.0907335	0.0899514	0.0892998	0.0887652	0.088266	0.0876824	0.0871951	0.0868094	0.0864763	0.0860948	0.0856932	0.0853218	0.0849548	0.0845329	0.0840156	0.0834398	0.0827887	0.0822216	0.0816529	0.0810462	0.0804539	0.0798293	0.0791555	0.0784463	0.0778317	0.077245	0.0766467
SM_021	M	0.256217	0.0808376	0.0807077	0.0802636	0.0794694	0.0785344	0.0776777	0.0766663	0.0755858	0.074819	0.0742645	0.0736823	0.0730504	0.0723491	0.0714773	0.0705526	0.0697419	0.0690236	0.0682581	0.067521	0.0668937	0.0661353	0.0653239	0.0647023	0.0642228	0.0637791	0.0633965	0.063123	0.0628735	0.0626253	0.0624555	0.0623647	0.0621816	0.0618588	0.0614571	0.0610523	0.0606979	0.0602554	0.0596921	0.0591063	0.05853	0.0579675	0.057489	0.0570493	0.0565196	0.0559026	0.0553088	0.0547973
SM_022	M	0.272252	0.0774273	0.0770224	0.076261	0.0755565	0.0747591	0.0737335	0.0728554	0.0721979	0.0714993	0.0707552	0.0701014	0.0694197	0.0686038	0.0678537	0.0671655	0.066443	0.0656588	0.0649237	0.0642266	0.0635172	0.0628492	0.0622631	0.0617503	0.0612825	0.0609238	0.0606179	0.0603041	0.0600305	0.0598892	0.0597959	0.0596297	0.0594536	0.0593126	0.0591129	0.0587889	0.0583943	0.0579328	0.0574668	0.0569546	0.0564518	0.0560377	0.055614	0.0551372	0.054609	0.0540562	0.053466	0.052859
SM_023	M	0.348272	0.131354	0.130568	0.128817	0.126936	0.125146	0.123505	0.12187	0.120076	0.118387	0.116813	0.115277	0.11385	0.112463	0.110884	0.109271	0.107731	0.106234	0.104743	0.103205	0.101829	0.100544	0.0992085	0.0978683	0.0966995	0.0956016	0.0944601	0.093469	0.0926254	0.0917517	0.0908527	0.0900189	0.0891593	0.0882629	0.0873673	0.0865074	0.0856307	0.0846776	0.0836913	0.0826674	0.0816321	0.0806082	0.0796049	0.0786219	0.07766	0.0766809	0.0756696	0.0747004
SM_025	M	0.179703	0.081292	0.0808777	0.0799967	0.0788418	0.077863	0.0771812	0.0764166	0.0754866	0.0747806	0.0741258	0.0731965	0.0722761	0.0714996	0.0708531	0.0702063	0.0695409	0.0688136	0.0680464	0.067204	0.0664	0.0656522	0.0649658	0.064417	0.0639249	0.0634988	0.0631337	0.062841	0.0626434	0.0625095	0.0624446	0.0623545	0.0621207	0.0617621	0.0614273	0.0611253	0.0607517	0.0602311	0.0597511	0.0593234	0.0588109	0.0582476	0.0577173	0.0572446	0.0567514	0.0562193	0.055669	0.0551236
SM_026	M	0.185676	0.098544	0.0981141	0.0974973	0.0967852	0.0957375	0.0947336	0.0939268	0.0931676	0.0925894	0.0920626	0.0913498	0.0906421	0.0899141	0.0891467	0.08837	0.0875627	0.0867323	0.0859774	0.0853024	0.0845802	0.0839258	0.0833234	0.082644	0.08201	0.0815145	0.0810394	0.0806257	0.0803831	0.0801091	0.0797555	0.0794229	0.0791663	0.0788419	0.0784392	0.0780639	0.0776526	0.0771344	0.0765546	0.0759811	0.0754585	0.0750227	0.074506	0.0739326	0.0733652	0.0727806	0.0721916	0.0716185
SM_027	M	0.19358	0.0770881	0.0766712	0.0758586	0.0750231	0.0742265	0.0735172	0.0728032	0.0719626	0.0710716	0.0702397	0.06945	0.0687924	0.0680869	0.067364	0.0666324	0.0658854	0.0651005	0.064325	0.0635918	0.0628524	0.0621809	0.0616201	0.061053	0.0604751	0.0600503	0.0596899	0.0593919	0.0592182	0.0591716	0.0590446	0.0586869	0.0583001	0.0580188	0.0577334	0.0573671	0.0569767	0.0565351	0.0561393	0.0557238	0.0552559	0.0547452	0.0542426	0.053781	0.0532925	0.052756	0.0521767	0.0515787
SM_028	M	0.208987	0.0657673	0.0654113	0.0648411	0.0641406	0.0632498	0.062294	0.0613787	0.0604824	0.0597983	0.0593862	0.0589112	0.058252	0.0574578	0.0567484	0.0559941	0.0552041	0.0544743	0.0537952	0.0531066	0.0524516	0.0518367	0.0512257	0.0507247	0.050254	0.0498311	0.049509	0.0492596	0.0490778	0.0489188	0.0487941	0.0486054	0.0484261	0.0482804	0.0481084	0.0478409	0.047505	0.0470962	0.0466121	0.046092	0.0456229	0.0452571	0.0448734	0.0443721	0.0438035	0.0432833	0.042794	0.0423468
SM_029	M	0.339269	0.0893469	0.0889852	0.0882358	0.0872207	0.0858315	0.0846326	0.0836379	0.0827887	0.0819586	0.0810374	0.0801763	0.0793031	0.0783922	0.0774418	0.0765307	0.0756402	0.0748233	0.0740888	0.0732736	0.0723222	0.0713627	0.070535	0.0698399	0.0692332	0.0686803	0.068211	0.0677964	0.067443	0.0671652	0.0668606	0.0664605	0.0660236	0.0656454	0.0652338	0.0648366	0.0643591	0.0637349	0.0630579	0.062458	0.0618794	0.0612795	0.0606993	0.060068	0.0594367	0.0588244	0.0582201	0.057597
SM_030	M	0.280673	0.0676622	0.0673122	0.0665265	0.0656042	0.0646544	0.0640663	0.0636305	0.0630976	0.0623421	0.0615217	0.061	0.0604214	0.0597139	0.059053	0.0584478	0.0578117	0.0571148	0.0563634	0.0556569	0.0550611	0.0544886	0.0539771	0.0534878	0.0530916	0.0527766	0.0525344	0.0523552	0.0521766	0.0520819	0.0520608	0.051974	0.0517533	0.0515369	0.0513219	0.0510344	0.0506714	0.0503065	0.0499536	0.0495715	0.0491228	0.0485793	0.0480566	0.0476138	0.0471886	0.0467107	0.0462457	0.045772
SM_032	M	0.221968	0.0694104	0.0690359	0.0683553	0.0677024	0.0670034	0.0662516	0.0655304	0.0647528	0.0639753	0.0634626	0.0630868	0.0624595	0.0617019	0.0610315	0.0603393	0.0596418	0.0589775	0.05835	0.057808	0.0573248	0.0567942	0.0561845	0.0556089	0.0551566	0.0549208	0.0547995	0.0546369	0.0544695	0.0544049	0.0543874	0.0542792	0.0541137	0.0538581	0.0535803	0.0533133	0.0530498	0.052709	0.052288	0.051882	0.0514866	0.051141	0.0507317	0.0502929	0.0499087	0.0494996	0.0490381	0.0486276
SM_033	M	0.286388	0.109166	0.108646	0.107768	0.106944	0.10597	0.10467	0.103279	0.102121	0.101201	0.100376	0.0993776	0.0983347	0.0974138	0.0966437	0.0958001	0.0947723	0.0937447	0.0928008	0.0919334	0.0910309	0.0901001	0.0891665	0.0882715	0.0875218	0.0869018	0.0863745	0.0859481	0.0855052	0.0848896	0.0843143	0.0838019	0.0832918	0.0828237	0.0823325	0.081835	0.0813456	0.0808119	0.0801187	0.0793245	0.0785674	0.0779538	0.0774509	0.0769167	0.0763404	0.0756625	0.0748659	0.0741332
SM_034	M	0.332574	0.102625	0.102118	0.101195	0.100246	0.0993062	0.0981881	0.0970469	0.0959692	0.0949844	0.0940359	0.0928851	0.0917924	0.0908855	0.0898845	0.0887526	0.0877343	0.0867762	0.0857989	0.0848231	0.0838902	0.083053	0.0821395	0.0812048	0.0804058	0.079804	0.0792987	0.0788389	0.078452	0.0780678	0.0776812	0.0773115	0.0769033	0.0763336	0.0757063	0.0751878	0.0747189	0.0740892	0.0733218	0.0725814	0.0718976	0.0713049	0.0707264	0.0701133	0.0694371	0.0687283	0.0680281	0.0673665
SM_035	M	0.194823	0.0779993	0.0774618	0.0764542	0.0754402	0.074208	0.0730487	0.0720433	0.0712165	0.0703156	0.0693461	0.0683416	0.0673729	0.0664283	0.0653872	0.06438	0.0634164	0.0625257	0.0616166	0.0606816	0.0597504	0.0588634	0.0580418	0.0572334	0.0566094	0.0561673	0.0558246	0.0555087	0.0552097	0.0549306	0.0546548	0.0543675	0.054051	0.0537227	0.0533508	0.0529885	0.052562	0.0520417	0.0514352	0.0508376	0.0502638	0.0496807	0.0490679	0.0484192	0.0477977	0.0471437	0.0464581	0.0457998
SM_036	M	0.242201	0.0799529	0.0795121	0.0787092	0.0776978	0.0764223	0.075336	0.0743196	0.0734628	0.0725643	0.071698	0.0708138	0.0699543	0.0691313	0.0681799	0.0671426	0.0661057	0.0651653	0.0642382	0.0633659	0.0624903	0.0617078	0.0610185	0.0603347	0.0597725	0.0593389	0.0590139	0.0587602	0.0586445	0.0585599	0.0584319	0.0582352	0.0579901	0.057708	0.0574093	0.0571397	0.0567596	0.0562519	0.0556627	0.0551251	0.0545654	0.0539641	0.053353	0.0527361	0.052165	0.0515325	0.0508335	0.0501166
SM_037	M	0.295613	0.070113	0.0695898	0.068724	0.0680694	0.0674727	0.0668762	0.0661727	0.0654126	0.0646289	0.063816	0.0629244	0.0621773	0.0615689	0.0608725	0.0601044	0.0593203	0.0585053	0.0577879	0.0571733	0.0565086	0.0558861	0.0552901	0.0546961	0.0542558	0.0539527	0.0536665	0.0534398	0.0533851	0.0533663	0.0532718	0.0531302	0.0530034	0.0528561	0.0525973	0.0522663	0.0518975	0.0515168	0.0510731	0.0505723	0.0500682	0.0496071	0.0491721	0.0486672	0.0481028	0.0475309	0.0469739	0.0464389
SM_038	M	0.175875	0.104951	0.104284	0.103185	0.102303	0.10135	0.10026	0.0988922	0.0974392	0.0961091	0.0948784	0.0935804	0.0923398	0.0912804	0.0902188	0.0891815	0.088143	0.087041	0.0859587	0.0848941	0.0837833	0.0827298	0.0816895	0.0806081	0.0796886	0.0789413	0.0783074	0.0777659	0.0773239	0.0768741	0.0763815	0.0758937	0.075355	0.0747799	0.0741414	0.073484	0.0728355	0.0721831	0.0714565	0.0707102	0.0699994	0.0693005	0.068607	0.0679048	0.067175	0.0663712	0.0655673	0.0648006
SM_039	M	0.219485	0.112484	0.111565	0.109963	0.10864	0.107359	0.105989	0.104428	0.102825	0.101306	0.0997169	0.0979893	0.0964732	0.095116	0.0936666	0.0922377	0.0908435	0.0893638	0.0879172	0.0865247	0.0851614	0.0839327	0.0826816	0.0813324	0.080073	0.0790095	0.0780813	0.0771709	0.0763161	0.075552	0.0747986	0.0739971	0.0731995	0.0724461	0.0716438	0.0707424	0.0697797	0.0688448	0.0679051	0.0669017	0.0659383	0.0651088	0.0642638	0.0633077	0.0623426	0.0613523	0.060371	0.0594359
SM_040	M	0.234587	0.110205	0.109471	0.108362	0.107279	0.105878	0.104426	0.103128	0.102012	0.100905	0.099787	0.0987037	0.0977669	0.0967633	0.0955987	0.0944104	0.0931944	0.0920232	0.0909972	0.0899581	0.0887962	0.0877567	0.0869142	0.086089	0.0852	0.0843645	0.0837159	0.0832125	0.0827618	0.0823031	0.0819098	0.0814557	0.0809122	0.0803096	0.0797111	0.0791514	0.0785491	0.0778782	0.0771854	0.0765331	0.075861	0.0751806	0.0745048	0.0738273	0.0731213	0.0723174	0.0714862	0.070779
SM_041	M	0.201465	0.0891176	0.0885807	0.0876564	0.0867336	0.0854615	0.0840924	0.0828512	0.0818101	0.0806903	0.0795176	0.078486	0.0775127	0.0765167	0.0755201	0.0746405	0.0737111	0.0726065	0.0714863	0.0705076	0.0696565	0.0688579	0.0680935	0.0672987	0.0665287	0.0658413	0.0652757	0.0648154	0.064492	0.0642343	0.0638995	0.0634853	0.063048	0.0625945	0.0621387	0.0616887	0.0611747	0.0605432	0.059852	0.0592405	0.0587176	0.058153	0.0575493	0.0569001	0.0562602	0.0555623	0.0548312	0.0542003
SM_042	M	0.254527	0.0906583	0.0903412	0.0897055	0.0888498	0.0877192	0.0867167	0.0858479	0.0850973	0.0842513	0.0833205	0.0825394	0.0817929	0.0810503	0.0802099	0.0794168	0.0786505	0.0777885	0.076879	0.0760371	0.075323	0.0746704	0.0740637	0.0734239	0.0728063	0.0722192	0.0716941	0.0712959	0.0710528	0.0709309	0.0707821	0.0705426	0.0701806	0.0697752	0.0694138	0.069115	0.0687259	0.068198	0.06762	0.0670787	0.0665909	0.0660213	0.0653853	0.0647322	0.0641689	0.0635423	0.062837	0.0622284
SM_043	M	0.115652	0.0975181	0.0968202	0.09564	0.0947772	0.0938908	0.0930315	0.0917981	0.0905501	0.0894274	0.0884248	0.0877009	0.0869732	0.0861432	0.0852291	0.0844379	0.0835467	0.0825676	0.0815716	0.0806359	0.0798349	0.0790814	0.0783529	0.0776844	0.0771196	0.0764612	0.0758354	0.0753234	0.0750034	0.0748359	0.0746137	0.0742541	0.073792	0.0733724	0.0729961	0.0726548	0.0722327	0.0717379	0.0711387	0.070507	0.0699217	0.0692649	0.0686208	0.0680547	0.0675676	0.066943	0.0662351	0.0656008
SM_044	M	0.276154	0.0861665	0.0855379	0.084329	0.0832234	0.0822346	0.0812275	0.0801865	0.0794602	0.0786791	0.0775927	0.0765748	0.0757639	0.0749426	0.0740939	0.073361	0.072554	0.0716212	0.0706227	0.0696782	0.068901	0.0682324	0.0675468	0.0668591	0.0663163	0.0658354	0.0653607	0.0649545	0.064726	0.0646416	0.0645389	0.064333	0.064002	0.0635886	0.0632008	0.0628956	0.0625495	0.0620982	0.0615354	0.0609402	0.0603869	0.0598076	0.0592026	0.0585803	0.0580186	0.0573914	0.056667	0.0560592
SM_045	M	0.326082	0.0985277	0.0978973	0.0966669	0.0953855	0.0939883	0.0926075	0.0913049	0.0900242	0.0887047	0.0874129	0.0861597	0.0850928	0.0840559	0.0829036	0.0816581	0.0803926	0.0792065	0.0780542	0.0770118	0.076004	0.0750582	0.0741187	0.0730821	0.0721136	0.0713086	0.0705157	0.0697551	0.0691585	0.0686381	0.0681577	0.0676744	0.0672057	0.0666572	0.0660119	0.0653852	0.0647337	0.0640569	0.0633605	0.0626761	0.0619576	0.061187	0.0604256	0.0597037	0.0590097	0.0582988	0.0575347	0.0567218
SM_046	M	0.250493	0.0998325	0.0992419	0.09812	0.0970089	0.0959415	0.0950361	0.0942875	0.09351	0.0926058	0.0916144	0.0906346	0.0898714	0.0891031	0.0881816	0.0872491	0.0863852	0.0855823	0.0847653	0.0839497	0.0830972	0.0823512	0.0816945	0.0809687	0.0803184	0.0798282	0.0793763	0.078911	0.0785797	0.078317	0.0780941	0.0778547	0.0775748	0.0772446	0.076824	0.0763478	0.0758932	0.0754658	0.0749482	0.0744106	0.0738978	0.073373	0.0728307	0.0723172	0.0718397	0.0713409	0.0707869	0.0702285
SM_047	M	0.158701	0.131109	0.130402	0.129229	0.12804	0.126603	0.125348	0.124296	0.123211	0.122123	0.121081	0.120045	0.119067	0.117976	0.116822	0.115758	0.114692	0.113588	0.112497	0.111403	0.110304	0.109402	0.108532	0.107476	0.106488	0.105665	0.10482	0.103967	0.103232	0.102596	0.102066	0.101524	0.10098	0.100398	0.0996803	0.098922	0.0981609	0.0973888	0.0965942	0.0958522	0.0951196	0.0943116	0.0934497	0.0926405	0.0919166	0.09113	0.0902691	0.0894003
SM_048	M	0.375277	0.085381	0.0848965	0.0838206	0.0825582	0.0812175	0.0799162	0.0785585	0.0772179	0.0760093	0.0749301	0.0739995	0.0730396	0.0720663	0.0710052	0.0698646	0.0687284	0.0677368	0.0668419	0.0659087	0.0650161	0.0641883	0.0632997	0.0624226	0.0616563	0.0609524	0.060415	0.0600319	0.059669	0.0592853	0.0588421	0.0583646	0.057862	0.0574021	0.0569532	0.0564284	0.0558437	0.0552283	0.0545476	0.0538217	0.0531925	0.052689	0.0521975	0.0516333	0.0509754	0.0502191	0.049504	0.0489067
SM_049	M	0.232394	0.107142	0.106567	0.105452	0.104257	0.103037	0.10172	0.100495	0.0994314	0.0983124	0.0972198	0.0961898	0.0953691	0.0945827	0.0937083	0.0927588	0.0917491	0.09072	0.0897194	0.0887429	0.0877528	0.0868464	0.0860068	0.0852014	0.0843755	0.0836035	0.0830269	0.0825835	0.0821664	0.0817157	0.081276	0.080802	0.0802623	0.0796552	0.0790979	0.0785103	0.0778545	0.0771717	0.0764156	0.0757326	0.0751975	0.0747344	0.0741403	0.0734081	0.0726494	0.0719275	0.0712519	0.070619
SM_050	M	0.269268	0.0866425	0.0861921	0.0853598	0.0843719	0.0832426	0.082186	0.0812219	0.080349	0.0794709	0.0785595	0.0776965	0.0770674	0.0764903	0.0757554	0.0748397	0.0738607	0.0729815	0.0722174	0.0714604	0.0706668	0.0699314	0.0692592	0.0685987	0.0678928	0.0672318	0.0667977	0.0665266	0.0662454	0.0659407	0.065639	0.0652628	0.0648751	0.0644846	0.0640959	0.0636853	0.0632149	0.0626723	0.0620506	0.0614034	0.060824	0.060331	0.0598281	0.0592795	0.0586681	0.0579906	0.0573601	0.0568039
SM_051	M	0.259445	0.0690258	0.0686338	0.0679772	0.0671	0.0659484	0.0649333	0.0640401	0.0632218	0.0625307	0.0618098	0.0608883	0.0599054	0.0589755	0.0581211	0.0572872	0.0564472	0.0555791	0.0547789	0.0540713	0.0532766	0.0525085	0.0518296	0.0511562	0.050586	0.0502212	0.0499969	0.0498003	0.0496105	0.0494282	0.0492626	0.0490872	0.048854	0.0484412	0.0479786	0.0476576	0.0473484	0.0469202	0.0463946	0.0458522	0.0453353	0.0448443	0.0443133	0.043787	0.0432961	0.0426868	0.0420127	0.0414535
SM_052	M	0.29334	0.0988417	0.0983018	0.0971941	0.0959166	0.0946434	0.0935598	0.0925394	0.0915651	0.0907558	0.0897944	0.088775	0.0879518	0.0870256	0.0858647	0.0847648	0.0838766	0.0830264	0.0822274	0.0814402	0.0805324	0.079595	0.0787014	0.0778864	0.0772149	0.0767252	0.0762827	0.0758013	0.0753064	0.0748493	0.0744222	0.0740105	0.0736596	0.0731807	0.0725901	0.0720462	0.0715257	0.0709375	0.0703181	0.0697109	0.0691028	0.068473	0.0678049	0.0671507	0.0664712	0.0656957	0.0649469	0.0643276
SM_053	M	0.337647	0.110326	0.109721	0.108453	0.106962	0.105429	0.104124	0.102983	0.101727	0.100298	0.0987999	0.0974489	0.0962385	0.0950062	0.093732	0.0925741	0.0914517	0.090266	0.0891251	0.0879443	0.0866178	0.0853428	0.0842036	0.0831024	0.0820817	0.0812049	0.0804239	0.0796868	0.0789437	0.0781902	0.0774529	0.0767317	0.0760466	0.0752861	0.0744065	0.073546	0.0727614	0.0719698	0.0711519	0.0703606	0.0696356	0.0689207	0.0681047	0.0672328	0.0663741	0.065509	0.0646739	0.063927
SM_054	M	0.409419	0.153136	0.15268	0.151848	0.15104	0.150108	0.149098	0.14815	0.14703	0.146089	0.14533	0.144582	0.143795	0.142933	0.141994	0.141082	0.140339	0.139512	0.138742	0.13803	0.137169	0.136269	0.135492	0.134692	0.133862	0.13325	0.132691	0.132046	0.131425	0.130844	0.130293	0.1298	0.129292	0.12868	0.128007	0.127367	0.126915	0.126431	0.125801	0.125184	0.124685	0.124143	0.123551	0.123032	0.122449	0.12177	0.121087	0.120531
SM_055	M	0.2875	0.104378	0.103897	0.102956	0.101829	0.100422	0.0992094	0.0982558	0.0973726	0.0963404	0.0952319	0.0942541	0.0933697	0.0923842	0.0913882	0.0904546	0.08942	0.0883649	0.0872592	0.0862297	0.0852882	0.0845171	0.08382	0.08296	0.0820326	0.0812524	0.0806977	0.0802074	0.0797735	0.0793673	0.0789243	0.0784344	0.0779999	0.0775621	0.0771049	0.0766047	0.0759457	0.0752811	0.0746832	0.0741096	0.0734633	0.0727775	0.0721307	0.0714628	0.0707476	0.0700416	0.0693828	0.068764
SM_056	M	0.2146	0.0911892	0.0906193	0.0894383	0.0881759	0.0869193	0.0856971	0.0846254	0.0834729	0.0822201	0.0811167	0.0801784	0.0792291	0.078127	0.0769998	0.0758557	0.0747574	0.073718	0.0726521	0.0716467	0.0706376	0.0697126	0.0688704	0.0680131	0.0671605	0.066412	0.0657601	0.0651688	0.0646563	0.0641958	0.0637247	0.0632327	0.062764	0.0622377	0.0617278	0.061194	0.0605268	0.059795	0.0591549	0.0585817	0.0578959	0.0571896	0.0565311	0.0558764	0.0551498	0.0544173	0.0537055	0.0529897
SM_057	M	0.405672	0.108858	0.108196	0.106877	0.105462	0.103875	0.102333	0.100897	0.0995017	0.0981379	0.0967772	0.095529	0.0943847	0.093042	0.091666	0.0904439	0.0892214	0.0879766	0.0866322	0.085325	0.084173	0.0831319	0.0820683	0.080887	0.0797051	0.0787038	0.0779184	0.0771322	0.0763078	0.0755203	0.0748003	0.0740965	0.0734235	0.0727479	0.0720187	0.0712578	0.0704357	0.0696345	0.0688483	0.068028	0.0671459	0.0662911	0.0655022	0.0647166	0.0638786	0.0630006	0.0621504	0.0613271
SM_058	M	0.308893	0.0786894	0.0782782	0.0773248	0.0762631	0.0752196	0.0742587	0.0733011	0.0723412	0.0714177	0.0705513	0.0698667	0.0692914	0.0684926	0.0675542	0.0666921	0.0658601	0.0650208	0.0641292	0.0633184	0.062543	0.0618559	0.0612427	0.0605292	0.0598265	0.0592497	0.0588415	0.0585148	0.0582432	0.0579656	0.0576244	0.0572626	0.0569382	0.0565769	0.0561694	0.0557593	0.0552566	0.0546992	0.054194	0.0536952	0.0531327	0.0525679	0.0519934	0.0514	0.0508356	0.0502143	0.0495398	0.0488969
SM_059	M	0.27137	0.0633538	0.0629913	0.0622535	0.0614505	0.0606041	0.0597381	0.05872	0.0577598	0.0568939	0.0560502	0.055312	0.0545361	0.0536908	0.052843	0.0520843	0.0512973	0.0503848	0.0494368	0.048523	0.0476478	0.0468427	0.0461861	0.0455739	0.0449861	0.0445095	0.0442052	0.043981	0.0437251	0.0435461	0.0434518	0.0433059	0.043071	0.0427534	0.0423487	0.0419828	0.0415991	0.0411088	0.0405966	0.040048	0.039464	0.0388974	0.03842	0.0379246	0.0373913	0.03683	0.0362711	0.0357271
SM_060	M	0.342809	0.10474	0.104313	0.103215	0.102073	0.101145	0.100258	0.0993437	0.0983222	0.0972108	0.0960718	0.0952068	0.094405	0.0935344	0.0926501	0.0918106	0.0909608	0.0899412	0.0889051	0.0878507	0.0868419	0.085975	0.0851881	0.0843431	0.0835328	0.0828178	0.0821324	0.0815798	0.0811426	0.0807628	0.080356	0.0799371	0.0795081	0.0789863	0.0784042	0.077852	0.0773004	0.0766329	0.0759195	0.0751731	0.0744293	0.0737294	0.0730916	0.0724338	0.0717342	0.0710576	0.0703526	0.0696175
SM_061	M	0.18648	0.0917017	0.0913601	0.0905694	0.0896809	0.0886387	0.0873312	0.0860434	0.0848317	0.0838438	0.0828713	0.0819132	0.0808843	0.0798258	0.0788198	0.0777966	0.0768175	0.075829	0.0748652	0.0738911	0.0730105	0.072221	0.0714224	0.0705329	0.0696508	0.0690211	0.0685523	0.0680825	0.0675471	0.067031	0.066563	0.0661975	0.0658042	0.0652712	0.0647479	0.0642143	0.0636911	0.063073	0.0623378	0.0615658	0.0608648	0.0602468	0.0595828	0.0589116	0.0582418	0.0574993	0.0566993	0.055977
SM_062	M	0.341252	0.0850342	0.0847971	0.0841993	0.083254	0.0821019	0.0809557	0.0801011	0.0793487	0.0787125	0.0779949	0.0771125	0.0762556	0.0754861	0.0746907	0.0737891	0.0730035	0.0722229	0.0714521	0.07068	0.069948	0.0692189	0.0684673	0.0677253	0.0670812	0.0666901	0.0663611	0.0660163	0.0656753	0.0653091	0.0649463	0.0646416	0.064359	0.064001	0.0636051	0.0631617	0.0627131	0.0621965	0.0616198	0.0610426	0.0604683	0.0599533	0.0594128	0.0588644	0.0582962	0.0576738	0.0570063	0.0564102
SM_063	M	0.506714	0.113134	0.112879	0.112162	0.111023	0.109691	0.108449	0.107305	0.106119	0.105131	0.10418	0.103298	0.102371	0.101367	0.100369	0.0993593	0.0984086	0.0975002	0.0966314	0.0957085	0.0947862	0.093835	0.0929654	0.092157	0.0913531	0.0906547	0.0899425	0.0892418	0.0886184	0.0880727	0.0875973	0.0872509	0.0868144	0.0862098	0.0856713	0.0850977	0.0844874	0.0838198	0.0831492	0.0824737	0.0817737	0.0811083	0.0804915	0.0799445	0.07934	0.0786122	0.0778513	0.0771935
SM_064	M	0.396686	0.11381	0.113322	0.1122	0.110971	0.109904	0.108816	0.107489	0.106126	0.105013	0.103813	0.102568	0.101306	0.100183	0.0991216	0.0979766	0.0968438	0.0957582	0.0947387	0.0936709	0.0926457	0.0916402	0.0906397	0.08965	0.088732	0.0879652	0.087251	0.0865457	0.0858298	0.0851587	0.0845155	0.0839779	0.083463	0.0828525	0.0822631	0.0816352	0.0809637	0.0802232	0.0794288	0.0785965	0.0778384	0.0771393	0.0764369	0.0757673	0.0750718	0.0743222	0.073508	0.0726754
SM_065	M	0.403074	0.0972727	0.0966868	0.0955917	0.0946763	0.0937489	0.09252	0.0911884	0.0900728	0.0890436	0.0879315	0.086899	0.0860632	0.0852404	0.0843113	0.0833748	0.0824593	0.0814677	0.0803704	0.0793329	0.0784429	0.0776676	0.0768737	0.0760357	0.0753097	0.0747102	0.0741499	0.073663	0.0733158	0.0730199	0.0726779	0.0722726	0.0717815	0.0712146	0.0706702	0.0701451	0.0695867	0.0690179	0.0683629	0.067728	0.0671301	0.0664346	0.0657268	0.0651172	0.064461	0.063674	0.0629411	0.0623108
SM_066	M	0.359811	0.0889551	0.0883483	0.0871976	0.0861786	0.0850999	0.083846	0.0826007	0.0816507	0.080833	0.0799161	0.078801	0.0777842	0.0769683	0.0761175	0.0751961	0.0741719	0.073109	0.0720419	0.0710259	0.070059	0.0692363	0.06847	0.0677045	0.067049	0.0664223	0.0658312	0.0653053	0.0648757	0.0645219	0.0642214	0.0638293	0.0632569	0.0626491	0.0621367	0.0616871	0.0611602	0.0605259	0.059817	0.0591846	0.0585816	0.057873	0.0571398	0.0565553	0.0559834	0.0552667	0.0545572	0.0539097
SM_067	M	0.635915	0.141141	0.140517	0.139096	0.137523	0.136032	0.134466	0.132847	0.131364	0.130033	0.128728	0.127322	0.125922	0.124641	0.123448	0.122261	0.121001	0.119635	0.118221	0.11685	0.11558	0.11446	0.113398	0.112263	0.111104	0.110014	0.109042	0.108138	0.107287	0.106502	0.105741	0.104888	0.103934	0.103029	0.102208	0.101328	0.100401	0.0995005	0.0985146	0.0975386	0.0966352	0.0957114	0.0947866	0.0939403	0.0930559	0.092053	0.0910494	0.0901559
SM_068	M	0.329089	0.110358	0.109896	0.109178	0.108709	0.108249	0.107791	0.107098	0.106339	0.1057	0.105405	0.105049	0.104546	0.104033	0.103549	0.103032	0.102403	0.101883	0.101379	0.100863	0.100389	0.0999097	0.099415	0.0989395	0.0986596	0.0984045	0.0980622	0.0977392	0.0975313	0.0973813	0.0972305	0.097059	0.0968788	0.0967497	0.096549	0.0962444	0.0959225	0.0956542	0.0953085	0.0948598	0.0943795	0.0939641	0.0937009	0.0934096	0.0930312	0.092628	0.0922306	0.0917946
SM_069	M	0.315336	0.113417	0.112819	0.1116	0.110499	0.109397	0.108367	0.107589	0.107001	0.106329	0.105518	0.104594	0.103667	0.102774	0.101884	0.101098	0.100368	0.0996675	0.0989359	0.0981206	0.0972546	0.0964462	0.0957561	0.0951136	0.0946193	0.0941473	0.0936403	0.0931282	0.0926707	0.0923197	0.0920285	0.0917526	0.0914163	0.0910842	0.0906988	0.0902027	0.0896675	0.0891811	0.0886695	0.0880858	0.0874458	0.0868443	0.0863679	0.0858181	0.0851924	0.0846288	0.0840514	0.0834261
SM_070	M	0.264645	0.113643	0.113105	0.112011	0.110794	0.109589	0.108735	0.107825	0.106737	0.105558	0.104625	0.103784	0.102794	0.101851	0.101	0.100119	0.0990744	0.0981002	0.0972321	0.0962868	0.0953108	0.0944214	0.0936002	0.0927819	0.0920933	0.0914863	0.0909525	0.0904504	0.089977	0.089517	0.0890714	0.088677	0.0882242	0.0877606	0.0872134	0.0866305	0.0860671	0.0855145	0.0848817	0.084173	0.0833797	0.0825921	0.0819963	0.0813977	0.0807317	0.0800559	0.0793485	0.0786314
SM_071	M	0.24282	0.0768506	0.0762501	0.0749716	0.0737308	0.072582	0.0716672	0.0707783	0.0698438	0.0688084	0.0678608	0.0669713	0.0660087	0.0650855	0.0642478	0.0634659	0.0625729	0.0616611	0.0606883	0.0597568	0.0589477	0.0581678	0.0574	0.0567023	0.0561565	0.0556611	0.0552313	0.0548364	0.0544783	0.0542492	0.0540455	0.0537764	0.0534315	0.0530433	0.0525625	0.0520699	0.0516194	0.0511733	0.0506621	0.0500824	0.049383	0.0487196	0.0482219	0.0476798	0.0471279	0.046589	0.0459441	0.0452528
SM_072	M	0.186083	0.0869589	0.0866505	0.0860233	0.0853341	0.0846216	0.0839168	0.0832445	0.0825286	0.0818303	0.081256	0.080618	0.0799114	0.0792323	0.0786509	0.0780275	0.0773504	0.0767328	0.0760463	0.0753297	0.0746669	0.0740385	0.0734714	0.0729042	0.0723157	0.071862	0.071556	0.0712449	0.0709535	0.0707346	0.0706041	0.0704909	0.0702554	0.0699409	0.0695797	0.0691876	0.0687865	0.0684012	0.0679949	0.0675983	0.0672223	0.0668391	0.0664173	0.0659336	0.0654253	0.064902	0.064406	0.0639821
SM_073	M	0.331382	0.0895055	0.0888817	0.0876822	0.0865308	0.0854227	0.0844456	0.0834303	0.0822769	0.0811506	0.0801702	0.0792365	0.0781529	0.0770143	0.076044	0.0751157	0.0740873	0.0730556	0.072045	0.0710911	0.070203	0.06931	0.0683924	0.0674744	0.0666605	0.0660197	0.0654909	0.0649835	0.0645275	0.0640739	0.0636697	0.0633175	0.0628683	0.0623491	0.0618134	0.0612951	0.0607283	0.0600838	0.0593619	0.0586603	0.0580203	0.057418	0.0568783	0.0562949	0.0556034	0.0548584	0.05418	0.0536353
SM_074	M	0.39506	0.121413	0.121056	0.120352	0.119475	0.118489	0.117598	0.116685	0.115735	0.114878	0.114081	0.113216	0.112316	0.111444	0.110703	0.109986	0.109227	0.108411	0.107504	0.106662	0.105972	0.105286	0.104475	0.103561	0.102669	0.101969	0.101437	0.100915	0.100393	0.0998705	0.0994173	0.0990628	0.0985858	0.0979882	0.0974043	0.0968653	0.0963063	0.0957329	0.095102	0.0944799	0.0938774	0.0932786	0.0927111	0.0921622	0.0915822	0.0909369	0.090309	0.0897735
SM_075	M	0.318906	0.0744084	0.0739795	0.0731108	0.0722887	0.0715439	0.0707095	0.06972	0.0686762	0.0678717	0.0672605	0.0667766	0.0661219	0.0652619	0.064342	0.0634726	0.0627589	0.0621264	0.0615254	0.0607793	0.0599714	0.0592397	0.0585437	0.0578877	0.0573268	0.0568472	0.056378	0.0559589	0.0555914	0.05527	0.0549169	0.0546535	0.0544985	0.0542545	0.0538486	0.0533573	0.0529162	0.0524451	0.0519634	0.0515048	0.0510704	0.050627	0.0501628	0.0497282	0.0492683	0.0486772	0.0479899	0.0474365
SM_076	M	0.221988	0.0988899	0.0985629	0.0977844	0.096872	0.0959279	0.0949056	0.0938829	0.0929431	0.0922394	0.0914602	0.0905194	0.0894998	0.0886391	0.0879163	0.0871641	0.0863604	0.085441	0.0845419	0.0836885	0.0829154	0.0822266	0.0815509	0.0808533	0.0801609	0.0795134	0.0789281	0.0784331	0.0779029	0.0774281	0.0770501	0.0767305	0.0763428	0.0758876	0.0754087	0.0748627	0.0743328	0.0737957	0.0732067	0.0725995	0.0720353	0.0715014	0.0709274	0.0704009	0.0699398	0.0693608	0.0686418	0.0680294
SM_077	M	0.305046	0.0966078	0.0962956	0.0954041	0.0943994	0.0933846	0.0925363	0.0918526	0.0911387	0.0905486	0.0898442	0.089104	0.08831	0.0876175	0.0869106	0.0862491	0.0856047	0.0848215	0.0840732	0.0833758	0.0826957	0.0820223	0.0814471	0.0807996	0.0801463	0.079587	0.0790912	0.0786269	0.0781283	0.0777582	0.0775242	0.0773829	0.0770867	0.0766914	0.0763014	0.0758447	0.0753805	0.0749021	0.074352	0.0738315	0.0734439	0.0729936	0.0723792	0.0717702	0.0713254	0.0708784	0.070309	0.0698057
SM_078	M	0.335366	0.084978	0.0845668	0.0836224	0.082701	0.0818377	0.0810788	0.0806284	0.0800745	0.0793994	0.0787219	0.0780774	0.0773147	0.076563	0.0758232	0.0750692	0.0743807	0.0736353	0.0728518	0.0721099	0.0714861	0.0708788	0.0702767	0.0696796	0.0690691	0.0685193	0.0681159	0.0678295	0.067603	0.0674662	0.0672172	0.06692	0.06662	0.0663298	0.0660727	0.0657653	0.0654469	0.0649892	0.0644227	0.0638691	0.0633743	0.0628942	0.0623785	0.0618719	0.0613621	0.060816	0.0602658	0.0597885
SM_079	M	0.233278	0.0676179	0.0672145	0.06621	0.0652938	0.0646793	0.0641625	0.0635171	0.0626642	0.0618195	0.0611249	0.0604471	0.0596852	0.0590605	0.0584464	0.0577006	0.0569121	0.0561691	0.0553976	0.0546508	0.0540177	0.0534747	0.0529673	0.0524202	0.0518337	0.0512823	0.0509696	0.0508035	0.0506439	0.0504979	0.0503052	0.0500754	0.04978	0.0494834	0.049205	0.0489119	0.0486253	0.0482179	0.0477113	0.0472043	0.0467468	0.046268	0.045767	0.0452792	0.0448155	0.0443126	0.0437843	0.0433179
SM_080	M	0.305687	0.0779292	0.0774986	0.0766035	0.0756709	0.0749235	0.0743053	0.0738047	0.073263	0.0725755	0.0720408	0.0715812	0.0708986	0.0702208	0.0695974	0.0688419	0.0681063	0.0674158	0.0667032	0.0660915	0.06554	0.0649564	0.0643322	0.0638023	0.0633291	0.0628314	0.0624652	0.0622272	0.0620615	0.0619201	0.0617574	0.0615436	0.06128	0.061005	0.0607823	0.0605473	0.0602576	0.0598447	0.0593284	0.0588893	0.0585519	0.0581772	0.0576817	0.0571787	0.0567487	0.0563313	0.0558764	0.0554023
SM_081	M	0.272309	0.0824055	0.08185	0.0808454	0.0800432	0.0794193	0.0787025	0.077958	0.0770161	0.0759828	0.0751903	0.0744728	0.0736806	0.0728916	0.0720839	0.0712155	0.0704037	0.0695752	0.0686623	0.0678325	0.0671535	0.0665482	0.0658947	0.0652382	0.0645121	0.0638204	0.0633612	0.0630139	0.0627377	0.0625223	0.0622829	0.0619749	0.0615957	0.0611721	0.0607834	0.0603708	0.0599299	0.0593931	0.0587474	0.058144	0.0576315	0.0571311	0.0565348	0.0559564	0.0554843	0.0549626	0.0543266	0.0536881
SM_082	M	0.257344	0.083384	0.0828624	0.0818573	0.0809106	0.0801199	0.0793439	0.0786262	0.0778387	0.0768876	0.0760137	0.0753075	0.0746229	0.073907	0.0731197	0.0722122	0.0713503	0.0705408	0.0696653	0.0688327	0.0681132	0.0674476	0.0667109	0.0660154	0.0653628	0.0647462	0.0643428	0.0640433	0.0637594	0.0635031	0.0632692	0.0629812	0.0626534	0.0623141	0.061965	0.0615662	0.0611035	0.0605552	0.0599537	0.0593829	0.0588606	0.0583611	0.0578396	0.0573005	0.056751	0.0561312	0.0555104	0.0549001
SM_083	M	0.250479	0.0725254	0.072109	0.0710937	0.0699978	0.0690569	0.0680174	0.0671408	0.0664552	0.0656937	0.0647797	0.0638382	0.0629437	0.0621303	0.0613223	0.060445	0.0596139	0.0587816	0.0579447	0.0570874	0.056221	0.0554344	0.0547276	0.0540611	0.0534525	0.0529534	0.0525245	0.0520806	0.0516473	0.0513104	0.0510541	0.0507414	0.0503469	0.0499667	0.0495961	0.0491546	0.0486713	0.0480854	0.0475352	0.0470272	0.0464434	0.0458342	0.0452813	0.0447218	0.0440947	0.0434681	0.0428659	0.0422654
SM_084	M	0.236806	0.107715	0.107397	0.106543	0.105388	0.104188	0.103137	0.102212	0.101336	0.100569	0.0996647	0.0987066	0.0977336	0.0968141	0.0958337	0.0948478	0.0939754	0.0930838	0.0921755	0.0912201	0.0902534	0.0894066	0.0886906	0.0879784	0.08727	0.0866519	0.0861708	0.0857797	0.0853578	0.0849311	0.08456	0.0842167	0.0838515	0.0835073	0.0830845	0.0825121	0.0818989	0.0812269	0.0805962	0.0799867	0.0793351	0.078645	0.0779466	0.0772222	0.0764273	0.0756879	0.0749824	0.0742856
SM_085	M	0.165783	0.0844647	0.0841573	0.08339	0.0822924	0.0809364	0.0798538	0.0790915	0.0782437	0.0773443	0.0765571	0.0759146	0.0751209	0.0741628	0.0732077	0.0724289	0.0717039	0.070929	0.0701124	0.0692378	0.0683683	0.0675946	0.0669219	0.066215	0.0655521	0.0650637	0.0646677	0.0643826	0.0641381	0.0638857	0.0636772	0.0634818	0.0632291	0.062946	0.0626265	0.0621814	0.061649	0.0610938	0.0605607	0.0600377	0.059571	0.0590671	0.0585274	0.0580254	0.0574773	0.0568731	0.0562727	0.0556905
SM_086	M	0.176851	0.0960116	0.0957113	0.0951369	0.0943828	0.093527	0.0928785	0.0920445	0.0911303	0.0905031	0.0900497	0.0896698	0.0891872	0.0885471	0.0878506	0.0872626	0.0866828	0.0861337	0.0855434	0.0847996	0.0840194	0.0833953	0.0829276	0.0823349	0.0817113	0.0812926	0.0810365	0.0808595	0.0807235	0.0805295	0.0802588	0.0800002	0.0797332	0.0794502	0.0791629	0.0788321	0.0784619	0.077952	0.0773514	0.0768159	0.0764038	0.0759569	0.0754637	0.074976	0.074467	0.0739024	0.0733779	0.0728654
SM_087	M	0.145646	0.0807962	0.080607	0.0800737	0.0794897	0.0790463	0.0786485	0.078111	0.0774971	0.0770592	0.0767629	0.0765017	0.0760649	0.0755434	0.0750394	0.0745996	0.0742131	0.0738382	0.0733654	0.0727491	0.0721585	0.0716809	0.0713725	0.0710966	0.0707639	0.0704544	0.0702418	0.0701854	0.0701755	0.0701546	0.0701081	0.0700674	0.0700396	0.0699594	0.0697208	0.0694214	0.069151	0.0688087	0.0684051	0.0680064	0.0676942	0.0673861	0.0670007	0.0666268	0.0662742	0.0658883	0.0655035	0.0651545
SM_088	M	0.237285	0.0832048	0.0828921	0.0822282	0.0813269	0.0802677	0.0794982	0.0787546	0.0779965	0.0773813	0.076843	0.0762798	0.0755587	0.0747476	0.0739816	0.0734075	0.0728819	0.0723559	0.0717382	0.0710411	0.0703916	0.0697917	0.0692003	0.0685515	0.0680155	0.0676512	0.0673155	0.0670516	0.0668563	0.066628	0.0664124	0.066293	0.0661432	0.0659209	0.0656148	0.0651897	0.0647393	0.0643167	0.0638892	0.0634593	0.0631192	0.0627395	0.0622896	0.0618191	0.0613499	0.0608935	0.0604472	0.0599689
SM_089	M	0.263261	0.0892571	0.0889167	0.088319	0.0875797	0.0866307	0.0858389	0.0851111	0.0842479	0.0834382	0.0827558	0.0820585	0.081525	0.0810649	0.0803508	0.0795829	0.0789391	0.0782302	0.0775487	0.0768842	0.0761138	0.07541	0.0748017	0.0742102	0.0736531	0.0731486	0.0726821	0.0723452	0.072122	0.0719185	0.0716967	0.0714527	0.0712068	0.0708413	0.0704322	0.0701395	0.0698412	0.0693928	0.0688714	0.0683781	0.0679159	0.067485	0.0670975	0.0667265	0.0663243	0.065884	0.065417	0.0649401
SM_090	M	0.45583	0.125946	0.125418	0.124228	0.122964	0.121401	0.120028	0.118913	0.117666	0.116481	0.115376	0.114389	0.11337	0.112312	0.111117	0.109947	0.108853	0.107684	0.10656	0.105404	0.104241	0.103144	0.10215	0.101134	0.100143	0.0991721	0.0981886	0.0973834	0.0966834	0.0960484	0.0953476	0.0946571	0.0939765	0.0932084	0.0924354	0.091781	0.0911644	0.0903904	0.0895856	0.0888212	0.0881102	0.0873589	0.086588	0.0858811	0.0852154	0.0845152	0.0837145	0.0829378
SM_091	M	0.296418	0.111533	0.110941	0.109754	0.108511	0.107125	0.105786	0.104342	0.102994	0.101836	0.100794	0.0997691	0.0987089	0.0975225	0.0961755	0.0949334	0.0937811	0.0926391	0.0915084	0.0903452	0.0891571	0.0880686	0.087113	0.0861326	0.0852098	0.0843203	0.0834889	0.0827737	0.0821943	0.0816472	0.0809943	0.0804096	0.0798776	0.0792301	0.0784645	0.0777677	0.0771064	0.0763574	0.0755333	0.0747044	0.0739535	0.0732096	0.0724945	0.071756	0.0709714	0.0701663	0.0693484	0.0685353
SM_092	M	0.230143	0.104278	0.103944	0.103145	0.102132	0.100776	0.0995763	0.0986235	0.0976701	0.0967667	0.0958752	0.0950299	0.0940821	0.0931019	0.0920937	0.0911355	0.0902588	0.0893684	0.0884945	0.0875348	0.0866004	0.0857302	0.0849331	0.0841477	0.0834435	0.0827948	0.0821302	0.0815687	0.0810859	0.0806583	0.0802386	0.0798736	0.0794477	0.0788661	0.0783321	0.0778873	0.0773573	0.0767058	0.0761143	0.0755463	0.0749523	0.0743477	0.0737892	0.0732166	0.0726074	0.071993	0.0713449	0.0707212
SM_093	M	0.278866	0.0943991	0.0939257	0.0930015	0.0919578	0.09078	0.089677	0.0886409	0.087533	0.086517	0.0855868	0.0847076	0.0839127	0.0830559	0.0821015	0.0811795	0.0803215	0.0794055	0.0784906	0.0775681	0.0766118	0.0757066	0.0749276	0.0742697	0.0735975	0.0729161	0.0722832	0.0717807	0.0714031	0.0710932	0.0707589	0.0703855	0.0699615	0.0693771	0.0688244	0.0684181	0.0679691	0.0673586	0.0667206	0.0661169	0.0655414	0.0650046	0.0644757	0.0639294	0.0633612	0.0627872	0.0621555	0.0614891
SM_094	M	0.217626	0.0800667	0.0796642	0.0789684	0.0781034	0.0770632	0.0760068	0.0752002	0.0744546	0.0736655	0.0729381	0.0721707	0.0713563	0.0705422	0.0698371	0.0691319	0.0683776	0.0676087	0.0668566	0.0660876	0.0653135	0.0646708	0.0640878	0.0635295	0.0630109	0.0626447	0.0623243	0.062024	0.061781	0.0615854	0.061462	0.0612914	0.0610878	0.0608928	0.0606088	0.0602146	0.0598575	0.0594893	0.0590065	0.058534	0.0580997	0.0577215	0.0572798	0.0568001	0.056326	0.0558024	0.0552712	0.0547836
[truncated: 209 more columns]

## Sheet: EE
CÓDIGO	LEITURA	EE	884.906	888.147	891.387	894.626	897.866	901.106	904.345	907.584	910.823	914.062	917.301	920.54	923.778	927.016	930.254	933.492	936.73	939.968	943.205	946.442	949.679	952.916	956.153	959.389	962.626	965.862	969.098	972.334	975.569	978.805	982.04	985.275	988.51	991.745	994.979	998.213	1001.45	1004.68	1007.91	1011.15	1014.38	1017.61	1020.85	1024.08	1027.31	1030.55	1033.78
SM_001	M	1.62302	0.125541	0.125028	0.124184	0.123465	0.122832	0.122355	0.121968	0.121546	0.121097	0.120574	0.119965	0.119436	0.118947	0.118334	0.117736	0.117152	0.116525	0.115897	0.115273	0.11465	0.114145	0.113643	0.113052	0.11248	0.111969	0.111518	0.11107	0.110685	0.11039	0.110137	0.109872	0.109539	0.109176	0.108825	0.108471	0.108114	0.107671	0.10718	0.106839	0.106578	0.106191	0.105699	0.105272	0.104935	0.104543	0.104109	0.103699
SM_002	M	2.39495	0.082647	0.0823328	0.0816831	0.0808149	0.0798824	0.079188	0.0785649	0.0778398	0.0770224	0.0762411	0.0755057	0.074859	0.0742431	0.0736531	0.073024	0.0723411	0.0716631	0.0709381	0.0701871	0.069492	0.0689456	0.0684364	0.0679195	0.067466	0.0671131	0.0668053	0.0664985	0.0662264	0.0660463	0.0658778	0.065687	0.0654943	0.065359	0.0651565	0.0648034	0.0643619	0.0639186	0.0634782	0.0630184	0.0626296	0.0622686	0.0618234	0.06131	0.0608207	0.0602797	0.0597469	0.0592693
SM_003	M	1.89061	0.0775705	0.0770885	0.0762246	0.0754693	0.0746613	0.0739447	0.0731181	0.0722902	0.0716729	0.0710926	0.0702909	0.069285	0.0683849	0.0676244	0.0669442	0.0660839	0.0651823	0.0644211	0.0638029	0.0631957	0.0625664	0.0619833	0.0614349	0.0609094	0.0603573	0.0598867	0.0595261	0.059292	0.059151	0.0590441	0.0588335	0.0585251	0.0581719	0.0577551	0.0573677	0.0569328	0.0564931	0.0560305	0.0555009	0.0549689	0.0544845	0.0539894	0.0535181	0.0530686	0.0524911	0.0518962	0.0513938
SM_004	M	1.29608	0.0944266	0.094118	0.0934226	0.0925931	0.0915877	0.0904226	0.089495	0.0886494	0.0877089	0.0865395	0.0853687	0.084453	0.0836097	0.0826344	0.0816434	0.080809	0.0799358	0.0790145	0.0781148	0.0773175	0.0766151	0.0758832	0.0750877	0.0742529	0.073576	0.072963	0.0723671	0.0719431	0.0716159	0.0712523	0.0709579	0.0705572	0.069994	0.0694912	0.069024	0.0685592	0.0679892	0.0673758	0.0667433	0.0661327	0.065566	0.0649678	0.0643582	0.0637478	0.0631048	0.0624235	0.0617738
SM_005	M	2.42467	0.0929341	0.0925238	0.0917728	0.0908728	0.0897961	0.0886961	0.0877191	0.0869286	0.0862233	0.0854726	0.0845959	0.0837887	0.083162	0.0824388	0.0814993	0.0804637	0.0795547	0.0788094	0.0781251	0.0774348	0.0767635	0.0760547	0.0753587	0.0747543	0.0741843	0.0736679	0.0732462	0.0728953	0.0725387	0.0722333	0.0719652	0.0716619	0.0712606	0.0707634	0.0702774	0.0698728	0.069437	0.0688572	0.0682339	0.0676411	0.0670619	0.0664499	0.0658764	0.065275	0.0646229	0.0640166	0.0634798
SM_006	M	2.25012	0.10642	0.105793	0.104734	0.103725	0.102465	0.10134	0.100414	0.099497	0.0985456	0.0976552	0.0967545	0.0958512	0.094946	0.0939692	0.0930502	0.0921177	0.0912358	0.0902731	0.0892317	0.0882997	0.0874823	0.0867133	0.0859966	0.0852787	0.0845939	0.0840333	0.0835098	0.0830381	0.0826	0.0822188	0.0818495	0.0813943	0.0808783	0.0803567	0.0798715	0.0793589	0.0788307	0.0782114	0.0774984	0.07682	0.076165	0.0755129	0.0749069	0.0743375	0.0737074	0.0730311	0.0723221
SM_007	M	2.16028	0.100582	0.100214	0.0994815	0.0987752	0.09844	0.0980736	0.0977036	0.0972971	0.0968355	0.0963152	0.0957548	0.0952803	0.0947597	0.0942334	0.0937264	0.0933034	0.0928729	0.092401	0.0918384	0.0913133	0.09094	0.0905914	0.0902386	0.0898494	0.0895572	0.0893204	0.0891519	0.089019	0.0888997	0.0888371	0.0888003	0.088693	0.0884051	0.0880709	0.0877572	0.0875196	0.0872382	0.0868942	0.0865482	0.0861925	0.0857868	0.0853545	0.0850184	0.0846529	0.0842122	0.083748	0.0833411
SM_008	M	2.84348	0.091709	0.0915077	0.0911605	0.0906913	0.0901475	0.0897154	0.0893981	0.0891423	0.0887562	0.0883158	0.0879168	0.0875456	0.0871337	0.0866983	0.0863237	0.0859575	0.0855555	0.0851329	0.0846736	0.0842054	0.0838215	0.0834391	0.0829948	0.0826124	0.0823587	0.0821157	0.0819015	0.0817999	0.0817515	0.0816896	0.0815474	0.0813515	0.0812423	0.0810886	0.0808042	0.0805457	0.080294	0.0799211	0.0795097	0.0791985	0.0788809	0.0785249	0.0781704	0.0778434	0.0775044	0.0771437	0.0767689
SM_009	M	3.00191	0.0704287	0.0699552	0.0692704	0.0686207	0.0675961	0.0666287	0.0660304	0.065522	0.0648996	0.0643246	0.0636693	0.0628236	0.0620026	0.0612426	0.0605387	0.05996	0.059493	0.0589823	0.0583489	0.057644	0.0570523	0.056529	0.0559841	0.055507	0.0551568	0.0549482	0.0547894	0.0547143	0.0547267	0.0547129	0.0546778	0.0545765	0.0544087	0.0541147	0.0537373	0.0533484	0.0529802	0.0525473	0.0520164	0.0514815	0.051001	0.0505703	0.0501726	0.0497719	0.0491968	0.0485172	0.0479496
SM_010	M	2.74274	0.112747	0.112278	0.111314	0.110247	0.109443	0.10872	0.10803	0.107285	0.106457	0.105516	0.104612	0.103839	0.103036	0.102214	0.101393	0.100647	0.0999656	0.0992926	0.0984632	0.0975136	0.0967097	0.0959738	0.0951758	0.0944545	0.0939258	0.0933887	0.0928837	0.0924039	0.0919221	0.0914917	0.0911211	0.0907905	0.090405	0.0899629	0.089416	0.0888556	0.0882638	0.0877008	0.0871376	0.0864942	0.0858669	0.0852768	0.0846863	0.0840831	0.0835316	0.0830069	0.082482
SM_011	M	2.80698	0.0765141	0.0760623	0.0752879	0.0742817	0.07292	0.0717073	0.07085	0.0700127	0.0691027	0.0683014	0.0675364	0.066541	0.0654104	0.0642913	0.0632623	0.0624138	0.0616165	0.0607509	0.0598324	0.0589189	0.0580661	0.0572452	0.0564263	0.0557352	0.0552178	0.0547925	0.054411	0.054062	0.0537949	0.0536107	0.0534421	0.0531378	0.0526932	0.0522008	0.0517359	0.05129	0.0507632	0.0501271	0.0494691	0.0488606	0.0482932	0.0477579	0.0472324	0.0466643	0.046056	0.0454014	0.0446989
SM_012	M	2.14115	0.122057	0.121431	0.120268	0.119096	0.117808	0.116247	0.114765	0.113489	0.112084	0.11072	0.109536	0.108326	0.10703	0.105801	0.10466	0.103553	0.102414	0.101233	0.100073	0.0988959	0.0978197	0.0968846	0.0959522	0.0949967	0.0941614	0.0934482	0.0927217	0.0919913	0.0913602	0.0908184	0.0902268	0.0896225	0.0889835	0.0883208	0.0875957	0.086851	0.0861115	0.0853396	0.0846327	0.0838862	0.0830557	0.0822718	0.0814833	0.0806325	0.079797	0.0789934	0.0782132
SM_013	M	2.75428	0.0873578	0.087175	0.0866449	0.0858289	0.0848371	0.0839117	0.083088	0.0823878	0.0817578	0.0810666	0.080404	0.0797027	0.0790125	0.0783207	0.0776567	0.0770367	0.0763644	0.0756612	0.0749142	0.0741925	0.0735367	0.0729348	0.0724176	0.0719869	0.071606	0.071245	0.0709308	0.0706393	0.0704663	0.0703855	0.0702098	0.0698963	0.0695704	0.0691817	0.068751	0.0683579	0.0679442	0.067457	0.0670098	0.0666034	0.0661776	0.0657352	0.0652339	0.0646791	0.0641295	0.0636032	0.0630247
SM_014	M	3.10634	0.0882693	0.0877816	0.0867813	0.0856235	0.0846017	0.0837421	0.0829686	0.0819691	0.0808625	0.080005	0.0792232	0.078267	0.0772237	0.0762557	0.0752948	0.0744249	0.0736081	0.0727613	0.0719647	0.0711887	0.070375	0.0695011	0.0687542	0.0681662	0.0677233	0.067294	0.0668643	0.0664728	0.0661345	0.0658883	0.065582	0.0652581	0.0648759	0.06443	0.0639595	0.0634392	0.0628563	0.0623317	0.0618892	0.0613633	0.0607584	0.0601483	0.0595967	0.059045	0.0584568	0.0577982	0.0571291
SM_015	M	3.01389	0.0805946	0.0802827	0.0796622	0.0788264	0.0779745	0.0771789	0.0762556	0.0753735	0.0746084	0.0739328	0.0732516	0.0725927	0.0718804	0.0710938	0.0703072	0.0694945	0.0686315	0.0678198	0.0671473	0.0665079	0.0658682	0.0651932	0.0645292	0.0640687	0.0637077	0.0633509	0.0630068	0.0627679	0.062626	0.062497	0.0622847	0.0620172	0.0617473	0.0614467	0.0610892	0.0606478	0.0601514	0.0596245	0.0591125	0.0585786	0.0581391	0.0577465	0.0572466	0.0566397	0.0559534	0.0552578	0.0546633
SM_016	M	2.16136	0.0601694	0.059822	0.0589891	0.0580021	0.0571241	0.0564613	0.0558753	0.0552652	0.054495	0.0538142	0.0531907	0.0524867	0.0515794	0.0506266	0.0499336	0.0493643	0.0487768	0.0481323	0.0474735	0.0467658	0.0460522	0.045463	0.0449499	0.0445023	0.0441548	0.0439205	0.0438069	0.0437468	0.0435644	0.0433301	0.0431643	0.043064	0.0429327	0.0426782	0.0423532	0.0420531	0.0417194	0.0412597	0.040829	0.0404603	0.0400289	0.0395398	0.0390742	0.0386198	0.0381207	0.0376144	0.0371139
SM_017	M	2.25061	0.086965	0.0865524	0.0858069	0.0851372	0.08437	0.0834651	0.0825156	0.0816015	0.0808545	0.0802053	0.0794997	0.078793	0.0780802	0.0772233	0.0763913	0.0756622	0.074864	0.0741088	0.0734698	0.0728248	0.072169	0.0715788	0.071069	0.0705277	0.0699897	0.0695583	0.0692495	0.068995	0.0688171	0.068652	0.0683334	0.0679452	0.0675637	0.0672366	0.0669867	0.0666664	0.0661552	0.0655155	0.0648955	0.0643796	0.0638949	0.0634038	0.062981	0.0625172	0.061896	0.0612151	0.0605968
SM_018	M	2.63481	0.0879501	0.087459	0.0866148	0.0859693	0.0852	0.0841158	0.0832035	0.0825862	0.0819685	0.0812327	0.0804018	0.0795833	0.0788028	0.077979	0.0772118	0.0765028	0.0757478	0.0750293	0.0743535	0.0736257	0.0728967	0.0722336	0.0716772	0.07117	0.070724	0.0703659	0.0700316	0.0697027	0.0694744	0.0692968	0.0689982	0.0685963	0.068209	0.0679158	0.067697	0.0673867	0.0668783	0.0662531	0.0656768	0.0651666	0.0646482	0.0641327	0.0636549	0.0631373	0.0625177	0.0618552	0.0612549
SM_019	M	2.40235	0.0629793	0.0626242	0.0619197	0.0611776	0.0602984	0.059375	0.0587101	0.0580149	0.0573609	0.0567624	0.056216	0.0556241	0.0550288	0.0544062	0.0537449	0.0531086	0.05237	0.0516786	0.0510227	0.0504211	0.0498651	0.0493153	0.0488294	0.0484788	0.0482668	0.0479978	0.0477779	0.0476748	0.0476333	0.0474598	0.0472313	0.0470382	0.0468333	0.0466376	0.0464366	0.0461961	0.0457809	0.0452749	0.0448137	0.0444541	0.0440652	0.0435675	0.0431014	0.042657	0.0421488	0.0416337	0.0412167
SM_020	M	2.10243	0.106245	0.105883	0.105037	0.104214	0.103407	0.102454	0.101667	0.100924	0.100138	0.099361	0.0987528	0.0979287	0.0969277	0.0960721	0.0953119	0.0946319	0.0938922	0.0931186	0.0923043	0.0915227	0.0907335	0.0899514	0.0892998	0.0887652	0.088266	0.0876824	0.0871951	0.0868094	0.0864763	0.0860948	0.0856932	0.0853218	0.0849548	0.0845329	0.0840156	0.0834398	0.0827887	0.0822216	0.0816529	0.0810462	0.0804539	0.0798293	0.0791555	0.0784463	0.0778317	0.077245	0.0766467
SM_021	M	2.54464	0.0808376	0.0807077	0.0802636	0.0794694	0.0785344	0.0776777	0.0766663	0.0755858	0.074819	0.0742645	0.0736823	0.0730504	0.0723491	0.0714773	0.0705526	0.0697419	0.0690236	0.0682581	0.067521	0.0668937	0.0661353	0.0653239	0.0647023	0.0642228	0.0637791	0.0633965	0.063123	0.0628735	0.0626253	0.0624555	0.0623647	0.0621816	0.0618588	0.0614571	0.0610523	0.0606979	0.0602554	0.0596921	0.0591063	0.05853	0.0579675	0.057489	0.0570493	0.0565196	0.0559026	0.0553088	0.0547973
SM_022	M	2.80865	0.0774273	0.0770224	0.076261	0.0755565	0.0747591	0.0737335	0.0728554	0.0721979	0.0714993	0.0707552	0.0701014	0.0694197	0.0686038	0.0678537	0.0671655	0.066443	0.0656588	0.0649237	0.0642266	0.0635172	0.0628492	0.0622631	0.0617503	0.0612825	0.0609238	0.0606179	0.0603041	0.0600305	0.0598892	0.0597959	0.0596297	0.0594536	0.0593126	0.0591129	0.0587889	0.0583943	0.0579328	0.0574668	0.0569546	0.0564518	0.0560377	0.055614	0.0551372	0.054609	0.0540562	0.053466	0.052859
SM_023	M	1.4817	0.131354	0.130568	0.128817	0.126936	0.125146	0.123505	0.12187	0.120076	0.118387	0.116813	0.115277	0.11385	0.112463	0.110884	0.109271	0.107731	0.106234	0.104743	0.103205	0.101829	0.100544	0.0992085	0.0978683	0.0966995	0.0956016	0.0944601	0.093469	0.0926254	0.0917517	0.0908527	0.0900189	0.0891593	0.0882629	0.0873673	0.0865074	0.0856307	0.0846776	0.0836913	0.0826674	0.0816321	0.0806082	0.0796049	0.0786219	0.07766	0.0766809	0.0756696	0.0747004
SM_025	M	2.99161	0.081292	0.0808777	0.0799967	0.0788418	0.077863	0.0771812	0.0764166	0.0754866	0.0747806	0.0741258	0.0731965	0.0722761	0.0714996	0.0708531	0.0702063	0.0695409	0.0688136	0.0680464	0.067204	0.0664	0.0656522	0.0649658	0.064417	0.0639249	0.0634988	0.0631337	0.062841	0.0626434	0.0625095	0.0624446	0.0623545	0.0621207	0.0617621	0.0614273	0.0611253	0.0607517	0.0602311	0.0597511	0.0593234	0.0588109	0.0582476	0.0577173	0.0572446	0.0567514	0.0562193	0.055669	0.0551236
SM_026	M	2.35956	0.098544	0.0981141	0.0974973	0.0967852	0.0957375	0.0947336	0.0939268	0.0931676	0.0925894	0.0920626	0.0913498	0.0906421	0.0899141	0.0891467	0.08837	0.0875627	0.0867323	0.0859774	0.0853024	0.0845802	0.0839258	0.0833234	0.082644	0.08201	0.0815145	0.0810394	0.0806257	0.0803831	0.0801091	0.0797555	0.0794229	0.0791663	0.0788419	0.0784392	0.0780639	0.0776526	0.0771344	0.0765546	0.0759811	0.0754585	0.0750227	0.074506	0.0739326	0.0733652	0.0727806	0.0721916	0.0716185
SM_027	M	2.75247	0.0770881	0.0766712	0.0758586	0.0750231	0.0742265	0.0735172	0.0728032	0.0719626	0.0710716	0.0702397	0.06945	0.0687924	0.0680869	0.067364	0.0666324	0.0658854	0.0651005	0.064325	0.0635918	0.0628524	0.0621809	0.0616201	0.061053	0.0604751	0.0600503	0.0596899	0.0593919	0.0592182	0.0591716	0.0590446	0.0586869	0.0583001	0.0580188	0.0577334	0.0573671	0.0569767	0.0565351	0.0561393	0.0557238	0.0552559	0.0547452	0.0542426	0.053781	0.0532925	0.052756	0.0521767	0.0515787
SM_028	M	2.28928	0.0657673	0.0654113	0.0648411	0.0641406	0.0632498	0.062294	0.0613787	0.0604824	0.0597983	0.0593862	0.0589112	0.058252	0.0574578	0.0567484	0.0559941	0.0552041	0.0544743	0.0537952	0.0531066	0.0524516	0.0518367	0.0512257	0.0507247	0.050254	0.0498311	0.049509	0.0492596	0.0490778	0.0489188	0.0487941	0.0486054	0.0484261	0.0482804	0.0481084	0.0478409	0.047505	0.0470962	0.0466121	0.046092	0.0456229	0.0452571	0.0448734	0.0443721	0.0438035	0.0432833	0.042794	0.0423468
SM_029	M	2.37653	0.0893469	0.0889852	0.0882358	0.0872207	0.0858315	0.0846326	0.0836379	0.0827887	0.0819586	0.0810374	0.0801763	0.0793031	0.0783922	0.0774418	0.0765307	0.0756402	0.0748233	0.0740888	0.0732736	0.0723222	0.0713627	0.070535	0.0698399	0.0692332	0.0686803	0.068211	0.0677964	0.067443	0.0671652	0.0668606	0.0664605	0.0660236	0.0656454	0.0652338	0.0648366	0.0643591	0.0637349	0.0630579	0.062458	0.0618794	0.0612795	0.0606993	0.060068	0.0594367	0.0588244	0.0582201	0.057597
SM_030	M	2.86431	0.0676622	0.0673122	0.0665265	0.0656042	0.0646544	0.0640663	0.0636305	0.0630976	0.0623421	0.0615217	0.061	0.0604214	0.0597139	0.059053	0.0584478	0.0578117	0.0571148	0.0563634	0.0556569	0.0550611	0.0544886	0.0539771	0.0534878	0.0530916	0.0527766	0.0525344	0.0523552	0.0521766	0.0520819	0.0520608	0.051974	0.0517533	0.0515369	0.0513219	0.0510344	0.0506714	0.0503065	0.0499536	0.0495715	0.0491228	0.0485793	0.0480566	0.0476138	0.0471886	0.0467107	0.0462457	0.045772
SM_031	M	1.93208	0.189788	0.188971	0.18742	0.185587	0.18366	0.181548	0.179622	0.177939	0.176596	0.175182	0.173636	0.172192	0.170585	0.168911	0.167157	0.165603	0.164202	0.162912	0.161488	0.159856	0.158275	0.156706	0.155228	0.153922	0.152795	0.151653	0.150523	0.14938	0.148214	0.147083	0.145934	0.14486	0.143798	0.142905	0.141931	0.14081	0.139668	0.138508	0.137427	0.136451	0.135497	0.134466	0.133448	0.132363	0.131281	0.130215	0.129199
SM_032	M	1.97864	0.0694104	0.0690359	0.0683553	0.0677024	0.0670034	0.0662516	0.0655304	0.0647528	0.0639753	0.0634626	0.0630868	0.0624595	0.0617019	0.0610315	0.0603393	0.0596418	0.0589775	0.05835	0.057808	0.0573248	0.0567942	0.0561845	0.0556089	0.0551566	0.0549208	0.0547995	0.0546369	0.0544695	0.0544049	0.0543874	0.0542792	0.0541137	0.0538581	0.0535803	0.0533133	0.0530498	0.052709	0.052288	0.051882	0.0514866	0.051141	0.0507317	0.0502929	0.0499087	0.0494996	0.0490381	0.0486276
SM_033	M	2.06428	0.109166	0.108646	0.107768	0.106944	0.10597	0.10467	0.103279	0.102121	0.101201	0.100376	0.0993776	0.0983347	0.0974138	0.0966437	0.0958001	0.0947723	0.0937447	0.0928008	0.0919334	0.0910309	0.0901001	0.0891665	0.0882715	0.0875218	0.0869018	0.0863745	0.0859481	0.0855052	0.0848896	0.0843143	0.0838019	0.0832918	0.0828237	0.0823325	0.081835	0.0813456	0.0808119	0.0801187	0.0793245	0.0785674	0.0779538	0.0774509	0.0769167	0.0763404	0.0756625	0.0748659	0.0741332
SM_034	M	2.57077	0.102625	0.102118	0.101195	0.100246	0.0993062	0.0981881	0.0970469	0.0959692	0.0949844	0.0940359	0.0928851	0.0917924	0.0908855	0.0898845	0.0887526	0.0877343	0.0867762	0.0857989	0.0848231	0.0838902	0.083053	0.0821395	0.0812048	0.0804058	0.079804	0.0792987	0.0788389	0.078452	0.0780678	0.0776812	0.0773115	0.0769033	0.0763336	0.0757063	0.0751878	0.0747189	0.0740892	0.0733218	0.0725814	0.0718976	0.0713049	0.0707264	0.0701133	0.0694371	0.0687283	0.0680281	0.0673665
SM_035	M	2.05389	0.0779993	0.0774618	0.0764542	0.0754402	0.074208	0.0730487	0.0720433	0.0712165	0.0703156	0.0693461	0.0683416	0.0673729	0.0664283	0.0653872	0.06438	0.0634164	0.0625257	0.0616166	0.0606816	0.0597504	0.0588634	0.0580418	0.0572334	0.0566094	0.0561673	0.0558246	0.0555087	0.0552097	0.0549306	0.0546548	0.0543675	0.054051	0.0537227	0.0533508	0.0529885	0.052562	0.0520417	0.0514352	0.0508376	0.0502638	0.0496807	0.0490679	0.0484192	0.0477977	0.0471437	0.0464581	0.0457998
SM_036	M	3.07204	0.0799529	0.0795121	0.0787092	0.0776978	0.0764223	0.075336	0.0743196	0.0734628	0.0725643	0.071698	0.0708138	0.0699543	0.0691313	0.0681799	0.0671426	0.0661057	0.0651653	0.0642382	0.0633659	0.0624903	0.0617078	0.0610185	0.0603347	0.0597725	0.0593389	0.0590139	0.0587602	0.0586445	0.0585599	0.0584319	0.0582352	0.0579901	0.057708	0.0574093	0.0571397	0.0567596	0.0562519	0.0556627	0.0551251	0.0545654	0.0539641	0.053353	0.0527361	0.052165	0.0515325	0.0508335	0.0501166
SM_037	M	2.48893	0.070113	0.0695898	0.068724	0.0680694	0.0674727	0.0668762	0.0661727	0.0654126	0.0646289	0.063816	0.0629244	0.0621773	0.0615689	0.0608725	0.0601044	0.0593203	0.0585053	0.0577879	0.0571733	0.0565086	0.0558861	0.0552901	0.0546961	0.0542558	0.0539527	0.0536665	0.0534398	0.0533851	0.0533663	0.0532718	0.0531302	0.0530034	0.0528561	0.0525973	0.0522663	0.0518975	0.0515168	0.0510731	0.0505723	0.0500682	0.0496071	0.0491721	0.0486672	0.0481028	0.0475309	0.0469739	0.0464389
SM_038	M	2.64629	0.104951	0.104284	0.103185	0.102303	0.10135	0.10026	0.0988922	0.0974392	0.0961091	0.0948784	0.0935804	0.0923398	0.0912804	0.0902188	0.0891815	0.088143	0.087041	0.0859587	0.0848941	0.0837833	0.0827298	0.0816895	0.0806081	0.0796886	0.0789413	0.0783074	0.0777659	0.0773239	0.0768741	0.0763815	0.0758937	0.075355	0.0747799	0.0741414	0.073484	0.0728355	0.0721831	0.0714565	0.0707102	0.0699994	0.0693005	0.068607	0.0679048	0.067175	0.0663712	0.0655673	0.0648006
SM_039	M	2.75886	0.112484	0.111565	0.109963	0.10864	0.107359	0.105989	0.104428	0.102825	0.101306	0.0997169	0.0979893	0.0964732	0.095116	0.0936666	0.0922377	0.0908435	0.0893638	0.0879172	0.0865247	0.0851614	0.0839327	0.0826816	0.0813324	0.080073	0.0790095	0.0780813	0.0771709	0.0763161	0.075552	0.0747986	0.0739971	0.0731995	0.0724461	0.0716438	0.0707424	0.0697797	0.0688448	0.0679051	0.0669017	0.0659383	0.0651088	0.0642638	0.0633077	0.0623426	0.0613523	0.060371	0.0594359
SM_040	M	2.46755	0.110205	0.109471	0.108362	0.107279	0.105878	0.104426	0.103128	0.102012	0.100905	0.099787	0.0987037	0.0977669	0.0967633	0.0955987	0.0944104	0.0931944	0.0920232	0.0909972	0.0899581	0.0887962	0.0877567	0.0869142	0.086089	0.0852	0.0843645	0.0837159	0.0832125	0.0827618	0.0823031	0.0819098	0.0814557	0.0809122	0.0803096	0.0797111	0.0791514	0.0785491	0.0778782	0.0771854	0.0765331	0.075861	0.0751806	0.0745048	0.0738273	0.0731213	0.0723174	0.0714862	0.070779
SM_041	M	2.68198	0.0891176	0.0885807	0.0876564	0.0867336	0.0854615	0.0840924	0.0828512	0.0818101	0.0806903	0.0795176	0.078486	0.0775127	0.0765167	0.0755201	0.0746405	0.0737111	0.0726065	0.0714863	0.0705076	0.0696565	0.0688579	0.0680935	0.0672987	0.0665287	0.0658413	0.0652757	0.0648154	0.064492	0.0642343	0.0638995	0.0634853	0.063048	0.0625945	0.0621387	0.0616887	0.0611747	0.0605432	0.059852	0.0592405	0.0587176	0.058153	0.0575493	0.0569001	0.0562602	0.0555623	0.0548312	0.0542003
SM_042	M	2.44483	0.0906583	0.0903412	0.0897055	0.0888498	0.0877192	0.0867167	0.0858479	0.0850973	0.0842513	0.0833205	0.0825394	0.0817929	0.0810503	0.0802099	0.0794168	0.0786505	0.0777885	0.076879	0.0760371	0.075323	0.0746704	0.0740637	0.0734239	0.0728063	0.0722192	0.0716941	0.0712959	0.0710528	0.0709309	0.0707821	0.0705426	0.0701806	0.0697752	0.0694138	0.069115	0.0687259	0.068198	0.06762	0.0670787	0.0665909	0.0660213	0.0653853	0.0647322	0.0641689	0.0635423	0.062837	0.0622284
SM_043	M	2.96759	0.0975181	0.0968202	0.09564	0.0947772	0.0938908	0.0930315	0.0917981	0.0905501	0.0894274	0.0884248	0.0877009	0.0869732	0.0861432	0.0852291	0.0844379	0.0835467	0.0825676	0.0815716	0.0806359	0.0798349	0.0790814	0.0783529	0.0776844	0.0771196	0.0764612	0.0758354	0.0753234	0.0750034	0.0748359	0.0746137	0.0742541	0.073792	0.0733724	0.0729961	0.0726548	0.0722327	0.0717379	0.0711387	0.070507	0.0699217	0.0692649	0.0686208	0.0680547	0.0675676	0.066943	0.0662351	0.0656008
SM_044	M	3.36004	0.0861665	0.0855379	0.084329	0.0832234	0.0822346	0.0812275	0.0801865	0.0794602	0.0786791	0.0775927	0.0765748	0.0757639	0.0749426	0.0740939	0.073361	0.072554	0.0716212	0.0706227	0.0696782	0.068901	0.0682324	0.0675468	0.0668591	0.0663163	0.0658354	0.0653607	0.0649545	0.064726	0.0646416	0.0645389	0.064333	0.064002	0.0635886	0.0632008	0.0628956	0.0625495	0.0620982	0.0615354	0.0609402	0.0603869	0.0598076	0.0592026	0.0585803	0.0580186	0.0573914	0.056667	0.0560592
SM_045	M	2.57318	0.0985277	0.0978973	0.0966669	0.0953855	0.0939883	0.0926075	0.0913049	0.0900242	0.0887047	0.0874129	0.0861597	0.0850928	0.0840559	0.0829036	0.0816581	0.0803926	0.0792065	0.0780542	0.0770118	0.076004	0.0750582	0.0741187	0.0730821	0.0721136	0.0713086	0.0705157	0.0697551	0.0691585	0.0686381	0.0681577	0.0676744	0.0672057	0.0666572	0.0660119	0.0653852	0.0647337	0.0640569	0.0633605	0.0626761	0.0619576	0.061187	0.0604256	0.0597037	0.0590097	0.0582988	0.0575347	0.0567218
SM_046	M	2.40861	0.0998325	0.0992419	0.09812	0.0970089	0.0959415	0.0950361	0.0942875	0.09351	0.0926058	0.0916144	0.0906346	0.0898714	0.0891031	0.0881816	0.0872491	0.0863852	0.0855823	0.0847653	0.0839497	0.0830972	0.0823512	0.0816945	0.0809687	0.0803184	0.0798282	0.0793763	0.078911	0.0785797	0.078317	0.0780941	0.0778547	0.0775748	0.0772446	0.076824	0.0763478	0.0758932	0.0754658	0.0749482	0.0744106	0.0738978	0.073373	0.0728307	0.0723172	0.0718397	0.0713409	0.0707869	0.0702285
SM_047	M	3.12835	0.131109	0.130402	0.129229	0.12804	0.126603	0.125348	0.124296	0.123211	0.122123	0.121081	0.120045	0.119067	0.117976	0.116822	0.115758	0.114692	0.113588	0.112497	0.111403	0.110304	0.109402	0.108532	0.107476	0.106488	0.105665	0.10482	0.103967	0.103232	0.102596	0.102066	0.101524	0.10098	0.100398	0.0996803	0.098922	0.0981609	0.0973888	0.0965942	0.0958522	0.0951196	0.0943116	0.0934497	0.0926405	0.0919166	0.09113	0.0902691	0.0894003
SM_048	M	2.42036	0.085381	0.0848965	0.0838206	0.0825582	0.0812175	0.0799162	0.0785585	0.0772179	0.0760093	0.0749301	0.0739995	0.0730396	0.0720663	0.0710052	0.0698646	0.0687284	0.0677368	0.0668419	0.0659087	0.0650161	0.0641883	0.0632997	0.0624226	0.0616563	0.0609524	0.060415	0.0600319	0.059669	0.0592853	0.0588421	0.0583646	0.057862	0.0574021	0.0569532	0.0564284	0.0558437	0.0552283	0.0545476	0.0538217	0.0531925	0.052689	0.0521975	0.0516333	0.0509754	0.0502191	0.049504	0.0489067
SM_049	M	3.64996	0.107142	0.106567	0.105452	0.104257	0.103037	0.10172	0.100495	0.0994314	0.0983124	0.0972198	0.0961898	0.0953691	0.0945827	0.0937083	0.0927588	0.0917491	0.09072	0.0897194	0.0887429	0.0877528	0.0868464	0.0860068	0.0852014	0.0843755	0.0836035	0.0830269	0.0825835	0.0821664	0.0817157	0.081276	0.080802	0.0802623	0.0796552	0.0790979	0.0785103	0.0778545	0.0771717	0.0764156	0.0757326	0.0751975	0.0747344	0.0741403	0.0734081	0.0726494	0.0719275	0.0712519	0.070619
SM_050	M	3.75976	0.0866425	0.0861921	0.0853598	0.0843719	0.0832426	0.082186	0.0812219	0.080349	0.0794709	0.0785595	0.0776965	0.0770674	0.0764903	0.0757554	0.0748397	0.0738607	0.0729815	0.0722174	0.0714604	0.0706668	0.0699314	0.0692592	0.0685987	0.0678928	0.0672318	0.0667977	0.0665266	0.0662454	0.0659407	0.065639	0.0652628	0.0648751	0.0644846	0.0640959	0.0636853	0.0632149	0.0626723	0.0620506	0.0614034	0.060824	0.060331	0.0598281	0.0592795	0.0586681	0.0579906	0.0573601	0.0568039
SM_051	M	3.02659	0.0690258	0.0686338	0.0679772	0.0671	0.0659484	0.0649333	0.0640401	0.0632218	0.0625307	0.0618098	0.0608883	0.0599054	0.0589755	0.0581211	0.0572872	0.0564472	0.0555791	0.0547789	0.0540713	0.0532766	0.0525085	0.0518296	0.0511562	0.050586	0.0502212	0.0499969	0.0498003	0.0496105	0.0494282	0.0492626	0.0490872	0.048854	0.0484412	0.0479786	0.0476576	0.0473484	0.0469202	0.0463946	0.0458522	0.0453353	0.0448443	0.0443133	0.043787	0.0432961	0.0426868	0.0420127	0.0414535
SM_052	M	3.25195	0.0988417	0.0983018	0.0971941	0.0959166	0.0946434	0.0935598	0.0925394	0.0915651	0.0907558	0.0897944	0.088775	0.0879518	0.0870256	0.0858647	0.0847648	0.0838766	0.0830264	0.0822274	0.0814402	0.0805324	0.079595	0.0787014	0.0778864	0.0772149	0.0767252	0.0762827	0.0758013	0.0753064	0.0748493	0.0744222	0.0740105	0.0736596	0.0731807	0.0725901	0.0720462	0.0715257	0.0709375	0.0703181	0.0697109	0.0691028	0.068473	0.0678049	0.0671507	0.0664712	0.0656957	0.0649469	0.0643276
SM_053	M	2.0801	0.110326	0.109721	0.108453	0.106962	0.105429	0.104124	0.102983	0.101727	0.100298	0.0987999	0.0974489	0.0962385	0.0950062	0.093732	0.0925741	0.0914517	0.090266	0.0891251	0.0879443	0.0866178	0.0853428	0.0842036	0.0831024	0.0820817	0.0812049	0.0804239	0.0796868	0.0789437	0.0781902	0.0774529	0.0767317	0.0760466	0.0752861	0.0744065	0.073546	0.0727614	0.0719698	0.0711519	0.0703606	0.0696356	0.0689207	0.0681047	0.0672328	0.0663741	0.065509	0.0646739	0.063927
SM_054	M	2.19469	0.153136	0.15268	0.151848	0.15104	0.150108	0.149098	0.14815	0.14703	0.146089	0.14533	0.144582	0.143795	0.142933	0.141994	0.141082	0.140339	0.139512	0.138742	0.13803	0.137169	0.136269	0.135492	0.134692	0.133862	0.13325	0.132691	0.132046	0.131425	0.130844	0.130293	0.1298	0.129292	0.12868	0.128007	0.127367	0.126915	0.126431	0.125801	0.125184	0.124685	0.124143	0.123551	0.123032	0.122449	0.12177	0.121087	0.120531
SM_055	M	2.95138	0.104378	0.103897	0.102956	0.101829	0.100422	0.0992094	0.0982558	0.0973726	0.0963404	0.0952319	0.0942541	0.0933697	0.0923842	0.0913882	0.0904546	0.08942	0.0883649	0.0872592	0.0862297	0.0852882	0.0845171	0.08382	0.08296	0.0820326	0.0812524	0.0806977	0.0802074	0.0797735	0.0793673	0.0789243	0.0784344	0.0779999	0.0775621	0.0771049	0.0766047	0.0759457	0.0752811	0.0746832	0.0741096	0.0734633	0.0727775	0.0721307	0.0714628	0.0707476	0.0700416	0.0693828	0.068764
SM_056	M	3.05031	0.0911892	0.0906193	0.0894383	0.0881759	0.0869193	0.0856971	0.0846254	0.0834729	0.0822201	0.0811167	0.0801784	0.0792291	0.078127	0.0769998	0.0758557	0.0747574	0.073718	0.0726521	0.0716467	0.0706376	0.0697126	0.0688704	0.0680131	0.0671605	0.066412	0.0657601	0.0651688	0.0646563	0.0641958	0.0637247	0.0632327	0.062764	0.0622377	0.0617278	0.061194	0.0605268	0.059795	0.0591549	0.0585817	0.0578959	0.0571896	0.0565311	0.0558764	0.0551498	0.0544173	0.0537055	0.0529897
SM_057	M	1.78275	0.108858	0.108196	0.106877	0.105462	0.103875	0.102333	0.100897	0.0995017	0.0981379	0.0967772	0.095529	0.0943847	0.093042	0.091666	0.0904439	0.0892214	0.0879766	0.0866322	0.085325	0.084173	0.0831319	0.0820683	0.080887	0.0797051	0.0787038	0.0779184	0.0771322	0.0763078	0.0755203	0.0748003	0.0740965	0.0734235	0.0727479	0.0720187	0.0712578	0.0704357	0.0696345	0.0688483	0.068028	0.0671459	0.0662911	0.0655022	0.0647166	0.0638786	0.0630006	0.0621504	0.0613271
SM_058	M	2.92535	0.0786894	0.0782782	0.0773248	0.0762631	0.0752196	0.0742587	0.0733011	0.0723412	0.0714177	0.0705513	0.0698667	0.0692914	0.0684926	0.0675542	0.0666921	0.0658601	0.0650208	0.0641292	0.0633184	0.062543	0.0618559	0.0612427	0.0605292	0.0598265	0.0592497	0.0588415	0.0585148	0.0582432	0.0579656	0.0576244	0.0572626	0.0569382	0.0565769	0.0561694	0.0557593	0.0552566	0.0546992	0.054194	0.0536952	0.0531327	0.0525679	0.0519934	0.0514	0.0508356	0.0502143	0.0495398	0.0488969
SM_059	M	2.79094	0.0633538	0.0629913	0.0622535	0.0614505	0.0606041	0.0597381	0.05872	0.0577598	0.0568939	0.0560502	0.055312	0.0545361	0.0536908	0.052843	0.0520843	0.0512973	0.0503848	0.0494368	0.048523	0.0476478	0.0468427	0.0461861	0.0455739	0.0449861	0.0445095	0.0442052	0.043981	0.0437251	0.0435461	0.0434518	0.0433059	0.043071	0.0427534	0.0423487	0.0419828	0.0415991	0.0411088	0.0405966	0.040048	0.039464	0.0388974	0.03842	0.0379246	0.0373913	0.03683	0.0362711	0.0357271
SM_060	M	2.88185	0.10474	0.104313	0.103215	0.102073	0.101145	0.100258	0.0993437	0.0983222	0.0972108	0.0960718	0.0952068	0.094405	0.0935344	0.0926501	0.0918106	0.0909608	0.0899412	0.0889051	0.0878507	0.0868419	0.085975	0.0851881	0.0843431	0.0835328	0.0828178	0.0821324	0.0815798	0.0811426	0.0807628	0.080356	0.0799371	0.0795081	0.0789863	0.0784042	0.077852	0.0773004	0.0766329	0.0759195	0.0751731	0.0744293	0.0737294	0.0730916	0.0724338	0.0717342	0.0710576	0.0703526	0.0696175
SM_061	M	2.13637	0.0917017	0.0913601	0.0905694	0.0896809	0.0886387	0.0873312	0.0860434	0.0848317	0.0838438	0.0828713	0.0819132	0.0808843	0.0798258	0.0788198	0.0777966	0.0768175	0.075829	0.0748652	0.0738911	0.0730105	0.072221	0.0714224	0.0705329	0.0696508	0.0690211	0.0685523	0.0680825	0.0675471	0.067031	0.066563	0.0661975	0.0658042	0.0652712	0.0647479	0.0642143	0.0636911	0.063073	0.0623378	0.0615658	0.0608648	0.0602468	0.0595828	0.0589116	0.0582418	0.0574993	0.0566993	0.055977
SM_062	M	1.25506	0.0850342	0.0847971	0.0841993	0.083254	0.0821019	0.0809557	0.0801011	0.0793487	0.0787125	0.0779949	0.0771125	0.0762556	0.0754861	0.0746907	0.0737891	0.0730035	0.0722229	0.0714521	0.07068	0.069948	0.0692189	0.0684673	0.0677253	0.0670812	0.0666901	0.0663611	0.0660163	0.0656753	0.0653091	0.0649463	0.0646416	0.064359	0.064001	0.0636051	0.0631617	0.0627131	0.0621965	0.0616198	0.0610426	0.0604683	0.0599533	0.0594128	0.0588644	0.0582962	0.0576738	0.0570063	0.0564102
SM_063	M	1.54508	0.113134	0.112879	0.112162	0.111023	0.109691	0.108449	0.107305	0.106119	0.105131	0.10418	0.103298	0.102371	0.101367	0.100369	0.0993593	0.0984086	0.0975002	0.0966314	0.0957085	0.0947862	0.093835	0.0929654	0.092157	0.0913531	0.0906547	0.0899425	0.0892418	0.0886184	0.0880727	0.0875973	0.0872509	0.0868144	0.0862098	0.0856713	0.0850977	0.0844874	0.0838198	0.0831492	0.0824737	0.0817737	0.0811083	0.0804915	0.0799445	0.07934	0.0786122	0.0778513	0.0771935
SM_064	M	1.31696	0.11381	0.113322	0.1122	0.110971	0.109904	0.108816	0.107489	0.106126	0.105013	0.103813	0.102568	0.101306	0.100183	0.0991216	0.0979766	0.0968438	0.0957582	0.0947387	0.0936709	0.0926457	0.0916402	0.0906397	0.08965	0.088732	0.0879652	0.087251	0.0865457	0.0858298	0.0851587	0.0845155	0.0839779	0.083463	0.0828525	0.0822631	0.0816352	0.0809637	0.0802232	0.0794288	0.0785965	0.0778384	0.0771393	0.0764369	0.0757673	0.0750718	0.0743222	0.073508	0.0726754
SM_065	M	1.73383	0.0972727	0.0966868	0.0955917	0.0946763	0.0937489	0.09252	0.0911884	0.0900728	0.0890436	0.0879315	0.086899	0.0860632	0.0852404	0.0843113	0.0833748	0.0824593	0.0814677	0.0803704	0.0793329	0.0784429	0.0776676	0.0768737	0.0760357	0.0753097	0.0747102	0.0741499	0.073663	0.0733158	0.0730199	0.0726779	0.0722726	0.0717815	0.0712146	0.0706702	0.0701451	0.0695867	0.0690179	0.0683629	0.067728	0.0671301	0.0664346	0.0657268	0.0651172	0.064461	0.063674	0.0629411	0.0623108
SM_066	M	2.51663	0.0889551	0.0883483	0.0871976	0.0861786	0.0850999	0.083846	0.0826007	0.0816507	0.080833	0.0799161	0.078801	0.0777842	0.0769683	0.0761175	0.0751961	0.0741719	0.073109	0.0720419	0.0710259	0.070059	0.0692363	0.06847	0.0677045	0.067049	0.0664223	0.0658312	0.0653053	0.0648757	0.0645219	0.0642214	0.0638293	0.0632569	0.0626491	0.0621367	0.0616871	0.0611602	0.0605259	0.059817	0.0591846	0.0585816	0.057873	0.0571398	0.0565553	0.0559834	0.0552667	0.0545572	0.0539097
SM_067	M	2.12594	0.141141	0.140517	0.139096	0.137523	0.136032	0.134466	0.132847	0.131364	0.130033	0.128728	0.127322	0.125922	0.124641	0.123448	0.122261	0.121001	0.119635	0.118221	0.11685	0.11558	0.11446	0.113398	0.112263	0.111104	0.110014	0.109042	0.108138	0.107287	0.106502	0.105741	0.104888	0.103934	0.103029	0.102208	0.101328	0.100401	0.0995005	0.0985146	0.0975386	0.0966352	0.0957114	0.0947866	0.0939403	0.0930559	0.092053	0.0910494	0.0901559
SM_068	M	1.81268	0.110358	0.109896	0.109178	0.108709	0.108249	0.107791	0.107098	0.106339	0.1057	0.105405	0.105049	0.104546	0.104033	0.103549	0.103032	0.102403	0.101883	0.101379	0.100863	0.100389	0.0999097	0.099415	0.0989395	0.0986596	0.0984045	0.0980622	0.0977392	0.0975313	0.0973813	0.0972305	0.097059	0.0968788	0.0967497	0.096549	0.0962444	0.0959225	0.0956542	0.0953085	0.0948598	0.0943795	0.0939641	0.0937009	0.0934096	0.0930312	0.092628	0.0922306	0.0917946
SM_069	M	2.13312	0.113417	0.112819	0.1116	0.110499	0.109397	0.108367	0.107589	0.107001	0.106329	0.105518	0.104594	0.103667	0.102774	0.101884	0.101098	0.100368	0.0996675	0.0989359	0.0981206	0.0972546	0.0964462	0.0957561	0.0951136	0.0946193	0.0941473	0.0936403	0.0931282	0.0926707	0.0923197	0.0920285	0.0917526	0.0914163	0.0910842	0.0906988	0.0902027	0.0896675	0.0891811	0.0886695	0.0880858	0.0874458	0.0868443	0.0863679	0.0858181	0.0851924	0.0846288	0.0840514	0.0834261
SM_070	M	2.20628	0.113643	0.113105	0.112011	0.110794	0.109589	0.108735	0.107825	0.106737	0.105558	0.104625	0.103784	0.102794	0.101851	0.101	0.100119	0.0990744	0.0981002	0.0972321	0.0962868	0.0953108	0.0944214	0.0936002	0.0927819	0.0920933	0.0914863	0.0909525	0.0904504	0.089977	0.089517	0.0890714	0.088677	0.0882242	0.0877606	0.0872134	0.0866305	0.0860671	0.0855145	0.0848817	0.084173	0.0833797	0.0825921	0.0819963	0.0813977	0.0807317	0.0800559	0.0793485	0.0786314
SM_071	M	2.08433	0.0768506	0.0762501	0.0749716	0.0737308	0.072582	0.0716672	0.0707783	0.0698438	0.0688084	0.0678608	0.0669713	0.0660087	0.0650855	0.0642478	0.0634659	0.0625729	0.0616611	0.0606883	0.0597568	0.0589477	0.0581678	0.0574	0.0567023	0.0561565	0.0556611	0.0552313	0.0548364	0.0544783	0.0542492	0.0540455	0.0537764	0.0534315	0.0530433	0.0525625	0.0520699	0.0516194	0.0511733	0.0506621	0.0500824	0.049383	0.0487196	0.0482219	0.0476798	0.0471279	0.046589	0.0459441	0.0452528
SM_072	M	2.28855	0.0869589	0.0866505	0.0860233	0.0853341	0.0846216	0.0839168	0.0832445	0.0825286	0.0818303	0.081256	0.080618	0.0799114	0.0792323	0.0786509	0.0780275	0.0773504	0.0767328	0.0760463	0.0753297	0.0746669	0.0740385	0.0734714	0.0729042	0.0723157	0.071862	0.071556	0.0712449	0.0709535	0.0707346	0.0706041	0.0704909	0.0702554	0.0699409	0.0695797	0.0691876	0.0687865	0.0684012	0.0679949	0.0675983	0.0672223	0.0668391	0.0664173	0.0659336	0.0654253	0.064902	0.064406	0.0639821
SM_073	M	1.40233	0.0895055	0.0888817	0.0876822	0.0865308	0.0854227	0.0844456	0.0834303	0.0822769	0.0811506	0.0801702	0.0792365	0.0781529	0.0770143	0.076044	0.0751157	0.0740873	0.0730556	0.072045	0.0710911	0.070203	0.06931	0.0683924	0.0674744	0.0666605	0.0660197	0.0654909	0.0649835	0.0645275	0.0640739	0.0636697	0.0633175	0.0628683	0.0623491	0.0618134	0.0612951	0.0607283	0.0600838	0.0593619	0.0586603	0.0580203	0.057418	0.0568783	0.0562949	0.0556034	0.0548584	0.05418	0.0536353
SM_076	M	2.19668	0.0988899	0.0985629	0.0977844	0.096872	0.0959279	0.0949056	0.0938829	0.0929431	0.0922394	0.0914602	0.0905194	0.0894998	0.0886391	0.0879163	0.0871641	0.0863604	0.085441	0.0845419	0.0836885	0.0829154	0.0822266	0.0815509	0.0808533	0.0801609	0.0795134	0.0789281	0.0784331	0.0779029	0.0774281	0.0770501	0.0767305	0.0763428	0.0758876	0.0754087	0.0748627	0.0743328	0.0737957	0.0732067	0.0725995	0.0720353	0.0715014	0.0709274	0.0704009	0.0699398	0.0693608	0.0686418	0.0680294
SM_077	M	2.31624	0.0966078	0.0962956	0.0954041	0.0943994	0.0933846	0.0925363	0.0918526	0.0911387	0.0905486	0.0898442	0.089104	0.08831	0.0876175	0.0869106	0.0862491	0.0856047	0.0848215	0.0840732	0.0833758	0.0826957	0.0820223	0.0814471	0.0807996	0.0801463	0.079587	0.0790912	0.0786269	0.0781283	0.0777582	0.0775242	0.0773829	0.0770867	0.0766914	0.0763014	0.0758447	0.0753805	0.0749021	0.074352	0.0738315	0.0734439	0.0729936	0.0723792	0.0717702	0.0713254	0.0708784	0.070309	0.0698057
SM_078	M	2.19885	0.084978	0.0845668	0.0836224	0.082701	0.0818377	0.0810788	0.0806284	0.0800745	0.0793994	0.0787219	0.0780774	0.0773147	0.076563	0.0758232	0.0750692	0.0743807	0.0736353	0.0728518	0.0721099	0.0714861	0.0708788	0.0702767	0.0696796	0.0690691	0.0685193	0.0681159	0.0678295	0.067603	0.0674662	0.0672172	0.06692	0.06662	0.0663298	0.0660727	0.0657653	0.0654469	0.0649892	0.0644227	0.0638691	0.0633743	0.0628942	0.0623785	0.0618719	0.0613621	0.060816	0.0602658	0.0597885
SM_079	M	1.91165	0.0676179	0.0672145	0.06621	0.0652938	0.0646793	0.0641625	0.0635171	0.0626642	0.0618195	0.0611249	0.0604471	0.0596852	0.0590605	0.0584464	0.0577006	0.0569121	0.0561691	0.0553976	0.0546508	0.0540177	0.0534747	0.0529673	0.0524202	0.0518337	0.0512823	0.0509696	0.0508035	0.0506439	0.0504979	0.0503052	0.0500754	0.04978	0.0494834	0.049205	0.0489119	0.0486253	0.0482179	0.0477113	0.0472043	0.0467468	0.046268	0.045767	0.0452792	0.0448155	0.0443126	0.0437843	0.0433179
SM_080	M	1.67153	0.0779292	0.0774986	0.0766035	0.0756709	0.0749235	0.0743053	0.0738047	0.073263	0.0725755	0.0720408	0.0715812	0.0708986	0.0702208	0.0695974	0.0688419	0.0681063	0.0674158	0.0667032	0.0660915	0.06554	0.0649564	0.0643322	0.0638023	0.0633291	0.0628314	0.0624652	0.0622272	0.0620615	0.0619201	0.0617574	0.0615436	0.06128	0.061005	0.0607823	0.0605473	0.0602576	0.0598447	0.0593284	0.0588893	0.0585519	0.0581772	0.0576817	0.0571787	0.0567487	0.0563313	0.0558764	0.0554023
SM_081	M	1.5682	0.0824055	0.08185	0.0808454	0.0800432	0.0794193	0.0787025	0.077958	0.0770161	0.0759828	0.0751903	0.0744728	0.0736806	0.0728916	0.0720839	0.0712155	0.0704037	0.0695752	0.0686623	0.0678325	0.0671535	0.0665482	0.0658947	0.0652382	0.0645121	0.0638204	0.0633612	0.0630139	0.0627377	0.0625223	0.0622829	0.0619749	0.0615957	0.0611721	0.0607834	0.0603708	0.0599299	0.0593931	0.0587474	0.058144	0.0576315	0.0571311	0.0565348	0.0559564	0.0554843	0.0549626	0.0543266	0.0536881
SM_082	M	2.80489	0.083384	0.0828624	0.0818573	0.0809106	0.0801199	0.0793439	0.0786262	0.0778387	0.0768876	0.0760137	0.0753075	0.0746229	0.073907	0.0731197	0.0722122	0.0713503	0.0705408	0.0696653	0.0688327	0.0681132	0.0674476	0.0667109	0.0660154	0.0653628	0.0647462	0.0643428	0.0640433	0.0637594	0.0635031	0.0632692	0.0629812	0.0626534	0.0623141	0.061965	0.0615662	0.0611035	0.0605552	0.0599537	0.0593829	0.0588606	0.0583611	0.0578396	0.0573005	0.056751	0.0561312	0.0555104	0.0549001
SM_083	M	2.61436	0.0725254	0.072109	0.0710937	0.0699978	0.0690569	0.0680174	0.0671408	0.0664552	0.0656937	0.0647797	0.0638382	0.0629437	0.0621303	0.0613223	0.060445	0.0596139	0.0587816	0.0579447	0.0570874	0.056221	0.0554344	0.0547276	0.0540611	0.0534525	0.0529534	0.0525245	0.0520806	0.0516473	0.0513104	0.0510541	0.0507414	0.0503469	0.0499667	0.0495961	0.0491546	0.0486713	0.0480854	0.0475352	0.0470272	0.0464434	0.0458342	0.0452813	0.0447218	0.0440947	0.0434681	0.0428659	0.0422654
SM_084	M	2.09313	0.107715	0.107397	0.106543	0.105388	0.104188	0.103137	0.102212	0.101336	0.100569	0.0996647	0.0987066	0.0977336	0.0968141	0.0958337	0.0948478	0.0939754	0.0930838	0.0921755	0.0912201	0.0902534	0.0894066	0.0886906	0.0879784	0.08727	0.0866519	0.0861708	0.0857797	0.0853578	0.0849311	0.08456	0.0842167	0.0838515	0.0835073	0.0830845	0.0825121	0.0818989	0.0812269	0.0805962	0.0799867	0.0793351	0.078645	0.0779466	0.0772222	0.0764273	0.0756879	0.0749824	0.0742856
SM_085	M	2.18442	0.0844647	0.0841573	0.08339	0.0822924	0.0809364	0.0798538	0.0790915	0.0782437	0.0773443	0.0765571	0.0759146	0.0751209	0.0741628	0.0732077	0.0724289	0.0717039	0.070929	0.0701124	0.0692378	0.0683683	0.0675946	0.0669219	0.066215	0.0655521	0.0650637	0.0646677	0.0643826	0.0641381	0.0638857	0.0636772	0.0634818	0.0632291	0.062946	0.0626265	0.0621814	0.061649	0.0610938	0.0605607	0.0600377	0.059571	0.0590671	0.0585274	0.0580254	0.0574773	0.0568731	0.0562727	0.0556905
SM_087	M	1.76981	0.0807962	0.080607	0.0800737	0.0794897	0.0790463	0.0786485	0.078111	0.0774971	0.0770592	0.0767629	0.0765017	0.0760649	0.0755434	0.0750394	0.0745996	0.0742131	0.0738382	0.0733654	0.0727491	0.0721585	0.0716809	0.0713725	0.0710966	0.0707639	0.0704544	0.0702418	0.0701854	0.0701755	0.0701546	0.0701081	0.0700674	0.0700396	0.0699594	0.0697208	0.0694214	0.069151	0.0688087	0.0684051	0.0680064	0.0676942	0.0673861	0.0670007	0.0666268	0.0662742	0.0658883	0.0655035	0.0651545
SM_088	M	1.32683	0.0832048	0.0828921	0.0822282	0.0813269	0.0802677	0.0794982	0.0787546	0.0779965	0.0773813	0.076843	0.0762798	0.0755587	0.0747476	0.0739816	0.0734075	0.0728819	0.0723559	0.0717382	0.0710411	0.0703916	0.0697917	0.0692003	0.0685515	0.0680155	0.0676512	0.0673155	0.0670516	0.0668563	0.066628	0.0664124	0.066293	0.0661432	0.0659209	0.0656148	0.0651897	0.0647393	0.0643167	0.0638892	0.0634593	0.0631192	0.0627395	0.0622896	0.0618191	0.0613499	0.0608935	0.0604472	0.0599689
SM_091	M	1.88392	0.111533	0.110941	0.109754	0.108511	0.107125	0.105786	0.104342	0.102994	0.101836	0.100794	0.0997691	0.0987089	0.0975225	0.0961755	0.0949334	0.0937811	0.0926391	0.0915084	0.0903452	0.0891571	0.0880686	0.087113	0.0861326	0.0852098	0.0843203	0.0834889	0.0827737	0.0821943	0.0816472	0.0809943	0.0804096	0.0798776	0.0792301	0.0784645	0.0777677	0.0771064	0.0763574	0.0755333	0.0747044	0.0739535	0.0732096	0.0724945	0.071756	0.0709714	0.0701663	0.0693484	0.0685353
[truncated: 209 more columns]

## Sheet: NDF
CÓDIGO	LEITURA	FDN	884.906	888.147	891.387	894.626	897.866	901.106	904.345	907.584	910.823	914.062	917.301	920.54	923.778	927.016	930.254	933.492	936.73	939.968	943.205	946.442	949.679	952.916	956.153	959.389	962.626	965.862	969.098	972.334	975.569	978.805	982.04	985.275	988.51	991.745	994.979	998.213	1001.45	1004.68	1007.91	1011.15	1014.38	1017.61	1020.85	1024.08	1027.31	1030.55	1033.78
SM_001	M	47.1249	0.125541	0.125028	0.124184	0.123465	0.122832	0.122355	0.121968	0.121546	0.121097	0.120574	0.119965	0.119436	0.118947	0.118334	0.117736	0.117152	0.116525	0.115897	0.115273	0.11465	0.114145	0.113643	0.113052	0.11248	0.111969	0.111518	0.11107	0.110685	0.11039	0.110137	0.109872	0.109539	0.109176	0.108825	0.108471	0.108114	0.107671	0.10718	0.106839	0.106578	0.106191	0.105699	0.105272	0.104935	0.104543	0.104109	0.103699
SM_002	M	45.3477	0.082647	0.0823328	0.0816831	0.0808149	0.0798824	0.079188	0.0785649	0.0778398	0.0770224	0.0762411	0.0755057	0.074859	0.0742431	0.0736531	0.073024	0.0723411	0.0716631	0.0709381	0.0701871	0.069492	0.0689456	0.0684364	0.0679195	0.067466	0.0671131	0.0668053	0.0664985	0.0662264	0.0660463	0.0658778	0.065687	0.0654943	0.065359	0.0651565	0.0648034	0.0643619	0.0639186	0.0634782	0.0630184	0.0626296	0.0622686	0.0618234	0.06131	0.0608207	0.0602797	0.0597469	0.0592693
SM_003	M	48.6174	0.0775705	0.0770885	0.0762246	0.0754693	0.0746613	0.0739447	0.0731181	0.0722902	0.0716729	0.0710926	0.0702909	0.069285	0.0683849	0.0676244	0.0669442	0.0660839	0.0651823	0.0644211	0.0638029	0.0631957	0.0625664	0.0619833	0.0614349	0.0609094	0.0603573	0.0598867	0.0595261	0.059292	0.059151	0.0590441	0.0588335	0.0585251	0.0581719	0.0577551	0.0573677	0.0569328	0.0564931	0.0560305	0.0555009	0.0549689	0.0544845	0.0539894	0.0535181	0.0530686	0.0524911	0.0518962	0.0513938
SM_004	M	49.8377	0.0944266	0.094118	0.0934226	0.0925931	0.0915877	0.0904226	0.089495	0.0886494	0.0877089	0.0865395	0.0853687	0.084453	0.0836097	0.0826344	0.0816434	0.080809	0.0799358	0.0790145	0.0781148	0.0773175	0.0766151	0.0758832	0.0750877	0.0742529	0.073576	0.072963	0.0723671	0.0719431	0.0716159	0.0712523	0.0709579	0.0705572	0.069994	0.0694912	0.069024	0.0685592	0.0679892	0.0673758	0.0667433	0.0661327	0.065566	0.0649678	0.0643582	0.0637478	0.0631048	0.0624235	0.0617738
SM_005	M	48.2631	0.0929341	0.0925238	0.0917728	0.0908728	0.0897961	0.0886961	0.0877191	0.0869286	0.0862233	0.0854726	0.0845959	0.0837887	0.083162	0.0824388	0.0814993	0.0804637	0.0795547	0.0788094	0.0781251	0.0774348	0.0767635	0.0760547	0.0753587	0.0747543	0.0741843	0.0736679	0.0732462	0.0728953	0.0725387	0.0722333	0.0719652	0.0716619	0.0712606	0.0707634	0.0702774	0.0698728	0.069437	0.0688572	0.0682339	0.0676411	0.0670619	0.0664499	0.0658764	0.065275	0.0646229	0.0640166	0.0634798
SM_006	M	38.8967	0.10642	0.105793	0.104734	0.103725	0.102465	0.10134	0.100414	0.099497	0.0985456	0.0976552	0.0967545	0.0958512	0.094946	0.0939692	0.0930502	0.0921177	0.0912358	0.0902731	0.0892317	0.0882997	0.0874823	0.0867133	0.0859966	0.0852787	0.0845939	0.0840333	0.0835098	0.0830381	0.0826	0.0822188	0.0818495	0.0813943	0.0808783	0.0803567	0.0798715	0.0793589	0.0788307	0.0782114	0.0774984	0.07682	0.076165	0.0755129	0.0749069	0.0743375	0.0737074	0.0730311	0.0723221
SM_007	M	43.2744	0.100582	0.100214	0.0994815	0.0987752	0.09844	0.0980736	0.0977036	0.0972971	0.0968355	0.0963152	0.0957548	0.0952803	0.0947597	0.0942334	0.0937264	0.0933034	0.0928729	0.092401	0.0918384	0.0913133	0.09094	0.0905914	0.0902386	0.0898494	0.0895572	0.0893204	0.0891519	0.089019	0.0888997	0.0888371	0.0888003	0.088693	0.0884051	0.0880709	0.0877572	0.0875196	0.0872382	0.0868942	0.0865482	0.0861925	0.0857868	0.0853545	0.0850184	0.0846529	0.0842122	0.083748	0.0833411
SM_008	M	40.7171	0.091709	0.0915077	0.0911605	0.0906913	0.0901475	0.0897154	0.0893981	0.0891423	0.0887562	0.0883158	0.0879168	0.0875456	0.0871337	0.0866983	0.0863237	0.0859575	0.0855555	0.0851329	0.0846736	0.0842054	0.0838215	0.0834391	0.0829948	0.0826124	0.0823587	0.0821157	0.0819015	0.0817999	0.0817515	0.0816896	0.0815474	0.0813515	0.0812423	0.0810886	0.0808042	0.0805457	0.080294	0.0799211	0.0795097	0.0791985	0.0788809	0.0785249	0.0781704	0.0778434	0.0775044	0.0771437	0.0767689
SM_009	M	48.3968	0.0704287	0.0699552	0.0692704	0.0686207	0.0675961	0.0666287	0.0660304	0.065522	0.0648996	0.0643246	0.0636693	0.0628236	0.0620026	0.0612426	0.0605387	0.05996	0.059493	0.0589823	0.0583489	0.057644	0.0570523	0.056529	0.0559841	0.055507	0.0551568	0.0549482	0.0547894	0.0547143	0.0547267	0.0547129	0.0546778	0.0545765	0.0544087	0.0541147	0.0537373	0.0533484	0.0529802	0.0525473	0.0520164	0.0514815	0.051001	0.0505703	0.0501726	0.0497719	0.0491968	0.0485172	0.0479496
SM_010	M	48.3847	0.112747	0.112278	0.111314	0.110247	0.109443	0.10872	0.10803	0.107285	0.106457	0.105516	0.104612	0.103839	0.103036	0.102214	0.101393	0.100647	0.0999656	0.0992926	0.0984632	0.0975136	0.0967097	0.0959738	0.0951758	0.0944545	0.0939258	0.0933887	0.0928837	0.0924039	0.0919221	0.0914917	0.0911211	0.0907905	0.090405	0.0899629	0.089416	0.0888556	0.0882638	0.0877008	0.0871376	0.0864942	0.0858669	0.0852768	0.0846863	0.0840831	0.0835316	0.0830069	0.082482
SM_011	M	53.1884	0.0765141	0.0760623	0.0752879	0.0742817	0.07292	0.0717073	0.07085	0.0700127	0.0691027	0.0683014	0.0675364	0.066541	0.0654104	0.0642913	0.0632623	0.0624138	0.0616165	0.0607509	0.0598324	0.0589189	0.0580661	0.0572452	0.0564263	0.0557352	0.0552178	0.0547925	0.054411	0.054062	0.0537949	0.0536107	0.0534421	0.0531378	0.0526932	0.0522008	0.0517359	0.05129	0.0507632	0.0501271	0.0494691	0.0488606	0.0482932	0.0477579	0.0472324	0.0466643	0.046056	0.0454014	0.0446989
SM_012	M	57.8087	0.122057	0.121431	0.120268	0.119096	0.117808	0.116247	0.114765	0.113489	0.112084	0.11072	0.109536	0.108326	0.10703	0.105801	0.10466	0.103553	0.102414	0.101233	0.100073	0.0988959	0.0978197	0.0968846	0.0959522	0.0949967	0.0941614	0.0934482	0.0927217	0.0919913	0.0913602	0.0908184	0.0902268	0.0896225	0.0889835	0.0883208	0.0875957	0.086851	0.0861115	0.0853396	0.0846327	0.0838862	0.0830557	0.0822718	0.0814833	0.0806325	0.079797	0.0789934	0.0782132
SM_013	M	46.0949	0.0873578	0.087175	0.0866449	0.0858289	0.0848371	0.0839117	0.083088	0.0823878	0.0817578	0.0810666	0.080404	0.0797027	0.0790125	0.0783207	0.0776567	0.0770367	0.0763644	0.0756612	0.0749142	0.0741925	0.0735367	0.0729348	0.0724176	0.0719869	0.071606	0.071245	0.0709308	0.0706393	0.0704663	0.0703855	0.0702098	0.0698963	0.0695704	0.0691817	0.068751	0.0683579	0.0679442	0.067457	0.0670098	0.0666034	0.0661776	0.0657352	0.0652339	0.0646791	0.0641295	0.0636032	0.0630247
SM_014	M	47.3247	0.0882693	0.0877816	0.0867813	0.0856235	0.0846017	0.0837421	0.0829686	0.0819691	0.0808625	0.080005	0.0792232	0.078267	0.0772237	0.0762557	0.0752948	0.0744249	0.0736081	0.0727613	0.0719647	0.0711887	0.070375	0.0695011	0.0687542	0.0681662	0.0677233	0.067294	0.0668643	0.0664728	0.0661345	0.0658883	0.065582	0.0652581	0.0648759	0.06443	0.0639595	0.0634392	0.0628563	0.0623317	0.0618892	0.0613633	0.0607584	0.0601483	0.0595967	0.059045	0.0584568	0.0577982	0.0571291
SM_015	M	47.0291	0.0805946	0.0802827	0.0796622	0.0788264	0.0779745	0.0771789	0.0762556	0.0753735	0.0746084	0.0739328	0.0732516	0.0725927	0.0718804	0.0710938	0.0703072	0.0694945	0.0686315	0.0678198	0.0671473	0.0665079	0.0658682	0.0651932	0.0645292	0.0640687	0.0637077	0.0633509	0.0630068	0.0627679	0.062626	0.062497	0.0622847	0.0620172	0.0617473	0.0614467	0.0610892	0.0606478	0.0601514	0.0596245	0.0591125	0.0585786	0.0581391	0.0577465	0.0572466	0.0566397	0.0559534	0.0552578	0.0546633
SM_016	M	52.2223	0.0601694	0.059822	0.0589891	0.0580021	0.0571241	0.0564613	0.0558753	0.0552652	0.054495	0.0538142	0.0531907	0.0524867	0.0515794	0.0506266	0.0499336	0.0493643	0.0487768	0.0481323	0.0474735	0.0467658	0.0460522	0.045463	0.0449499	0.0445023	0.0441548	0.0439205	0.0438069	0.0437468	0.0435644	0.0433301	0.0431643	0.043064	0.0429327	0.0426782	0.0423532	0.0420531	0.0417194	0.0412597	0.040829	0.0404603	0.0400289	0.0395398	0.0390742	0.0386198	0.0381207	0.0376144	0.0371139
SM_017	M	50.7375	0.086965	0.0865524	0.0858069	0.0851372	0.08437	0.0834651	0.0825156	0.0816015	0.0808545	0.0802053	0.0794997	0.078793	0.0780802	0.0772233	0.0763913	0.0756622	0.074864	0.0741088	0.0734698	0.0728248	0.072169	0.0715788	0.071069	0.0705277	0.0699897	0.0695583	0.0692495	0.068995	0.0688171	0.068652	0.0683334	0.0679452	0.0675637	0.0672366	0.0669867	0.0666664	0.0661552	0.0655155	0.0648955	0.0643796	0.0638949	0.0634038	0.062981	0.0625172	0.061896	0.0612151	0.0605968
SM_018	M	44.6445	0.0879501	0.087459	0.0866148	0.0859693	0.0852	0.0841158	0.0832035	0.0825862	0.0819685	0.0812327	0.0804018	0.0795833	0.0788028	0.077979	0.0772118	0.0765028	0.0757478	0.0750293	0.0743535	0.0736257	0.0728967	0.0722336	0.0716772	0.07117	0.070724	0.0703659	0.0700316	0.0697027	0.0694744	0.0692968	0.0689982	0.0685963	0.068209	0.0679158	0.067697	0.0673867	0.0668783	0.0662531	0.0656768	0.0651666	0.0646482	0.0641327	0.0636549	0.0631373	0.0625177	0.0618552	0.0612549
SM_019	M	50.4516	0.0629793	0.0626242	0.0619197	0.0611776	0.0602984	0.059375	0.0587101	0.0580149	0.0573609	0.0567624	0.056216	0.0556241	0.0550288	0.0544062	0.0537449	0.0531086	0.05237	0.0516786	0.0510227	0.0504211	0.0498651	0.0493153	0.0488294	0.0484788	0.0482668	0.0479978	0.0477779	0.0476748	0.0476333	0.0474598	0.0472313	0.0470382	0.0468333	0.0466376	0.0464366	0.0461961	0.0457809	0.0452749	0.0448137	0.0444541	0.0440652	0.0435675	0.0431014	0.042657	0.0421488	0.0416337	0.0412167
SM_020	M	47.3487	0.106245	0.105883	0.105037	0.104214	0.103407	0.102454	0.101667	0.100924	0.100138	0.099361	0.0987528	0.0979287	0.0969277	0.0960721	0.0953119	0.0946319	0.0938922	0.0931186	0.0923043	0.0915227	0.0907335	0.0899514	0.0892998	0.0887652	0.088266	0.0876824	0.0871951	0.0868094	0.0864763	0.0860948	0.0856932	0.0853218	0.0849548	0.0845329	0.0840156	0.0834398	0.0827887	0.0822216	0.0816529	0.0810462	0.0804539	0.0798293	0.0791555	0.0784463	0.0778317	0.077245	0.0766467
SM_021	M	47.1835	0.0808376	0.0807077	0.0802636	0.0794694	0.0785344	0.0776777	0.0766663	0.0755858	0.074819	0.0742645	0.0736823	0.0730504	0.0723491	0.0714773	0.0705526	0.0697419	0.0690236	0.0682581	0.067521	0.0668937	0.0661353	0.0653239	0.0647023	0.0642228	0.0637791	0.0633965	0.063123	0.0628735	0.0626253	0.0624555	0.0623647	0.0621816	0.0618588	0.0614571	0.0610523	0.0606979	0.0602554	0.0596921	0.0591063	0.05853	0.0579675	0.057489	0.0570493	0.0565196	0.0559026	0.0553088	0.0547973
SM_022	M	49.5622	0.0774273	0.0770224	0.076261	0.0755565	0.0747591	0.0737335	0.0728554	0.0721979	0.0714993	0.0707552	0.0701014	0.0694197	0.0686038	0.0678537	0.0671655	0.066443	0.0656588	0.0649237	0.0642266	0.0635172	0.0628492	0.0622631	0.0617503	0.0612825	0.0609238	0.0606179	0.0603041	0.0600305	0.0598892	0.0597959	0.0596297	0.0594536	0.0593126	0.0591129	0.0587889	0.0583943	0.0579328	0.0574668	0.0569546	0.0564518	0.0560377	0.055614	0.0551372	0.054609	0.0540562	0.053466	0.052859
SM_023	M	53.8996	0.131354	0.130568	0.128817	0.126936	0.125146	0.123505	0.12187	0.120076	0.118387	0.116813	0.115277	0.11385	0.112463	0.110884	0.109271	0.107731	0.106234	0.104743	0.103205	0.101829	0.100544	0.0992085	0.0978683	0.0966995	0.0956016	0.0944601	0.093469	0.0926254	0.0917517	0.0908527	0.0900189	0.0891593	0.0882629	0.0873673	0.0865074	0.0856307	0.0846776	0.0836913	0.0826674	0.0816321	0.0806082	0.0796049	0.0786219	0.07766	0.0766809	0.0756696	0.0747004
SM_026	M	43.3406	0.098544	0.0981141	0.0974973	0.0967852	0.0957375	0.0947336	0.0939268	0.0931676	0.0925894	0.0920626	0.0913498	0.0906421	0.0899141	0.0891467	0.08837	0.0875627	0.0867323	0.0859774	0.0853024	0.0845802	0.0839258	0.0833234	0.082644	0.08201	0.0815145	0.0810394	0.0806257	0.0803831	0.0801091	0.0797555	0.0794229	0.0791663	0.0788419	0.0784392	0.0780639	0.0776526	0.0771344	0.0765546	0.0759811	0.0754585	0.0750227	0.074506	0.0739326	0.0733652	0.0727806	0.0721916	0.0716185
SM_027	M	35.8634	0.0770881	0.0766712	0.0758586	0.0750231	0.0742265	0.0735172	0.0728032	0.0719626	0.0710716	0.0702397	0.06945	0.0687924	0.0680869	0.067364	0.0666324	0.0658854	0.0651005	0.064325	0.0635918	0.0628524	0.0621809	0.0616201	0.061053	0.0604751	0.0600503	0.0596899	0.0593919	0.0592182	0.0591716	0.0590446	0.0586869	0.0583001	0.0580188	0.0577334	0.0573671	0.0569767	0.0565351	0.0561393	0.0557238	0.0552559	0.0547452	0.0542426	0.053781	0.0532925	0.052756	0.0521767	0.0515787
SM_028	M	37.0447	0.0657673	0.0654113	0.0648411	0.0641406	0.0632498	0.062294	0.0613787	0.0604824	0.0597983	0.0593862	0.0589112	0.058252	0.0574578	0.0567484	0.0559941	0.0552041	0.0544743	0.0537952	0.0531066	0.0524516	0.0518367	0.0512257	0.0507247	0.050254	0.0498311	0.049509	0.0492596	0.0490778	0.0489188	0.0487941	0.0486054	0.0484261	0.0482804	0.0481084	0.0478409	0.047505	0.0470962	0.0466121	0.046092	0.0456229	0.0452571	0.0448734	0.0443721	0.0438035	0.0432833	0.042794	0.0423468
SM_029	M	53.3022	0.0893469	0.0889852	0.0882358	0.0872207	0.0858315	0.0846326	0.0836379	0.0827887	0.0819586	0.0810374	0.0801763	0.0793031	0.0783922	0.0774418	0.0765307	0.0756402	0.0748233	0.0740888	0.0732736	0.0723222	0.0713627	0.070535	0.0698399	0.0692332	0.0686803	0.068211	0.0677964	0.067443	0.0671652	0.0668606	0.0664605	0.0660236	0.0656454	0.0652338	0.0648366	0.0643591	0.0637349	0.0630579	0.062458	0.0618794	0.0612795	0.0606993	0.060068	0.0594367	0.0588244	0.0582201	0.057597
SM_030	M	45.0944	0.0676622	0.0673122	0.0665265	0.0656042	0.0646544	0.0640663	0.0636305	0.0630976	0.0623421	0.0615217	0.061	0.0604214	0.0597139	0.059053	0.0584478	0.0578117	0.0571148	0.0563634	0.0556569	0.0550611	0.0544886	0.0539771	0.0534878	0.0530916	0.0527766	0.0525344	0.0523552	0.0521766	0.0520819	0.0520608	0.051974	0.0517533	0.0515369	0.0513219	0.0510344	0.0506714	0.0503065	0.0499536	0.0495715	0.0491228	0.0485793	0.0480566	0.0476138	0.0471886	0.0467107	0.0462457	0.045772
SM_031	M	54.6565	0.189788	0.188971	0.18742	0.185587	0.18366	0.181548	0.179622	0.177939	0.176596	0.175182	0.173636	0.172192	0.170585	0.168911	0.167157	0.165603	0.164202	0.162912	0.161488	0.159856	0.158275	0.156706	0.155228	0.153922	0.152795	0.151653	0.150523	0.14938	0.148214	0.147083	0.145934	0.14486	0.143798	0.142905	0.141931	0.14081	0.139668	0.138508	0.137427	0.136451	0.135497	0.134466	0.133448	0.132363	0.131281	0.130215	0.129199
SM_032	M	57.2927	0.0694104	0.0690359	0.0683553	0.0677024	0.0670034	0.0662516	0.0655304	0.0647528	0.0639753	0.0634626	0.0630868	0.0624595	0.0617019	0.0610315	0.0603393	0.0596418	0.0589775	0.05835	0.057808	0.0573248	0.0567942	0.0561845	0.0556089	0.0551566	0.0549208	0.0547995	0.0546369	0.0544695	0.0544049	0.0543874	0.0542792	0.0541137	0.0538581	0.0535803	0.0533133	0.0530498	0.052709	0.052288	0.051882	0.0514866	0.051141	0.0507317	0.0502929	0.0499087	0.0494996	0.0490381	0.0486276
SM_033	M	52.9383	0.109166	0.108646	0.107768	0.106944	0.10597	0.10467	0.103279	0.102121	0.101201	0.100376	0.0993776	0.0983347	0.0974138	0.0966437	0.0958001	0.0947723	0.0937447	0.0928008	0.0919334	0.0910309	0.0901001	0.0891665	0.0882715	0.0875218	0.0869018	0.0863745	0.0859481	0.0855052	0.0848896	0.0843143	0.0838019	0.0832918	0.0828237	0.0823325	0.081835	0.0813456	0.0808119	0.0801187	0.0793245	0.0785674	0.0779538	0.0774509	0.0769167	0.0763404	0.0756625	0.0748659	0.0741332
SM_034	M	44.8198	0.102625	0.102118	0.101195	0.100246	0.0993062	0.0981881	0.0970469	0.0959692	0.0949844	0.0940359	0.0928851	0.0917924	0.0908855	0.0898845	0.0887526	0.0877343	0.0867762	0.0857989	0.0848231	0.0838902	0.083053	0.0821395	0.0812048	0.0804058	0.079804	0.0792987	0.0788389	0.078452	0.0780678	0.0776812	0.0773115	0.0769033	0.0763336	0.0757063	0.0751878	0.0747189	0.0740892	0.0733218	0.0725814	0.0718976	0.0713049	0.0707264	0.0701133	0.0694371	0.0687283	0.0680281	0.0673665
SM_036	M	40.1929	0.0799529	0.0795121	0.0787092	0.0776978	0.0764223	0.075336	0.0743196	0.0734628	0.0725643	0.071698	0.0708138	0.0699543	0.0691313	0.0681799	0.0671426	0.0661057	0.0651653	0.0642382	0.0633659	0.0624903	0.0617078	0.0610185	0.0603347	0.0597725	0.0593389	0.0590139	0.0587602	0.0586445	0.0585599	0.0584319	0.0582352	0.0579901	0.057708	0.0574093	0.0571397	0.0567596	0.0562519	0.0556627	0.0551251	0.0545654	0.0539641	0.053353	0.0527361	0.052165	0.0515325	0.0508335	0.0501166
SM_037	M	44.6272	0.070113	0.0695898	0.068724	0.0680694	0.0674727	0.0668762	0.0661727	0.0654126	0.0646289	0.063816	0.0629244	0.0621773	0.0615689	0.0608725	0.0601044	0.0593203	0.0585053	0.0577879	0.0571733	0.0565086	0.0558861	0.0552901	0.0546961	0.0542558	0.0539527	0.0536665	0.0534398	0.0533851	0.0533663	0.0532718	0.0531302	0.0530034	0.0528561	0.0525973	0.0522663	0.0518975	0.0515168	0.0510731	0.0505723	0.0500682	0.0496071	0.0491721	0.0486672	0.0481028	0.0475309	0.0469739	0.0464389
SM_038	M	39.0547	0.104951	0.104284	0.103185	0.102303	0.10135	0.10026	0.0988922	0.0974392	0.0961091	0.0948784	0.0935804	0.0923398	0.0912804	0.0902188	0.0891815	0.088143	0.087041	0.0859587	0.0848941	0.0837833	0.0827298	0.0816895	0.0806081	0.0796886	0.0789413	0.0783074	0.0777659	0.0773239	0.0768741	0.0763815	0.0758937	0.075355	0.0747799	0.0741414	0.073484	0.0728355	0.0721831	0.0714565	0.0707102	0.0699994	0.0693005	0.068607	0.0679048	0.067175	0.0663712	0.0655673	0.0648006
SM_039	M	35.2121	0.112484	0.111565	0.109963	0.10864	0.107359	0.105989	0.104428	0.102825	0.101306	0.0997169	0.0979893	0.0964732	0.095116	0.0936666	0.0922377	0.0908435	0.0893638	0.0879172	0.0865247	0.0851614	0.0839327	0.0826816	0.0813324	0.080073	0.0790095	0.0780813	0.0771709	0.0763161	0.075552	0.0747986	0.0739971	0.0731995	0.0724461	0.0716438	0.0707424	0.0697797	0.0688448	0.0679051	0.0669017	0.0659383	0.0651088	0.0642638	0.0633077	0.0623426	0.0613523	0.060371	0.0594359
SM_040	M	42.6421	0.110205	0.109471	0.108362	0.107279	0.105878	0.104426	0.103128	0.102012	0.100905	0.099787	0.0987037	0.0977669	0.0967633	0.0955987	0.0944104	0.0931944	0.0920232	0.0909972	0.0899581	0.0887962	0.0877567	0.0869142	0.086089	0.0852	0.0843645	0.0837159	0.0832125	0.0827618	0.0823031	0.0819098	0.0814557	0.0809122	0.0803096	0.0797111	0.0791514	0.0785491	0.0778782	0.0771854	0.0765331	0.075861	0.0751806	0.0745048	0.0738273	0.0731213	0.0723174	0.0714862	0.070779
SM_041	M	38.6826	0.0891176	0.0885807	0.0876564	0.0867336	0.0854615	0.0840924	0.0828512	0.0818101	0.0806903	0.0795176	0.078486	0.0775127	0.0765167	0.0755201	0.0746405	0.0737111	0.0726065	0.0714863	0.0705076	0.0696565	0.0688579	0.0680935	0.0672987	0.0665287	0.0658413	0.0652757	0.0648154	0.064492	0.0642343	0.0638995	0.0634853	0.063048	0.0625945	0.0621387	0.0616887	0.0611747	0.0605432	0.059852	0.0592405	0.0587176	0.058153	0.0575493	0.0569001	0.0562602	0.0555623	0.0548312	0.0542003
SM_042	M	42.2153	0.0906583	0.0903412	0.0897055	0.0888498	0.0877192	0.0867167	0.0858479	0.0850973	0.0842513	0.0833205	0.0825394	0.0817929	0.0810503	0.0802099	0.0794168	0.0786505	0.0777885	0.076879	0.0760371	0.075323	0.0746704	0.0740637	0.0734239	0.0728063	0.0722192	0.0716941	0.0712959	0.0710528	0.0709309	0.0707821	0.0705426	0.0701806	0.0697752	0.0694138	0.069115	0.0687259	0.068198	0.06762	0.0670787	0.0665909	0.0660213	0.0653853	0.0647322	0.0641689	0.0635423	0.062837	0.0622284
SM_044	M	41.7409	0.0861665	0.0855379	0.084329	0.0832234	0.0822346	0.0812275	0.0801865	0.0794602	0.0786791	0.0775927	0.0765748	0.0757639	0.0749426	0.0740939	0.073361	0.072554	0.0716212	0.0706227	0.0696782	0.068901	0.0682324	0.0675468	0.0668591	0.0663163	0.0658354	0.0653607	0.0649545	0.064726	0.0646416	0.0645389	0.064333	0.064002	0.0635886	0.0632008	0.0628956	0.0625495	0.0620982	0.0615354	0.0609402	0.0603869	0.0598076	0.0592026	0.0585803	0.0580186	0.0573914	0.056667	0.0560592
SM_045	M	47.6636	0.0985277	0.0978973	0.0966669	0.0953855	0.0939883	0.0926075	0.0913049	0.0900242	0.0887047	0.0874129	0.0861597	0.0850928	0.0840559	0.0829036	0.0816581	0.0803926	0.0792065	0.0780542	0.0770118	0.076004	0.0750582	0.0741187	0.0730821	0.0721136	0.0713086	0.0705157	0.0697551	0.0691585	0.0686381	0.0681577	0.0676744	0.0672057	0.0666572	0.0660119	0.0653852	0.0647337	0.0640569	0.0633605	0.0626761	0.0619576	0.061187	0.0604256	0.0597037	0.0590097	0.0582988	0.0575347	0.0567218
SM_046	M	49.5401	0.0998325	0.0992419	0.09812	0.0970089	0.0959415	0.0950361	0.0942875	0.09351	0.0926058	0.0916144	0.0906346	0.0898714	0.0891031	0.0881816	0.0872491	0.0863852	0.0855823	0.0847653	0.0839497	0.0830972	0.0823512	0.0816945	0.0809687	0.0803184	0.0798282	0.0793763	0.078911	0.0785797	0.078317	0.0780941	0.0778547	0.0775748	0.0772446	0.076824	0.0763478	0.0758932	0.0754658	0.0749482	0.0744106	0.0738978	0.073373	0.0728307	0.0723172	0.0718397	0.0713409	0.0707869	0.0702285
SM_047	M	55.4903	0.131109	0.130402	0.129229	0.12804	0.126603	0.125348	0.124296	0.123211	0.122123	0.121081	0.120045	0.119067	0.117976	0.116822	0.115758	0.114692	0.113588	0.112497	0.111403	0.110304	0.109402	0.108532	0.107476	0.106488	0.105665	0.10482	0.103967	0.103232	0.102596	0.102066	0.101524	0.10098	0.100398	0.0996803	0.098922	0.0981609	0.0973888	0.0965942	0.0958522	0.0951196	0.0943116	0.0934497	0.0926405	0.0919166	0.09113	0.0902691	0.0894003
SM_048	M	49.5793	0.085381	0.0848965	0.0838206	0.0825582	0.0812175	0.0799162	0.0785585	0.0772179	0.0760093	0.0749301	0.0739995	0.0730396	0.0720663	0.0710052	0.0698646	0.0687284	0.0677368	0.0668419	0.0659087	0.0650161	0.0641883	0.0632997	0.0624226	0.0616563	0.0609524	0.060415	0.0600319	0.059669	0.0592853	0.0588421	0.0583646	0.057862	0.0574021	0.0569532	0.0564284	0.0558437	0.0552283	0.0545476	0.0538217	0.0531925	0.052689	0.0521975	0.0516333	0.0509754	0.0502191	0.049504	0.0489067
SM_049	M	51.5878	0.107142	0.106567	0.105452	0.104257	0.103037	0.10172	0.100495	0.0994314	0.0983124	0.0972198	0.0961898	0.0953691	0.0945827	0.0937083	0.0927588	0.0917491	0.09072	0.0897194	0.0887429	0.0877528	0.0868464	0.0860068	0.0852014	0.0843755	0.0836035	0.0830269	0.0825835	0.0821664	0.0817157	0.081276	0.080802	0.0802623	0.0796552	0.0790979	0.0785103	0.0778545	0.0771717	0.0764156	0.0757326	0.0751975	0.0747344	0.0741403	0.0734081	0.0726494	0.0719275	0.0712519	0.070619
SM_050	M	40.6365	0.0866425	0.0861921	0.0853598	0.0843719	0.0832426	0.082186	0.0812219	0.080349	0.0794709	0.0785595	0.0776965	0.0770674	0.0764903	0.0757554	0.0748397	0.0738607	0.0729815	0.0722174	0.0714604	0.0706668	0.0699314	0.0692592	0.0685987	0.0678928	0.0672318	0.0667977	0.0665266	0.0662454	0.0659407	0.065639	0.0652628	0.0648751	0.0644846	0.0640959	0.0636853	0.0632149	0.0626723	0.0620506	0.0614034	0.060824	0.060331	0.0598281	0.0592795	0.0586681	0.0579906	0.0573601	0.0568039
SM_051	M	42.9106	0.0690258	0.0686338	0.0679772	0.0671	0.0659484	0.0649333	0.0640401	0.0632218	0.0625307	0.0618098	0.0608883	0.0599054	0.0589755	0.0581211	0.0572872	0.0564472	0.0555791	0.0547789	0.0540713	0.0532766	0.0525085	0.0518296	0.0511562	0.050586	0.0502212	0.0499969	0.0498003	0.0496105	0.0494282	0.0492626	0.0490872	0.048854	0.0484412	0.0479786	0.0476576	0.0473484	0.0469202	0.0463946	0.0458522	0.0453353	0.0448443	0.0443133	0.043787	0.0432961	0.0426868	0.0420127	0.0414535
SM_052	M	41.2124	0.0988417	0.0983018	0.0971941	0.0959166	0.0946434	0.0935598	0.0925394	0.0915651	0.0907558	0.0897944	0.088775	0.0879518	0.0870256	0.0858647	0.0847648	0.0838766	0.0830264	0.0822274	0.0814402	0.0805324	0.079595	0.0787014	0.0778864	0.0772149	0.0767252	0.0762827	0.0758013	0.0753064	0.0748493	0.0744222	0.0740105	0.0736596	0.0731807	0.0725901	0.0720462	0.0715257	0.0709375	0.0703181	0.0697109	0.0691028	0.068473	0.0678049	0.0671507	0.0664712	0.0656957	0.0649469	0.0643276
SM_053	M	46.6662	0.110326	0.109721	0.108453	0.106962	0.105429	0.104124	0.102983	0.101727	0.100298	0.0987999	0.0974489	0.0962385	0.0950062	0.093732	0.0925741	0.0914517	0.090266	0.0891251	0.0879443	0.0866178	0.0853428	0.0842036	0.0831024	0.0820817	0.0812049	0.0804239	0.0796868	0.0789437	0.0781902	0.0774529	0.0767317	0.0760466	0.0752861	0.0744065	0.073546	0.0727614	0.0719698	0.0711519	0.0703606	0.0696356	0.0689207	0.0681047	0.0672328	0.0663741	0.065509	0.0646739	0.063927
SM_054	M	47.8285	0.153136	0.15268	0.151848	0.15104	0.150108	0.149098	0.14815	0.14703	0.146089	0.14533	0.144582	0.143795	0.142933	0.141994	0.141082	0.140339	0.139512	0.138742	0.13803	0.137169	0.136269	0.135492	0.134692	0.133862	0.13325	0.132691	0.132046	0.131425	0.130844	0.130293	0.1298	0.129292	0.12868	0.128007	0.127367	0.126915	0.126431	0.125801	0.125184	0.124685	0.124143	0.123551	0.123032	0.122449	0.12177	0.121087	0.120531
SM_055	M	37.2764	0.104378	0.103897	0.102956	0.101829	0.100422	0.0992094	0.0982558	0.0973726	0.0963404	0.0952319	0.0942541	0.0933697	0.0923842	0.0913882	0.0904546	0.08942	0.0883649	0.0872592	0.0862297	0.0852882	0.0845171	0.08382	0.08296	0.0820326	0.0812524	0.0806977	0.0802074	0.0797735	0.0793673	0.0789243	0.0784344	0.0779999	0.0775621	0.0771049	0.0766047	0.0759457	0.0752811	0.0746832	0.0741096	0.0734633	0.0727775	0.0721307	0.0714628	0.0707476	0.0700416	0.0693828	0.068764
SM_056	M	40.1726	0.0911892	0.0906193	0.0894383	0.0881759	0.0869193	0.0856971	0.0846254	0.0834729	0.0822201	0.0811167	0.0801784	0.0792291	0.078127	0.0769998	0.0758557	0.0747574	0.073718	0.0726521	0.0716467	0.0706376	0.0697126	0.0688704	0.0680131	0.0671605	0.066412	0.0657601	0.0651688	0.0646563	0.0641958	0.0637247	0.0632327	0.062764	0.0622377	0.0617278	0.061194	0.0605268	0.059795	0.0591549	0.0585817	0.0578959	0.0571896	0.0565311	0.0558764	0.0551498	0.0544173	0.0537055	0.0529897
SM_057	M	50.352	0.108858	0.108196	0.106877	0.105462	0.103875	0.102333	0.100897	0.0995017	0.0981379	0.0967772	0.095529	0.0943847	0.093042	0.091666	0.0904439	0.0892214	0.0879766	0.0866322	0.085325	0.084173	0.0831319	0.0820683	0.080887	0.0797051	0.0787038	0.0779184	0.0771322	0.0763078	0.0755203	0.0748003	0.0740965	0.0734235	0.0727479	0.0720187	0.0712578	0.0704357	0.0696345	0.0688483	0.068028	0.0671459	0.0662911	0.0655022	0.0647166	0.0638786	0.0630006	0.0621504	0.0613271
SM_058	M	54.0199	0.0786894	0.0782782	0.0773248	0.0762631	0.0752196	0.0742587	0.0733011	0.0723412	0.0714177	0.0705513	0.0698667	0.0692914	0.0684926	0.0675542	0.0666921	0.0658601	0.0650208	0.0641292	0.0633184	0.062543	0.0618559	0.0612427	0.0605292	0.0598265	0.0592497	0.0588415	0.0585148	0.0582432	0.0579656	0.0576244	0.0572626	0.0569382	0.0565769	0.0561694	0.0557593	0.0552566	0.0546992	0.054194	0.0536952	0.0531327	0.0525679	0.0519934	0.0514	0.0508356	0.0502143	0.0495398	0.0488969
SM_059	M	35.4457	0.0633538	0.0629913	0.0622535	0.0614505	0.0606041	0.0597381	0.05872	0.0577598	0.0568939	0.0560502	0.055312	0.0545361	0.0536908	0.052843	0.0520843	0.0512973	0.0503848	0.0494368	0.048523	0.0476478	0.0468427	0.0461861	0.0455739	0.0449861	0.0445095	0.0442052	0.043981	0.0437251	0.0435461	0.0434518	0.0433059	0.043071	0.0427534	0.0423487	0.0419828	0.0415991	0.0411088	0.0405966	0.040048	0.039464	0.0388974	0.03842	0.0379246	0.0373913	0.03683	0.0362711	0.0357271
SM_061	M	37.0462	0.0917017	0.0913601	0.0905694	0.0896809	0.0886387	0.0873312	0.0860434	0.0848317	0.0838438	0.0828713	0.0819132	0.0808843	0.0798258	0.0788198	0.0777966	0.0768175	0.075829	0.0748652	0.0738911	0.0730105	0.072221	0.0714224	0.0705329	0.0696508	0.0690211	0.0685523	0.0680825	0.0675471	0.067031	0.066563	0.0661975	0.0658042	0.0652712	0.0647479	0.0642143	0.0636911	0.063073	0.0623378	0.0615658	0.0608648	0.0602468	0.0595828	0.0589116	0.0582418	0.0574993	0.0566993	0.055977
SM_062	M	49.8868	0.0850342	0.0847971	0.0841993	0.083254	0.0821019	0.0809557	0.0801011	0.0793487	0.0787125	0.0779949	0.0771125	0.0762556	0.0754861	0.0746907	0.0737891	0.0730035	0.0722229	0.0714521	0.07068	0.069948	0.0692189	0.0684673	0.0677253	0.0670812	0.0666901	0.0663611	0.0660163	0.0656753	0.0653091	0.0649463	0.0646416	0.064359	0.064001	0.0636051	0.0631617	0.0627131	0.0621965	0.0616198	0.0610426	0.0604683	0.0599533	0.0594128	0.0588644	0.0582962	0.0576738	0.0570063	0.0564102
SM_063	M	51.0834	0.113134	0.112879	0.112162	0.111023	0.109691	0.108449	0.107305	0.106119	0.105131	0.10418	0.103298	0.102371	0.101367	0.100369	0.0993593	0.0984086	0.0975002	0.0966314	0.0957085	0.0947862	0.093835	0.0929654	0.092157	0.0913531	0.0906547	0.0899425	0.0892418	0.0886184	0.0880727	0.0875973	0.0872509	0.0868144	0.0862098	0.0856713	0.0850977	0.0844874	0.0838198	0.0831492	0.0824737	0.0817737	0.0811083	0.0804915	0.0799445	0.07934	0.0786122	0.0778513	0.0771935
SM_064	M	55.6975	0.11381	0.113322	0.1122	0.110971	0.109904	0.108816	0.107489	0.106126	0.105013	0.103813	0.102568	0.101306	0.100183	0.0991216	0.0979766	0.0968438	0.0957582	0.0947387	0.0936709	0.0926457	0.0916402	0.0906397	0.08965	0.088732	0.0879652	0.087251	0.0865457	0.0858298	0.0851587	0.0845155	0.0839779	0.083463	0.0828525	0.0822631	0.0816352	0.0809637	0.0802232	0.0794288	0.0785965	0.0778384	0.0771393	0.0764369	0.0757673	0.0750718	0.0743222	0.073508	0.0726754
SM_065	M	50.5902	0.0972727	0.0966868	0.0955917	0.0946763	0.0937489	0.09252	0.0911884	0.0900728	0.0890436	0.0879315	0.086899	0.0860632	0.0852404	0.0843113	0.0833748	0.0824593	0.0814677	0.0803704	0.0793329	0.0784429	0.0776676	0.0768737	0.0760357	0.0753097	0.0747102	0.0741499	0.073663	0.0733158	0.0730199	0.0726779	0.0722726	0.0717815	0.0712146	0.0706702	0.0701451	0.0695867	0.0690179	0.0683629	0.067728	0.0671301	0.0664346	0.0657268	0.0651172	0.064461	0.063674	0.0629411	0.0623108
SM_066	M	43.9422	0.0889551	0.0883483	0.0871976	0.0861786	0.0850999	0.083846	0.0826007	0.0816507	0.080833	0.0799161	0.078801	0.0777842	0.0769683	0.0761175	0.0751961	0.0741719	0.073109	0.0720419	0.0710259	0.070059	0.0692363	0.06847	0.0677045	0.067049	0.0664223	0.0658312	0.0653053	0.0648757	0.0645219	0.0642214	0.0638293	0.0632569	0.0626491	0.0621367	0.0616871	0.0611602	0.0605259	0.059817	0.0591846	0.0585816	0.057873	0.0571398	0.0565553	0.0559834	0.0552667	0.0545572	0.0539097
SM_067	M	52.5129	0.141141	0.140517	0.139096	0.137523	0.136032	0.134466	0.132847	0.131364	0.130033	0.128728	0.127322	0.125922	0.124641	0.123448	0.122261	0.121001	0.119635	0.118221	0.11685	0.11558	0.11446	0.113398	0.112263	0.111104	0.110014	0.109042	0.108138	0.107287	0.106502	0.105741	0.104888	0.103934	0.103029	0.102208	0.101328	0.100401	0.0995005	0.0985146	0.0975386	0.0966352	0.0957114	0.0947866	0.0939403	0.0930559	0.092053	0.0910494	0.0901559
SM_068	M	46.5347	0.110358	0.109896	0.109178	0.108709	0.108249	0.107791	0.107098	0.106339	0.1057	0.105405	0.105049	0.104546	0.104033	0.103549	0.103032	0.102403	0.101883	0.101379	0.100863	0.100389	0.0999097	0.099415	0.0989395	0.0986596	0.0984045	0.0980622	0.0977392	0.0975313	0.0973813	0.0972305	0.097059	0.0968788	0.0967497	0.096549	0.0962444	0.0959225	0.0956542	0.0953085	0.0948598	0.0943795	0.0939641	0.0937009	0.0934096	0.0930312	0.092628	0.0922306	0.0917946
SM_069	M	39.5247	0.113417	0.112819	0.1116	0.110499	0.109397	0.108367	0.107589	0.107001	0.106329	0.105518	0.104594	0.103667	0.102774	0.101884	0.101098	0.100368	0.0996675	0.0989359	0.0981206	0.0972546	0.0964462	0.0957561	0.0951136	0.0946193	0.0941473	0.0936403	0.0931282	0.0926707	0.0923197	0.0920285	0.0917526	0.0914163	0.0910842	0.0906988	0.0902027	0.0896675	0.0891811	0.0886695	0.0880858	0.0874458	0.0868443	0.0863679	0.0858181	0.0851924	0.0846288	0.0840514	0.0834261
SM_070	M	40.9378	0.113643	0.113105	0.112011	0.110794	0.109589	0.108735	0.107825	0.106737	0.105558	0.104625	0.103784	0.102794	0.101851	0.101	0.100119	0.0990744	0.0981002	0.0972321	0.0962868	0.0953108	0.0944214	0.0936002	0.0927819	0.0920933	0.0914863	0.0909525	0.0904504	0.089977	0.089517	0.0890714	0.088677	0.0882242	0.0877606	0.0872134	0.0866305	0.0860671	0.0855145	0.0848817	0.084173	0.0833797	0.0825921	0.0819963	0.0813977	0.0807317	0.0800559	0.0793485	0.0786314
SM_071	M	34.1515	0.0768506	0.0762501	0.0749716	0.0737308	0.072582	0.0716672	0.0707783	0.0698438	0.0688084	0.0678608	0.0669713	0.0660087	0.0650855	0.0642478	0.0634659	0.0625729	0.0616611	0.0606883	0.0597568	0.0589477	0.0581678	0.0574	0.0567023	0.0561565	0.0556611	0.0552313	0.0548364	0.0544783	0.0542492	0.0540455	0.0537764	0.0534315	0.0530433	0.0525625	0.0520699	0.0516194	0.0511733	0.0506621	0.0500824	0.049383	0.0487196	0.0482219	0.0476798	0.0471279	0.046589	0.0459441	0.0452528
SM_073	M	51.0136	0.0895055	0.0888817	0.0876822	0.0865308	0.0854227	0.0844456	0.0834303	0.0822769	0.0811506	0.0801702	0.0792365	0.0781529	0.0770143	0.076044	0.0751157	0.0740873	0.0730556	0.072045	0.0710911	0.070203	0.06931	0.0683924	0.0674744	0.0666605	0.0660197	0.0654909	0.0649835	0.0645275	0.0640739	0.0636697	0.0633175	0.0628683	0.0623491	0.0618134	0.0612951	0.0607283	0.0600838	0.0593619	0.0586603	0.0580203	0.057418	0.0568783	0.0562949	0.0556034	0.0548584	0.05418	0.0536353
SM_074	M	48.5491	0.121413	0.121056	0.120352	0.119475	0.118489	0.117598	0.116685	0.115735	0.114878	0.114081	0.113216	0.112316	0.111444	0.110703	0.109986	0.109227	0.108411	0.107504	0.106662	0.105972	0.105286	0.104475	0.103561	0.102669	0.101969	0.101437	0.100915	0.100393	0.0998705	0.0994173	0.0990628	0.0985858	0.0979882	0.0974043	0.0968653	0.0963063	0.0957329	0.095102	0.0944799	0.0938774	0.0932786	0.0927111	0.0921622	0.0915822	0.0909369	0.090309	0.0897735
SM_075	M	44.9682	0.0744084	0.0739795	0.0731108	0.0722887	0.0715439	0.0707095	0.06972	0.0686762	0.0678717	0.0672605	0.0667766	0.0661219	0.0652619	0.064342	0.0634726	0.0627589	0.0621264	0.0615254	0.0607793	0.0599714	0.0592397	0.0585437	0.0578877	0.0573268	0.0568472	0.056378	0.0559589	0.0555914	0.05527	0.0549169	0.0546535	0.0544985	0.0542545	0.0538486	0.0533573	0.0529162	0.0524451	0.0519634	0.0515048	0.0510704	0.050627	0.0501628	0.0497282	0.0492683	0.0486772	0.0479899	0.0474365
SM_076	M	46.4852	0.0988899	0.0985629	0.0977844	0.096872	0.0959279	0.0949056	0.0938829	0.0929431	0.0922394	0.0914602	0.0905194	0.0894998	0.0886391	0.0879163	0.0871641	0.0863604	0.085441	0.0845419	0.0836885	0.0829154	0.0822266	0.0815509	0.0808533	0.0801609	0.0795134	0.0789281	0.0784331	0.0779029	0.0774281	0.0770501	0.0767305	0.0763428	0.0758876	0.0754087	0.0748627	0.0743328	0.0737957	0.0732067	0.0725995	0.0720353	0.0715014	0.0709274	0.0704009	0.0699398	0.0693608	0.0686418	0.0680294
SM_077	M	39.2477	0.0966078	0.0962956	0.0954041	0.0943994	0.0933846	0.0925363	0.0918526	0.0911387	0.0905486	0.0898442	0.089104	0.08831	0.0876175	0.0869106	0.0862491	0.0856047	0.0848215	0.0840732	0.0833758	0.0826957	0.0820223	0.0814471	0.0807996	0.0801463	0.079587	0.0790912	0.0786269	0.0781283	0.0777582	0.0775242	0.0773829	0.0770867	0.0766914	0.0763014	0.0758447	0.0753805	0.0749021	0.074352	0.0738315	0.0734439	0.0729936	0.0723792	0.0717702	0.0713254	0.0708784	0.070309	0.0698057
SM_078	M	41.0443	0.084978	0.0845668	0.0836224	0.082701	0.0818377	0.0810788	0.0806284	0.0800745	0.0793994	0.0787219	0.0780774	0.0773147	0.076563	0.0758232	0.0750692	0.0743807	0.0736353	0.0728518	0.0721099	0.0714861	0.0708788	0.0702767	0.0696796	0.0690691	0.0685193	0.0681159	0.0678295	0.067603	0.0674662	0.0672172	0.06692	0.06662	0.0663298	0.0660727	0.0657653	0.0654469	0.0649892	0.0644227	0.0638691	0.0633743	0.0628942	0.0623785	0.0618719	0.0613621	0.060816	0.0602658	0.0597885
SM_079	M	44.434	0.0676179	0.0672145	0.06621	0.0652938	0.0646793	0.0641625	0.0635171	0.0626642	0.0618195	0.0611249	0.0604471	0.0596852	0.0590605	0.0584464	0.0577006	0.0569121	0.0561691	0.0553976	0.0546508	0.0540177	0.0534747	0.0529673	0.0524202	0.0518337	0.0512823	0.0509696	0.0508035	0.0506439	0.0504979	0.0503052	0.0500754	0.04978	0.0494834	0.049205	0.0489119	0.0486253	0.0482179	0.0477113	0.0472043	0.0467468	0.046268	0.045767	0.0452792	0.0448155	0.0443126	0.0437843	0.0433179
SM_080	M	44.599	0.0779292	0.0774986	0.0766035	0.0756709	0.0749235	0.0743053	0.0738047	0.073263	0.0725755	0.0720408	0.0715812	0.0708986	0.0702208	0.0695974	0.0688419	0.0681063	0.0674158	0.0667032	0.0660915	0.06554	0.0649564	0.0643322	0.0638023	0.0633291	0.0628314	0.0624652	0.0622272	0.0620615	0.0619201	0.0617574	0.0615436	0.06128	0.061005	0.0607823	0.0605473	0.0602576	0.0598447	0.0593284	0.0588893	0.0585519	0.0581772	0.0576817	0.0571787	0.0567487	0.0563313	0.0558764	0.0554023
SM_081	M	51.3465	0.0824055	0.08185	0.0808454	0.0800432	0.0794193	0.0787025	0.077958	0.0770161	0.0759828	0.0751903	0.0744728	0.0736806	0.0728916	0.0720839	0.0712155	0.0704037	0.0695752	0.0686623	0.0678325	0.0671535	0.0665482	0.0658947	0.0652382	0.0645121	0.0638204	0.0633612	0.0630139	0.0627377	0.0625223	0.0622829	0.0619749	0.0615957	0.0611721	0.0607834	0.0603708	0.0599299	0.0593931	0.0587474	0.058144	0.0576315	0.0571311	0.0565348	0.0559564	0.0554843	0.0549626	0.0543266	0.0536881
SM_082	M	41.2479	0.083384	0.0828624	0.0818573	0.0809106	0.0801199	0.0793439	0.0786262	0.0778387	0.0768876	0.0760137	0.0753075	0.0746229	0.073907	0.0731197	0.0722122	0.0713503	0.0705408	0.0696653	0.0688327	0.0681132	0.0674476	0.0667109	0.0660154	0.0653628	0.0647462	0.0643428	0.0640433	0.0637594	0.0635031	0.0632692	0.0629812	0.0626534	0.0623141	0.061965	0.0615662	0.0611035	0.0605552	0.0599537	0.0593829	0.0588606	0.0583611	0.0578396	0.0573005	0.056751	0.0561312	0.0555104	0.0549001
SM_083	M	46.709	0.0725254	0.072109	0.0710937	0.0699978	0.0690569	0.0680174	0.0671408	0.0664552	0.0656937	0.0647797	0.0638382	0.0629437	0.0621303	0.0613223	0.060445	0.0596139	0.0587816	0.0579447	0.0570874	0.056221	0.0554344	0.0547276	0.0540611	0.0534525	0.0529534	0.0525245	0.0520806	0.0516473	0.0513104	0.0510541	0.0507414	0.0503469	0.0499667	0.0495961	0.0491546	0.0486713	0.0480854	0.0475352	0.0470272	0.0464434	0.0458342	0.0452813	0.0447218	0.0440947	0.0434681	0.0428659	0.0422654
SM_084	M	37.4354	0.107715	0.107397	0.106543	0.105388	0.104188	0.103137	0.102212	0.101336	0.100569	0.0996647	0.0987066	0.0977336	0.0968141	0.0958337	0.0948478	0.0939754	0.0930838	0.0921755	0.0912201	0.0902534	0.0894066	0.0886906	0.0879784	0.08727	0.0866519	0.0861708	0.0857797	0.0853578	0.0849311	0.08456	0.0842167	0.0838515	0.0835073	0.0830845	0.0825121	0.0818989	0.0812269	0.0805962	0.0799867	0.0793351	0.078645	0.0779466	0.0772222	0.0764273	0.0756879	0.0749824	0.0742856
SM_085	M	40.6203	0.0844647	0.0841573	0.08339	0.0822924	0.0809364	0.0798538	0.0790915	0.0782437	0.0773443	0.0765571	0.0759146	0.0751209	0.0741628	0.0732077	0.0724289	0.0717039	0.070929	0.0701124	0.0692378	0.0683683	0.0675946	0.0669219	0.066215	0.0655521	0.0650637	0.0646677	0.0643826	0.0641381	0.0638857	0.0636772	0.0634818	0.0632291	0.062946	0.0626265	0.0621814	0.061649	0.0610938	0.0605607	0.0600377	0.059571	0.0590671	0.0585274	0.0580254	0.0574773	0.0568731	0.0562727	0.0556905
SM_086	M	49.9359	0.0960116	0.0957113	0.0951369	0.0943828	0.093527	0.0928785	0.0920445	0.0911303	0.0905031	0.0900497	0.0896698	0.0891872	0.0885471	0.0878506	0.0872626	0.0866828	0.0861337	0.0855434	0.0847996	0.0840194	0.0833953	0.0829276	0.0823349	0.0817113	0.0812926	0.0810365	0.0808595	0.0807235	0.0805295	0.0802588	0.0800002	0.0797332	0.0794502	0.0791629	0.0788321	0.0784619	0.077952	0.0773514	0.0768159	0.0764038	0.0759569	0.0754637	0.074976	0.074467	0.0739024	0.0733779	0.0728654
SM_088	M	48.8336	0.0832048	0.0828921	0.0822282	0.0813269	0.0802677	0.0794982	0.0787546	0.0779965	0.0773813	0.076843	0.0762798	0.0755587	0.0747476	0.0739816	0.0734075	0.0728819	0.0723559	0.0717382	0.0710411	0.0703916	0.0697917	0.0692003	0.0685515	0.0680155	0.0676512	0.0673155	0.0670516	0.0668563	0.066628	0.0664124	0.066293	0.0661432	0.0659209	0.0656148	0.0651897	0.0647393	0.0643167	0.0638892	0.0634593	0.0631192	0.0627395	0.0622896	0.0618191	0.0613499	0.0608935	0.0604472	0.0599689
SM_089	M	41.6555	0.0892571	0.0889167	0.088319	0.0875797	0.0866307	0.0858389	0.0851111	0.0842479	0.0834382	0.0827558	0.0820585	0.081525	0.0810649	0.0803508	0.0795829	0.0789391	0.0782302	0.0775487	0.0768842	0.0761138	0.07541	0.0748017	0.0742102	0.0736531	0.0731486	0.0726821	0.0723452	0.072122	0.0719185	0.0716967	0.0714527	0.0712068	0.0708413	0.0704322	0.0701395	0.0698412	0.0693928	0.0688714	0.0683781	0.0679159	0.067485	0.0670975	0.0667265	0.0663243	0.065884	0.065417	0.0649401
SM_090	M	52.802	0.125946	0.125418	0.124228	0.122964	0.121401	0.120028	0.118913	0.117666	0.116481	0.115376	0.114389	0.11337	0.112312	0.111117	0.109947	0.108853	0.107684	0.10656	0.105404	0.104241	0.103144	0.10215	0.101134	0.100143	0.0991721	0.0981886	0.0973834	0.0966834	0.0960484	0.0953476	0.0946571	0.0939765	0.0932084	0.0924354	0.091781	0.0911644	0.0903904	0.0895856	0.0888212	0.0881102	0.0873589	0.086588	0.0858811	0.0852154	0.0845152	0.0837145	0.0829378
SM_091	M	37.6566	0.111533	0.110941	0.109754	0.108511	0.107125	0.105786	0.104342	0.102994	0.101836	0.100794	0.0997691	0.0987089	0.0975225	0.0961755	0.0949334	0.0937811	0.0926391	0.0915084	0.0903452	0.0891571	0.0880686	0.087113	0.0861326	0.0852098	0.0843203	0.0834889	0.0827737	0.0821943	0.0816472	0.0809943	0.0804096	0.0798776	0.0792301	0.0784645	0.0777677	0.0771064	0.0763574	0.0755333	0.0747044	0.0739535	0.0732096	0.0724945	0.071756	0.0709714	0.0701663	0.0693484	0.0685353
SM_092	M	41.7511	0.104278	0.103944	0.103145	0.102132	0.100776	0.0995763	0.0986235	0.0976701	0.0967667	0.0958752	0.0950299	0.0940821	0.0931019	0.0920937	0.0911355	0.0902588	0.0893684	0.0884945	0.0875348	0.0866004	0.0857302	0.0849331	0.0841477	0.0834435	0.0827948	0.0821302	0.0815687	0.0810859	0.0806583	0.0802386	0.0798736	0.0794477	0.0788661	0.0783321	0.0778873	0.0773573	0.0767058	0.0761143	0.0755463	0.0749523	0.0743477	0.0737892	0.0732166	0.0726074	0.071993	0.0713449	0.0707212
SM_093	M	53.292	0.0943991	0.0939257	0.0930015	0.0919578	0.09078	0.089677	0.0886409	0.087533	0.086517	0.0855868	0.0847076	0.0839127	0.0830559	0.0821015	0.0811795	0.0803215	0.0794055	0.0784906	0.0775681	0.0766118	0.0757066	0.0749276	0.0742697	0.0735975	0.0729161	0.0722832	0.0717807	0.0714031	0.0710932	0.0707589	0.0703855	0.0699615	0.0693771	0.0688244	0.0684181	0.0679691	0.0673586	0.0667206	0.0661169	0.0655414	0.0650046	0.0644757	0.0639294	0.0633612	0.0627872	0.0621555	0.0614891
SM_094	M	43.0205	0.0800667	0.0796642	0.0789684	0.0781034	0.0770632	0.0760068	0.0752002	0.0744546	0.0736655	0.0729381	0.0721707	0.0713563	0.0705422	0.0698371	0.0691319	0.0683776	0.0676087	0.0668566	0.0660876	0.0653135	0.0646708	0.0640878	0.0635295	0.0630109	0.0626447	0.0623243	0.062024	0.061781	0.0615854	0.061462	0.0612914	0.0610878	0.0608928	0.0606088	0.0602146	0.0598575	0.0594893	0.0590065	0.058534	0.0580997	0.0577215	0.0572798	0.0568001	0.056326	0.0558024	0.0552712	0.0547836
[truncated: 209 more columns]

## Sheet: FDNcp
CÓDIGO	LEITURA	FDNcp	884.906	888.147	891.387	894.626	897.866	901.106	904.345	907.584	910.823	914.062	917.301	920.54	923.778	927.016	930.254	933.492	936.73	939.968	943.205	946.442	949.679	952.916	956.153	959.389	962.626	965.862	969.098	972.334	975.569	978.805	982.04	985.275	988.51	991.745	994.979	998.213	1001.45	1004.68	1007.91	1011.15	1014.38	1017.61	1020.85	1024.08	1027.31	1030.55	1033.78
SM_001	M	44.1887	0.125541	0.125028	0.124184	0.123465	0.122832	0.122355	0.121968	0.121546	0.121097	0.120574	0.119965	0.119436	0.118947	0.118334	0.117736	0.117152	0.116525	0.115897	0.115273	0.11465	0.114145	0.113643	0.113052	0.11248	0.111969	0.111518	0.11107	0.110685	0.11039	0.110137	0.109872	0.109539	0.109176	0.108825	0.108471	0.108114	0.107671	0.10718	0.106839	0.106578	0.106191	0.105699	0.105272	0.104935	0.104543	0.104109	0.103699
SM_002	M	43.575	0.082647	0.0823328	0.0816831	0.0808149	0.0798824	0.079188	0.0785649	0.0778398	0.0770224	0.0762411	0.0755057	0.074859	0.0742431	0.0736531	0.073024	0.0723411	0.0716631	0.0709381	0.0701871	0.069492	0.0689456	0.0684364	0.0679195	0.067466	0.0671131	0.0668053	0.0664985	0.0662264	0.0660463	0.0658778	0.065687	0.0654943	0.065359	0.0651565	0.0648034	0.0643619	0.0639186	0.0634782	0.0630184	0.0626296	0.0622686	0.0618234	0.06131	0.0608207	0.0602797	0.0597469	0.0592693
SM_003	M	46.9103	0.0775705	0.0770885	0.0762246	0.0754693	0.0746613	0.0739447	0.0731181	0.0722902	0.0716729	0.0710926	0.0702909	0.069285	0.0683849	0.0676244	0.0669442	0.0660839	0.0651823	0.0644211	0.0638029	0.0631957	0.0625664	0.0619833	0.0614349	0.0609094	0.0603573	0.0598867	0.0595261	0.059292	0.059151	0.0590441	0.0588335	0.0585251	0.0581719	0.0577551	0.0573677	0.0569328	0.0564931	0.0560305	0.0555009	0.0549689	0.0544845	0.0539894	0.0535181	0.0530686	0.0524911	0.0518962	0.0513938
SM_004	M	47.7626	0.0944266	0.094118	0.0934226	0.0925931	0.0915877	0.0904226	0.089495	0.0886494	0.0877089	0.0865395	0.0853687	0.084453	0.0836097	0.0826344	0.0816434	0.080809	0.0799358	0.0790145	0.0781148	0.0773175	0.0766151	0.0758832	0.0750877	0.0742529	0.073576	0.072963	0.0723671	0.0719431	0.0716159	0.0712523	0.0709579	0.0705572	0.069994	0.0694912	0.069024	0.0685592	0.0679892	0.0673758	0.0667433	0.0661327	0.065566	0.0649678	0.0643582	0.0637478	0.0631048	0.0624235	0.0617738
SM_005	M	46.6115	0.0929341	0.0925238	0.0917728	0.0908728	0.0897961	0.0886961	0.0877191	0.0869286	0.0862233	0.0854726	0.0845959	0.0837887	0.083162	0.0824388	0.0814993	0.0804637	0.0795547	0.0788094	0.0781251	0.0774348	0.0767635	0.0760547	0.0753587	0.0747543	0.0741843	0.0736679	0.0732462	0.0728953	0.0725387	0.0722333	0.0719652	0.0716619	0.0712606	0.0707634	0.0702774	0.0698728	0.069437	0.0688572	0.0682339	0.0676411	0.0670619	0.0664499	0.0658764	0.065275	0.0646229	0.0640166	0.0634798
SM_006	M	37.258	0.10642	0.105793	0.104734	0.103725	0.102465	0.10134	0.100414	0.099497	0.0985456	0.0976552	0.0967545	0.0958512	0.094946	0.0939692	0.0930502	0.0921177	0.0912358	0.0902731	0.0892317	0.0882997	0.0874823	0.0867133	0.0859966	0.0852787	0.0845939	0.0840333	0.0835098	0.0830381	0.0826	0.0822188	0.0818495	0.0813943	0.0808783	0.0803567	0.0798715	0.0793589	0.0788307	0.0782114	0.0774984	0.07682	0.076165	0.0755129	0.0749069	0.0743375	0.0737074	0.0730311	0.0723221
SM_007	M	41.5312	0.100582	0.100214	0.0994815	0.0987752	0.09844	0.0980736	0.0977036	0.0972971	0.0968355	0.0963152	0.0957548	0.0952803	0.0947597	0.0942334	0.0937264	0.0933034	0.0928729	0.092401	0.0918384	0.0913133	0.09094	0.0905914	0.0902386	0.0898494	0.0895572	0.0893204	0.0891519	0.089019	0.0888997	0.0888371	0.0888003	0.088693	0.0884051	0.0880709	0.0877572	0.0875196	0.0872382	0.0868942	0.0865482	0.0861925	0.0857868	0.0853545	0.0850184	0.0846529	0.0842122	0.083748	0.0833411
SM_008	M	36.5289	0.091709	0.0915077	0.0911605	0.0906913	0.0901475	0.0897154	0.0893981	0.0891423	0.0887562	0.0883158	0.0879168	0.0875456	0.0871337	0.0866983	0.0863237	0.0859575	0.0855555	0.0851329	0.0846736	0.0842054	0.0838215	0.0834391	0.0829948	0.0826124	0.0823587	0.0821157	0.0819015	0.0817999	0.0817515	0.0816896	0.0815474	0.0813515	0.0812423	0.0810886	0.0808042	0.0805457	0.080294	0.0799211	0.0795097	0.0791985	0.0788809	0.0785249	0.0781704	0.0778434	0.0775044	0.0771437	0.0767689
SM_009	M	47.1509	0.0704287	0.0699552	0.0692704	0.0686207	0.0675961	0.0666287	0.0660304	0.065522	0.0648996	0.0643246	0.0636693	0.0628236	0.0620026	0.0612426	0.0605387	0.05996	0.059493	0.0589823	0.0583489	0.057644	0.0570523	0.056529	0.0559841	0.055507	0.0551568	0.0549482	0.0547894	0.0547143	0.0547267	0.0547129	0.0546778	0.0545765	0.0544087	0.0541147	0.0537373	0.0533484	0.0529802	0.0525473	0.0520164	0.0514815	0.051001	0.0505703	0.0501726	0.0497719	0.0491968	0.0485172	0.0479496
SM_010	M	44.7348	0.112747	0.112278	0.111314	0.110247	0.109443	0.10872	0.10803	0.107285	0.106457	0.105516	0.104612	0.103839	0.103036	0.102214	0.101393	0.100647	0.0999656	0.0992926	0.0984632	0.0975136	0.0967097	0.0959738	0.0951758	0.0944545	0.0939258	0.0933887	0.0928837	0.0924039	0.0919221	0.0914917	0.0911211	0.0907905	0.090405	0.0899629	0.089416	0.0888556	0.0882638	0.0877008	0.0871376	0.0864942	0.0858669	0.0852768	0.0846863	0.0840831	0.0835316	0.0830069	0.082482
SM_011	M	50.4064	0.0765141	0.0760623	0.0752879	0.0742817	0.07292	0.0717073	0.07085	0.0700127	0.0691027	0.0683014	0.0675364	0.066541	0.0654104	0.0642913	0.0632623	0.0624138	0.0616165	0.0607509	0.0598324	0.0589189	0.0580661	0.0572452	0.0564263	0.0557352	0.0552178	0.0547925	0.054411	0.054062	0.0537949	0.0536107	0.0534421	0.0531378	0.0526932	0.0522008	0.0517359	0.05129	0.0507632	0.0501271	0.0494691	0.0488606	0.0482932	0.0477579	0.0472324	0.0466643	0.046056	0.0454014	0.0446989
SM_012	M	55.9483	0.122057	0.121431	0.120268	0.119096	0.117808	0.116247	0.114765	0.113489	0.112084	0.11072	0.109536	0.108326	0.10703	0.105801	0.10466	0.103553	0.102414	0.101233	0.100073	0.0988959	0.0978197	0.0968846	0.0959522	0.0949967	0.0941614	0.0934482	0.0927217	0.0919913	0.0913602	0.0908184	0.0902268	0.0896225	0.0889835	0.0883208	0.0875957	0.086851	0.0861115	0.0853396	0.0846327	0.0838862	0.0830557	0.0822718	0.0814833	0.0806325	0.079797	0.0789934	0.0782132
SM_013	M	44.3519	0.0873578	0.087175	0.0866449	0.0858289	0.0848371	0.0839117	0.083088	0.0823878	0.0817578	0.0810666	0.080404	0.0797027	0.0790125	0.0783207	0.0776567	0.0770367	0.0763644	0.0756612	0.0749142	0.0741925	0.0735367	0.0729348	0.0724176	0.0719869	0.071606	0.071245	0.0709308	0.0706393	0.0704663	0.0703855	0.0702098	0.0698963	0.0695704	0.0691817	0.068751	0.0683579	0.0679442	0.067457	0.0670098	0.0666034	0.0661776	0.0657352	0.0652339	0.0646791	0.0641295	0.0636032	0.0630247
SM_014	M	45.6845	0.0882693	0.0877816	0.0867813	0.0856235	0.0846017	0.0837421	0.0829686	0.0819691	0.0808625	0.080005	0.0792232	0.078267	0.0772237	0.0762557	0.0752948	0.0744249	0.0736081	0.0727613	0.0719647	0.0711887	0.070375	0.0695011	0.0687542	0.0681662	0.0677233	0.067294	0.0668643	0.0664728	0.0661345	0.0658883	0.065582	0.0652581	0.0648759	0.06443	0.0639595	0.0634392	0.0628563	0.0623317	0.0618892	0.0613633	0.0607584	0.0601483	0.0595967	0.059045	0.0584568	0.0577982	0.0571291
SM_015	M	45.8097	0.0805946	0.0802827	0.0796622	0.0788264	0.0779745	0.0771789	0.0762556	0.0753735	0.0746084	0.0739328	0.0732516	0.0725927	0.0718804	0.0710938	0.0703072	0.0694945	0.0686315	0.0678198	0.0671473	0.0665079	0.0658682	0.0651932	0.0645292	0.0640687	0.0637077	0.0633509	0.0630068	0.0627679	0.062626	0.062497	0.0622847	0.0620172	0.0617473	0.0614467	0.0610892	0.0606478	0.0601514	0.0596245	0.0591125	0.0585786	0.0581391	0.0577465	0.0572466	0.0566397	0.0559534	0.0552578	0.0546633
SM_016	M	50.7998	0.0601694	0.059822	0.0589891	0.0580021	0.0571241	0.0564613	0.0558753	0.0552652	0.054495	0.0538142	0.0531907	0.0524867	0.0515794	0.0506266	0.0499336	0.0493643	0.0487768	0.0481323	0.0474735	0.0467658	0.0460522	0.045463	0.0449499	0.0445023	0.0441548	0.0439205	0.0438069	0.0437468	0.0435644	0.0433301	0.0431643	0.043064	0.0429327	0.0426782	0.0423532	0.0420531	0.0417194	0.0412597	0.040829	0.0404603	0.0400289	0.0395398	0.0390742	0.0386198	0.0381207	0.0376144	0.0371139
SM_017	M	48.5406	0.086965	0.0865524	0.0858069	0.0851372	0.08437	0.0834651	0.0825156	0.0816015	0.0808545	0.0802053	0.0794997	0.078793	0.0780802	0.0772233	0.0763913	0.0756622	0.074864	0.0741088	0.0734698	0.0728248	0.072169	0.0715788	0.071069	0.0705277	0.0699897	0.0695583	0.0692495	0.068995	0.0688171	0.068652	0.0683334	0.0679452	0.0675637	0.0672366	0.0669867	0.0666664	0.0661552	0.0655155	0.0648955	0.0643796	0.0638949	0.0634038	0.062981	0.0625172	0.061896	0.0612151	0.0605968
SM_018	M	43.2921	0.0879501	0.087459	0.0866148	0.0859693	0.0852	0.0841158	0.0832035	0.0825862	0.0819685	0.0812327	0.0804018	0.0795833	0.0788028	0.077979	0.0772118	0.0765028	0.0757478	0.0750293	0.0743535	0.0736257	0.0728967	0.0722336	0.0716772	0.07117	0.070724	0.0703659	0.0700316	0.0697027	0.0694744	0.0692968	0.0689982	0.0685963	0.068209	0.0679158	0.067697	0.0673867	0.0668783	0.0662531	0.0656768	0.0651666	0.0646482	0.0641327	0.0636549	0.0631373	0.0625177	0.0618552	0.0612549
SM_019	M	49.3436	0.0629793	0.0626242	0.0619197	0.0611776	0.0602984	0.059375	0.0587101	0.0580149	0.0573609	0.0567624	0.056216	0.0556241	0.0550288	0.0544062	0.0537449	0.0531086	0.05237	0.0516786	0.0510227	0.0504211	0.0498651	0.0493153	0.0488294	0.0484788	0.0482668	0.0479978	0.0477779	0.0476748	0.0476333	0.0474598	0.0472313	0.0470382	0.0468333	0.0466376	0.0464366	0.0461961	0.0457809	0.0452749	0.0448137	0.0444541	0.0440652	0.0435675	0.0431014	0.042657	0.0421488	0.0416337	0.0412167
SM_020	M	45.943	0.106245	0.105883	0.105037	0.104214	0.103407	0.102454	0.101667	0.100924	0.100138	0.099361	0.0987528	0.0979287	0.0969277	0.0960721	0.0953119	0.0946319	0.0938922	0.0931186	0.0923043	0.0915227	0.0907335	0.0899514	0.0892998	0.0887652	0.088266	0.0876824	0.0871951	0.0868094	0.0864763	0.0860948	0.0856932	0.0853218	0.0849548	0.0845329	0.0840156	0.0834398	0.0827887	0.0822216	0.0816529	0.0810462	0.0804539	0.0798293	0.0791555	0.0784463	0.0778317	0.077245	0.0766467
SM_021	M	46.123	0.0808376	0.0807077	0.0802636	0.0794694	0.0785344	0.0776777	0.0766663	0.0755858	0.074819	0.0742645	0.0736823	0.0730504	0.0723491	0.0714773	0.0705526	0.0697419	0.0690236	0.0682581	0.067521	0.0668937	0.0661353	0.0653239	0.0647023	0.0642228	0.0637791	0.0633965	0.063123	0.0628735	0.0626253	0.0624555	0.0623647	0.0621816	0.0618588	0.0614571	0.0610523	0.0606979	0.0602554	0.0596921	0.0591063	0.05853	0.0579675	0.057489	0.0570493	0.0565196	0.0559026	0.0553088	0.0547973
SM_022	M	48.5279	0.0774273	0.0770224	0.076261	0.0755565	0.0747591	0.0737335	0.0728554	0.0721979	0.0714993	0.0707552	0.0701014	0.0694197	0.0686038	0.0678537	0.0671655	0.066443	0.0656588	0.0649237	0.0642266	0.0635172	0.0628492	0.0622631	0.0617503	0.0612825	0.0609238	0.0606179	0.0603041	0.0600305	0.0598892	0.0597959	0.0596297	0.0594536	0.0593126	0.0591129	0.0587889	0.0583943	0.0579328	0.0574668	0.0569546	0.0564518	0.0560377	0.055614	0.0551372	0.054609	0.0540562	0.053466	0.052859
SM_023	M	52.6822	0.131354	0.130568	0.128817	0.126936	0.125146	0.123505	0.12187	0.120076	0.118387	0.116813	0.115277	0.11385	0.112463	0.110884	0.109271	0.107731	0.106234	0.104743	0.103205	0.101829	0.100544	0.0992085	0.0978683	0.0966995	0.0956016	0.0944601	0.093469	0.0926254	0.0917517	0.0908527	0.0900189	0.0891593	0.0882629	0.0873673	0.0865074	0.0856307	0.0846776	0.0836913	0.0826674	0.0816321	0.0806082	0.0796049	0.0786219	0.07766	0.0766809	0.0756696	0.0747004
SM_026	M	41.0834	0.098544	0.0981141	0.0974973	0.0967852	0.0957375	0.0947336	0.0939268	0.0931676	0.0925894	0.0920626	0.0913498	0.0906421	0.0899141	0.0891467	0.08837	0.0875627	0.0867323	0.0859774	0.0853024	0.0845802	0.0839258	0.0833234	0.082644	0.08201	0.0815145	0.0810394	0.0806257	0.0803831	0.0801091	0.0797555	0.0794229	0.0791663	0.0788419	0.0784392	0.0780639	0.0776526	0.0771344	0.0765546	0.0759811	0.0754585	0.0750227	0.074506	0.0739326	0.0733652	0.0727806	0.0721916	0.0716185
SM_027	M	34.9774	0.0770881	0.0766712	0.0758586	0.0750231	0.0742265	0.0735172	0.0728032	0.0719626	0.0710716	0.0702397	0.06945	0.0687924	0.0680869	0.067364	0.0666324	0.0658854	0.0651005	0.064325	0.0635918	0.0628524	0.0621809	0.0616201	0.061053	0.0604751	0.0600503	0.0596899	0.0593919	0.0592182	0.0591716	0.0590446	0.0586869	0.0583001	0.0580188	0.0577334	0.0573671	0.0569767	0.0565351	0.0561393	0.0557238	0.0552559	0.0547452	0.0542426	0.053781	0.0532925	0.052756	0.0521767	0.0515787
SM_028	M	36.0184	0.0657673	0.0654113	0.0648411	0.0641406	0.0632498	0.062294	0.0613787	0.0604824	0.0597983	0.0593862	0.0589112	0.058252	0.0574578	0.0567484	0.0559941	0.0552041	0.0544743	0.0537952	0.0531066	0.0524516	0.0518367	0.0512257	0.0507247	0.050254	0.0498311	0.049509	0.0492596	0.0490778	0.0489188	0.0487941	0.0486054	0.0484261	0.0482804	0.0481084	0.0478409	0.047505	0.0470962	0.0466121	0.046092	0.0456229	0.0452571	0.0448734	0.0443721	0.0438035	0.0432833	0.042794	0.0423468
SM_029	M	51.9471	0.0893469	0.0889852	0.0882358	0.0872207	0.0858315	0.0846326	0.0836379	0.0827887	0.0819586	0.0810374	0.0801763	0.0793031	0.0783922	0.0774418	0.0765307	0.0756402	0.0748233	0.0740888	0.0732736	0.0723222	0.0713627	0.070535	0.0698399	0.0692332	0.0686803	0.068211	0.0677964	0.067443	0.0671652	0.0668606	0.0664605	0.0660236	0.0656454	0.0652338	0.0648366	0.0643591	0.0637349	0.0630579	0.062458	0.0618794	0.0612795	0.0606993	0.060068	0.0594367	0.0588244	0.0582201	0.057597
SM_030	M	44.2219	0.0676622	0.0673122	0.0665265	0.0656042	0.0646544	0.0640663	0.0636305	0.0630976	0.0623421	0.0615217	0.061	0.0604214	0.0597139	0.059053	0.0584478	0.0578117	0.0571148	0.0563634	0.0556569	0.0550611	0.0544886	0.0539771	0.0534878	0.0530916	0.0527766	0.0525344	0.0523552	0.0521766	0.0520819	0.0520608	0.051974	0.0517533	0.0515369	0.0513219	0.0510344	0.0506714	0.0503065	0.0499536	0.0495715	0.0491228	0.0485793	0.0480566	0.0476138	0.0471886	0.0467107	0.0462457	0.045772
SM_031	M	50.1338	0.189788	0.188971	0.18742	0.185587	0.18366	0.181548	0.179622	0.177939	0.176596	0.175182	0.173636	0.172192	0.170585	0.168911	0.167157	0.165603	0.164202	0.162912	0.161488	0.159856	0.158275	0.156706	0.155228	0.153922	0.152795	0.151653	0.150523	0.14938	0.148214	0.147083	0.145934	0.14486	0.143798	0.142905	0.141931	0.14081	0.139668	0.138508	0.137427	0.136451	0.135497	0.134466	0.133448	0.132363	0.131281	0.130215	0.129199
SM_032	M	56.3307	0.0694104	0.0690359	0.0683553	0.0677024	0.0670034	0.0662516	0.0655304	0.0647528	0.0639753	0.0634626	0.0630868	0.0624595	0.0617019	0.0610315	0.0603393	0.0596418	0.0589775	0.05835	0.057808	0.0573248	0.0567942	0.0561845	0.0556089	0.0551566	0.0549208	0.0547995	0.0546369	0.0544695	0.0544049	0.0543874	0.0542792	0.0541137	0.0538581	0.0535803	0.0533133	0.0530498	0.052709	0.052288	0.051882	0.0514866	0.051141	0.0507317	0.0502929	0.0499087	0.0494996	0.0490381	0.0486276
SM_033	M	51.0861	0.109166	0.108646	0.107768	0.106944	0.10597	0.10467	0.103279	0.102121	0.101201	0.100376	0.0993776	0.0983347	0.0974138	0.0966437	0.0958001	0.0947723	0.0937447	0.0928008	0.0919334	0.0910309	0.0901001	0.0891665	0.0882715	0.0875218	0.0869018	0.0863745	0.0859481	0.0855052	0.0848896	0.0843143	0.0838019	0.0832918	0.0828237	0.0823325	0.081835	0.0813456	0.0808119	0.0801187	0.0793245	0.0785674	0.0779538	0.0774509	0.0769167	0.0763404	0.0756625	0.0748659	0.0741332
SM_034	M	43.7194	0.102625	0.102118	0.101195	0.100246	0.0993062	0.0981881	0.0970469	0.0959692	0.0949844	0.0940359	0.0928851	0.0917924	0.0908855	0.0898845	0.0887526	0.0877343	0.0867762	0.0857989	0.0848231	0.0838902	0.083053	0.0821395	0.0812048	0.0804058	0.079804	0.0792987	0.0788389	0.078452	0.0780678	0.0776812	0.0773115	0.0769033	0.0763336	0.0757063	0.0751878	0.0747189	0.0740892	0.0733218	0.0725814	0.0718976	0.0713049	0.0707264	0.0701133	0.0694371	0.0687283	0.0680281	0.0673665
SM_036	M	37.8833	0.0799529	0.0795121	0.0787092	0.0776978	0.0764223	0.075336	0.0743196	0.0734628	0.0725643	0.071698	0.0708138	0.0699543	0.0691313	0.0681799	0.0671426	0.0661057	0.0651653	0.0642382	0.0633659	0.0624903	0.0617078	0.0610185	0.0603347	0.0597725	0.0593389	0.0590139	0.0587602	0.0586445	0.0585599	0.0584319	0.0582352	0.0579901	0.057708	0.0574093	0.0571397	0.0567596	0.0562519	0.0556627	0.0551251	0.0545654	0.0539641	0.053353	0.0527361	0.052165	0.0515325	0.0508335	0.0501166
SM_037	M	42.7642	0.070113	0.0695898	0.068724	0.0680694	0.0674727	0.0668762	0.0661727	0.0654126	0.0646289	0.063816	0.0629244	0.0621773	0.0615689	0.0608725	0.0601044	0.0593203	0.0585053	0.0577879	0.0571733	0.0565086	0.0558861	0.0552901	0.0546961	0.0542558	0.0539527	0.0536665	0.0534398	0.0533851	0.0533663	0.0532718	0.0531302	0.0530034	0.0528561	0.0525973	0.0522663	0.0518975	0.0515168	0.0510731	0.0505723	0.0500682	0.0496071	0.0491721	0.0486672	0.0481028	0.0475309	0.0469739	0.0464389
SM_038	M	35.3965	0.104951	0.104284	0.103185	0.102303	0.10135	0.10026	0.0988922	0.0974392	0.0961091	0.0948784	0.0935804	0.0923398	0.0912804	0.0902188	0.0891815	0.088143	0.087041	0.0859587	0.0848941	0.0837833	0.0827298	0.0816895	0.0806081	0.0796886	0.0789413	0.0783074	0.0777659	0.0773239	0.0768741	0.0763815	0.0758937	0.075355	0.0747799	0.0741414	0.073484	0.0728355	0.0721831	0.0714565	0.0707102	0.0699994	0.0693005	0.068607	0.0679048	0.067175	0.0663712	0.0655673	0.0648006
SM_039	M	33.205	0.112484	0.111565	0.109963	0.10864	0.107359	0.105989	0.104428	0.102825	0.101306	0.0997169	0.0979893	0.0964732	0.095116	0.0936666	0.0922377	0.0908435	0.0893638	0.0879172	0.0865247	0.0851614	0.0839327	0.0826816	0.0813324	0.080073	0.0790095	0.0780813	0.0771709	0.0763161	0.075552	0.0747986	0.0739971	0.0731995	0.0724461	0.0716438	0.0707424	0.0697797	0.0688448	0.0679051	0.0669017	0.0659383	0.0651088	0.0642638	0.0633077	0.0623426	0.0613523	0.060371	0.0594359
SM_040	M	38.6659	0.110205	0.109471	0.108362	0.107279	0.105878	0.104426	0.103128	0.102012	0.100905	0.099787	0.0987037	0.0977669	0.0967633	0.0955987	0.0944104	0.0931944	0.0920232	0.0909972	0.0899581	0.0887962	0.0877567	0.0869142	0.086089	0.0852	0.0843645	0.0837159	0.0832125	0.0827618	0.0823031	0.0819098	0.0814557	0.0809122	0.0803096	0.0797111	0.0791514	0.0785491	0.0778782	0.0771854	0.0765331	0.075861	0.0751806	0.0745048	0.0738273	0.0731213	0.0723174	0.0714862	0.070779
SM_041	M	33.9828	0.0891176	0.0885807	0.0876564	0.0867336	0.0854615	0.0840924	0.0828512	0.0818101	0.0806903	0.0795176	0.078486	0.0775127	0.0765167	0.0755201	0.0746405	0.0737111	0.0726065	0.0714863	0.0705076	0.0696565	0.0688579	0.0680935	0.0672987	0.0665287	0.0658413	0.0652757	0.0648154	0.064492	0.0642343	0.0638995	0.0634853	0.063048	0.0625945	0.0621387	0.0616887	0.0611747	0.0605432	0.059852	0.0592405	0.0587176	0.058153	0.0575493	0.0569001	0.0562602	0.0555623	0.0548312	0.0542003
SM_042	M	40.8145	0.0906583	0.0903412	0.0897055	0.0888498	0.0877192	0.0867167	0.0858479	0.0850973	0.0842513	0.0833205	0.0825394	0.0817929	0.0810503	0.0802099	0.0794168	0.0786505	0.0777885	0.076879	0.0760371	0.075323	0.0746704	0.0740637	0.0734239	0.0728063	0.0722192	0.0716941	0.0712959	0.0710528	0.0709309	0.0707821	0.0705426	0.0701806	0.0697752	0.0694138	0.069115	0.0687259	0.068198	0.06762	0.0670787	0.0665909	0.0660213	0.0653853	0.0647322	0.0641689	0.0635423	0.062837	0.0622284
SM_044	M	37.2997	0.0861665	0.0855379	0.084329	0.0832234	0.0822346	0.0812275	0.0801865	0.0794602	0.0786791	0.0775927	0.0765748	0.0757639	0.0749426	0.0740939	0.073361	0.072554	0.0716212	0.0706227	0.0696782	0.068901	0.0682324	0.0675468	0.0668591	0.0663163	0.0658354	0.0653607	0.0649545	0.064726	0.0646416	0.0645389	0.064333	0.064002	0.0635886	0.0632008	0.0628956	0.0625495	0.0620982	0.0615354	0.0609402	0.0603869	0.0598076	0.0592026	0.0585803	0.0580186	0.0573914	0.056667	0.0560592
SM_045	M	46.2092	0.0985277	0.0978973	0.0966669	0.0953855	0.0939883	0.0926075	0.0913049	0.0900242	0.0887047	0.0874129	0.0861597	0.0850928	0.0840559	0.0829036	0.0816581	0.0803926	0.0792065	0.0780542	0.0770118	0.076004	0.0750582	0.0741187	0.0730821	0.0721136	0.0713086	0.0705157	0.0697551	0.0691585	0.0686381	0.0681577	0.0676744	0.0672057	0.0666572	0.0660119	0.0653852	0.0647337	0.0640569	0.0633605	0.0626761	0.0619576	0.061187	0.0604256	0.0597037	0.0590097	0.0582988	0.0575347	0.0567218
SM_046	M	48.3085	0.0998325	0.0992419	0.09812	0.0970089	0.0959415	0.0950361	0.0942875	0.09351	0.0926058	0.0916144	0.0906346	0.0898714	0.0891031	0.0881816	0.0872491	0.0863852	0.0855823	0.0847653	0.0839497	0.0830972	0.0823512	0.0816945	0.0809687	0.0803184	0.0798282	0.0793763	0.078911	0.0785797	0.078317	0.0780941	0.0778547	0.0775748	0.0772446	0.076824	0.0763478	0.0758932	0.0754658	0.0749482	0.0744106	0.0738978	0.073373	0.0728307	0.0723172	0.0718397	0.0713409	0.0707869	0.0702285
SM_047	M	53.4679	0.131109	0.130402	0.129229	0.12804	0.126603	0.125348	0.124296	0.123211	0.122123	0.121081	0.120045	0.119067	0.117976	0.116822	0.115758	0.114692	0.113588	0.112497	0.111403	0.110304	0.109402	0.108532	0.107476	0.106488	0.105665	0.10482	0.103967	0.103232	0.102596	0.102066	0.101524	0.10098	0.100398	0.0996803	0.098922	0.0981609	0.0973888	0.0965942	0.0958522	0.0951196	0.0943116	0.0934497	0.0926405	0.0919166	0.09113	0.0902691	0.0894003
SM_048	M	47.9364	0.085381	0.0848965	0.0838206	0.0825582	0.0812175	0.0799162	0.0785585	0.0772179	0.0760093	0.0749301	0.0739995	0.0730396	0.0720663	0.0710052	0.0698646	0.0687284	0.0677368	0.0668419	0.0659087	0.0650161	0.0641883	0.0632997	0.0624226	0.0616563	0.0609524	0.060415	0.0600319	0.059669	0.0592853	0.0588421	0.0583646	0.057862	0.0574021	0.0569532	0.0564284	0.0558437	0.0552283	0.0545476	0.0538217	0.0531925	0.052689	0.0521975	0.0516333	0.0509754	0.0502191	0.049504	0.0489067
SM_049	M	49.8713	0.107142	0.106567	0.105452	0.104257	0.103037	0.10172	0.100495	0.0994314	0.0983124	0.0972198	0.0961898	0.0953691	0.0945827	0.0937083	0.0927588	0.0917491	0.09072	0.0897194	0.0887429	0.0877528	0.0868464	0.0860068	0.0852014	0.0843755	0.0836035	0.0830269	0.0825835	0.0821664	0.0817157	0.081276	0.080802	0.0802623	0.0796552	0.0790979	0.0785103	0.0778545	0.0771717	0.0764156	0.0757326	0.0751975	0.0747344	0.0741403	0.0734081	0.0726494	0.0719275	0.0712519	0.070619
SM_050	M	37.3079	0.0866425	0.0861921	0.0853598	0.0843719	0.0832426	0.082186	0.0812219	0.080349	0.0794709	0.0785595	0.0776965	0.0770674	0.0764903	0.0757554	0.0748397	0.0738607	0.0729815	0.0722174	0.0714604	0.0706668	0.0699314	0.0692592	0.0685987	0.0678928	0.0672318	0.0667977	0.0665266	0.0662454	0.0659407	0.065639	0.0652628	0.0648751	0.0644846	0.0640959	0.0636853	0.0632149	0.0626723	0.0620506	0.0614034	0.060824	0.060331	0.0598281	0.0592795	0.0586681	0.0579906	0.0573601	0.0568039
SM_051	M	38.7322	0.0690258	0.0686338	0.0679772	0.0671	0.0659484	0.0649333	0.0640401	0.0632218	0.0625307	0.0618098	0.0608883	0.0599054	0.0589755	0.0581211	0.0572872	0.0564472	0.0555791	0.0547789	0.0540713	0.0532766	0.0525085	0.0518296	0.0511562	0.050586	0.0502212	0.0499969	0.0498003	0.0496105	0.0494282	0.0492626	0.0490872	0.048854	0.0484412	0.0479786	0.0476576	0.0473484	0.0469202	0.0463946	0.0458522	0.0453353	0.0448443	0.0443133	0.043787	0.0432961	0.0426868	0.0420127	0.0414535
SM_052	M	37.4049	0.0988417	0.0983018	0.0971941	0.0959166	0.0946434	0.0935598	0.0925394	0.0915651	0.0907558	0.0897944	0.088775	0.0879518	0.0870256	0.0858647	0.0847648	0.0838766	0.0830264	0.0822274	0.0814402	0.0805324	0.079595	0.0787014	0.0778864	0.0772149	0.0767252	0.0762827	0.0758013	0.0753064	0.0748493	0.0744222	0.0740105	0.0736596	0.0731807	0.0725901	0.0720462	0.0715257	0.0709375	0.0703181	0.0697109	0.0691028	0.068473	0.0678049	0.0671507	0.0664712	0.0656957	0.0649469	0.0643276
SM_053	M	44.8272	0.110326	0.109721	0.108453	0.106962	0.105429	0.104124	0.102983	0.101727	0.100298	0.0987999	0.0974489	0.0962385	0.0950062	0.093732	0.0925741	0.0914517	0.090266	0.0891251	0.0879443	0.0866178	0.0853428	0.0842036	0.0831024	0.0820817	0.0812049	0.0804239	0.0796868	0.0789437	0.0781902	0.0774529	0.0767317	0.0760466	0.0752861	0.0744065	0.073546	0.0727614	0.0719698	0.0711519	0.0703606	0.0696356	0.0689207	0.0681047	0.0672328	0.0663741	0.065509	0.0646739	0.063927
SM_054	M	37.5666	0.153136	0.15268	0.151848	0.15104	0.150108	0.149098	0.14815	0.14703	0.146089	0.14533	0.144582	0.143795	0.142933	0.141994	0.141082	0.140339	0.139512	0.138742	0.13803	0.137169	0.136269	0.135492	0.134692	0.133862	0.13325	0.132691	0.132046	0.131425	0.130844	0.130293	0.1298	0.129292	0.12868	0.128007	0.127367	0.126915	0.126431	0.125801	0.125184	0.124685	0.124143	0.123551	0.123032	0.122449	0.12177	0.121087	0.120531
SM_055	M	36.0479	0.104378	0.103897	0.102956	0.101829	0.100422	0.0992094	0.0982558	0.0973726	0.0963404	0.0952319	0.0942541	0.0933697	0.0923842	0.0913882	0.0904546	0.08942	0.0883649	0.0872592	0.0862297	0.0852882	0.0845171	0.08382	0.08296	0.0820326	0.0812524	0.0806977	0.0802074	0.0797735	0.0793673	0.0789243	0.0784344	0.0779999	0.0775621	0.0771049	0.0766047	0.0759457	0.0752811	0.0746832	0.0741096	0.0734633	0.0727775	0.0721307	0.0714628	0.0707476	0.0700416	0.0693828	0.068764
SM_056	M	35.3967	0.0911892	0.0906193	0.0894383	0.0881759	0.0869193	0.0856971	0.0846254	0.0834729	0.0822201	0.0811167	0.0801784	0.0792291	0.078127	0.0769998	0.0758557	0.0747574	0.073718	0.0726521	0.0716467	0.0706376	0.0697126	0.0688704	0.0680131	0.0671605	0.066412	0.0657601	0.0651688	0.0646563	0.0641958	0.0637247	0.0632327	0.062764	0.0622377	0.0617278	0.061194	0.0605268	0.059795	0.0591549	0.0585817	0.0578959	0.0571896	0.0565311	0.0558764	0.0551498	0.0544173	0.0537055	0.0529897
SM_057	M	48.3675	0.108858	0.108196	0.106877	0.105462	0.103875	0.102333	0.100897	0.0995017	0.0981379	0.0967772	0.095529	0.0943847	0.093042	0.091666	0.0904439	0.0892214	0.0879766	0.0866322	0.085325	0.084173	0.0831319	0.0820683	0.080887	0.0797051	0.0787038	0.0779184	0.0771322	0.0763078	0.0755203	0.0748003	0.0740965	0.0734235	0.0727479	0.0720187	0.0712578	0.0704357	0.0696345	0.0688483	0.068028	0.0671459	0.0662911	0.0655022	0.0647166	0.0638786	0.0630006	0.0621504	0.0613271
SM_058	M	52.3823	0.0786894	0.0782782	0.0773248	0.0762631	0.0752196	0.0742587	0.0733011	0.0723412	0.0714177	0.0705513	0.0698667	0.0692914	0.0684926	0.0675542	0.0666921	0.0658601	0.0650208	0.0641292	0.0633184	0.062543	0.0618559	0.0612427	0.0605292	0.0598265	0.0592497	0.0588415	0.0585148	0.0582432	0.0579656	0.0576244	0.0572626	0.0569382	0.0565769	0.0561694	0.0557593	0.0552566	0.0546992	0.054194	0.0536952	0.0531327	0.0525679	0.0519934	0.0514	0.0508356	0.0502143	0.0495398	0.0488969
SM_059	M	33.2451	0.0633538	0.0629913	0.0622535	0.0614505	0.0606041	0.0597381	0.05872	0.0577598	0.0568939	0.0560502	0.055312	0.0545361	0.0536908	0.052843	0.0520843	0.0512973	0.0503848	0.0494368	0.048523	0.0476478	0.0468427	0.0461861	0.0455739	0.0449861	0.0445095	0.0442052	0.043981	0.0437251	0.0435461	0.0434518	0.0433059	0.043071	0.0427534	0.0423487	0.0419828	0.0415991	0.0411088	0.0405966	0.040048	0.039464	0.0388974	0.03842	0.0379246	0.0373913	0.03683	0.0362711	0.0357271
SM_061	M	36.6085	0.0917017	0.0913601	0.0905694	0.0896809	0.0886387	0.0873312	0.0860434	0.0848317	0.0838438	0.0828713	0.0819132	0.0808843	0.0798258	0.0788198	0.0777966	0.0768175	0.075829	0.0748652	0.0738911	0.0730105	0.072221	0.0714224	0.0705329	0.0696508	0.0690211	0.0685523	0.0680825	0.0675471	0.067031	0.066563	0.0661975	0.0658042	0.0652712	0.0647479	0.0642143	0.0636911	0.063073	0.0623378	0.0615658	0.0608648	0.0602468	0.0595828	0.0589116	0.0582418	0.0574993	0.0566993	0.055977
SM_062	M	48.0359	0.0850342	0.0847971	0.0841993	0.083254	0.0821019	0.0809557	0.0801011	0.0793487	0.0787125	0.0779949	0.0771125	0.0762556	0.0754861	0.0746907	0.0737891	0.0730035	0.0722229	0.0714521	0.07068	0.069948	0.0692189	0.0684673	0.0677253	0.0670812	0.0666901	0.0663611	0.0660163	0.0656753	0.0653091	0.0649463	0.0646416	0.064359	0.064001	0.0636051	0.0631617	0.0627131	0.0621965	0.0616198	0.0610426	0.0604683	0.0599533	0.0594128	0.0588644	0.0582962	0.0576738	0.0570063	0.0564102
SM_063	M	46.4008	0.113134	0.112879	0.112162	0.111023	0.109691	0.108449	0.107305	0.106119	0.105131	0.10418	0.103298	0.102371	0.101367	0.100369	0.0993593	0.0984086	0.0975002	0.0966314	0.0957085	0.0947862	0.093835	0.0929654	0.092157	0.0913531	0.0906547	0.0899425	0.0892418	0.0886184	0.0880727	0.0875973	0.0872509	0.0868144	0.0862098	0.0856713	0.0850977	0.0844874	0.0838198	0.0831492	0.0824737	0.0817737	0.0811083	0.0804915	0.0799445	0.07934	0.0786122	0.0778513	0.0771935
SM_064	M	52.9511	0.11381	0.113322	0.1122	0.110971	0.109904	0.108816	0.107489	0.106126	0.105013	0.103813	0.102568	0.101306	0.100183	0.0991216	0.0979766	0.0968438	0.0957582	0.0947387	0.0936709	0.0926457	0.0916402	0.0906397	0.08965	0.088732	0.0879652	0.087251	0.0865457	0.0858298	0.0851587	0.0845155	0.0839779	0.083463	0.0828525	0.0822631	0.0816352	0.0809637	0.0802232	0.0794288	0.0785965	0.0778384	0.0771393	0.0764369	0.0757673	0.0750718	0.0743222	0.073508	0.0726754
SM_065	M	49.1677	0.0972727	0.0966868	0.0955917	0.0946763	0.0937489	0.09252	0.0911884	0.0900728	0.0890436	0.0879315	0.086899	0.0860632	0.0852404	0.0843113	0.0833748	0.0824593	0.0814677	0.0803704	0.0793329	0.0784429	0.0776676	0.0768737	0.0760357	0.0753097	0.0747102	0.0741499	0.073663	0.0733158	0.0730199	0.0726779	0.0722726	0.0717815	0.0712146	0.0706702	0.0701451	0.0695867	0.0690179	0.0683629	0.067728	0.0671301	0.0664346	0.0657268	0.0651172	0.064461	0.063674	0.0629411	0.0623108
SM_066	M	42.6552	0.0889551	0.0883483	0.0871976	0.0861786	0.0850999	0.083846	0.0826007	0.0816507	0.080833	0.0799161	0.078801	0.0777842	0.0769683	0.0761175	0.0751961	0.0741719	0.073109	0.0720419	0.0710259	0.070059	0.0692363	0.06847	0.0677045	0.067049	0.0664223	0.0658312	0.0653053	0.0648757	0.0645219	0.0642214	0.0638293	0.0632569	0.0626491	0.0621367	0.0616871	0.0611602	0.0605259	0.059817	0.0591846	0.0585816	0.057873	0.0571398	0.0565553	0.0559834	0.0552667	0.0545572	0.0539097
SM_067	M	49.6903	0.141141	0.140517	0.139096	0.137523	0.136032	0.134466	0.132847	0.131364	0.130033	0.128728	0.127322	0.125922	0.124641	0.123448	0.122261	0.121001	0.119635	0.118221	0.11685	0.11558	0.11446	0.113398	0.112263	0.111104	0.110014	0.109042	0.108138	0.107287	0.106502	0.105741	0.104888	0.103934	0.103029	0.102208	0.101328	0.100401	0.0995005	0.0985146	0.0975386	0.0966352	0.0957114	0.0947866	0.0939403	0.0930559	0.092053	0.0910494	0.0901559
SM_068	M	45.1805	0.110358	0.109896	0.109178	0.108709	0.108249	0.107791	0.107098	0.106339	0.1057	0.105405	0.105049	0.104546	0.104033	0.103549	0.103032	0.102403	0.101883	0.101379	0.100863	0.100389	0.0999097	0.099415	0.0989395	0.0986596	0.0984045	0.0980622	0.0977392	0.0975313	0.0973813	0.0972305	0.097059	0.0968788	0.0967497	0.096549	0.0962444	0.0959225	0.0956542	0.0953085	0.0948598	0.0943795	0.0939641	0.0937009	0.0934096	0.0930312	0.092628	0.0922306	0.0917946
SM_069	M	37.7373	0.113417	0.112819	0.1116	0.110499	0.109397	0.108367	0.107589	0.107001	0.106329	0.105518	0.104594	0.103667	0.102774	0.101884	0.101098	0.100368	0.0996675	0.0989359	0.0981206	0.0972546	0.0964462	0.0957561	0.0951136	0.0946193	0.0941473	0.0936403	0.0931282	0.0926707	0.0923197	0.0920285	0.0917526	0.0914163	0.0910842	0.0906988	0.0902027	0.0896675	0.0891811	0.0886695	0.0880858	0.0874458	0.0868443	0.0863679	0.0858181	0.0851924	0.0846288	0.0840514	0.0834261
SM_070	M	39.424	0.113643	0.113105	0.112011	0.110794	0.109589	0.108735	0.107825	0.106737	0.105558	0.104625	0.103784	0.102794	0.101851	0.101	0.100119	0.0990744	0.0981002	0.0972321	0.0962868	0.0953108	0.0944214	0.0936002	0.0927819	0.0920933	0.0914863	0.0909525	0.0904504	0.089977	0.089517	0.0890714	0.088677	0.0882242	0.0877606	0.0872134	0.0866305	0.0860671	0.0855145	0.0848817	0.084173	0.0833797	0.0825921	0.0819963	0.0813977	0.0807317	0.0800559	0.0793485	0.0786314
SM_071	M	32.9224	0.0768506	0.0762501	0.0749716	0.0737308	0.072582	0.0716672	0.0707783	0.0698438	0.0688084	0.0678608	0.0669713	0.0660087	0.0650855	0.0642478	0.0634659	0.0625729	0.0616611	0.0606883	0.0597568	0.0589477	0.0581678	0.0574	0.0567023	0.0561565	0.0556611	0.0552313	0.0548364	0.0544783	0.0542492	0.0540455	0.0537764	0.0534315	0.0530433	0.0525625	0.0520699	0.0516194	0.0511733	0.0506621	0.0500824	0.049383	0.0487196	0.0482219	0.0476798	0.0471279	0.046589	0.0459441	0.0452528
SM_073	M	48.2447	0.0895055	0.0888817	0.0876822	0.0865308	0.0854227	0.0844456	0.0834303	0.0822769	0.0811506	0.0801702	0.0792365	0.0781529	0.0770143	0.076044	0.0751157	0.0740873	0.0730556	0.072045	0.0710911	0.070203	0.06931	0.0683924	0.0674744	0.0666605	0.0660197	0.0654909	0.0649835	0.0645275	0.0640739	0.0636697	0.0633175	0.0628683	0.0623491	0.0618134	0.0612951	0.0607283	0.0600838	0.0593619	0.0586603	0.0580203	0.057418	0.0568783	0.0562949	0.0556034	0.0548584	0.05418	0.0536353
SM_074	M	45.862	0.121413	0.121056	0.120352	0.119475	0.118489	0.117598	0.116685	0.115735	0.114878	0.114081	0.113216	0.112316	0.111444	0.110703	0.109986	0.109227	0.108411	0.107504	0.106662	0.105972	0.105286	0.104475	0.103561	0.102669	0.101969	0.101437	0.100915	0.100393	0.0998705	0.0994173	0.0990628	0.0985858	0.0979882	0.0974043	0.0968653	0.0963063	0.0957329	0.095102	0.0944799	0.0938774	0.0932786	0.0927111	0.0921622	0.0915822	0.0909369	0.090309	0.0897735
SM_075	M	43.2216	0.0744084	0.0739795	0.0731108	0.0722887	0.0715439	0.0707095	0.06972	0.0686762	0.0678717	0.0672605	0.0667766	0.0661219	0.0652619	0.064342	0.0634726	0.0627589	0.0621264	0.0615254	0.0607793	0.0599714	0.0592397	0.0585437	0.0578877	0.0573268	0.0568472	0.056378	0.0559589	0.0555914	0.05527	0.0549169	0.0546535	0.0544985	0.0542545	0.0538486	0.0533573	0.0529162	0.0524451	0.0519634	0.0515048	0.0510704	0.050627	0.0501628	0.0497282	0.0492683	0.0486772	0.0479899	0.0474365
SM_076	M	43.0537	0.0988899	0.0985629	0.0977844	0.096872	0.0959279	0.0949056	0.0938829	0.0929431	0.0922394	0.0914602	0.0905194	0.0894998	0.0886391	0.0879163	0.0871641	0.0863604	0.085441	0.0845419	0.0836885	0.0829154	0.0822266	0.0815509	0.0808533	0.0801609	0.0795134	0.0789281	0.0784331	0.0779029	0.0774281	0.0770501	0.0767305	0.0763428	0.0758876	0.0754087	0.0748627	0.0743328	0.0737957	0.0732067	0.0725995	0.0720353	0.0715014	0.0709274	0.0704009	0.0699398	0.0693608	0.0686418	0.0680294
SM_077	M	36.6489	0.0966078	0.0962956	0.0954041	0.0943994	0.0933846	0.0925363	0.0918526	0.0911387	0.0905486	0.0898442	0.089104	0.08831	0.0876175	0.0869106	0.0862491	0.0856047	0.0848215	0.0840732	0.0833758	0.0826957	0.0820223	0.0814471	0.0807996	0.0801463	0.079587	0.0790912	0.0786269	0.0781283	0.0777582	0.0775242	0.0773829	0.0770867	0.0766914	0.0763014	0.0758447	0.0753805	0.0749021	0.074352	0.0738315	0.0734439	0.0729936	0.0723792	0.0717702	0.0713254	0.0708784	0.070309	0.0698057
SM_078	M	38.5669	0.084978	0.0845668	0.0836224	0.082701	0.0818377	0.0810788	0.0806284	0.0800745	0.0793994	0.0787219	0.0780774	0.0773147	0.076563	0.0758232	0.0750692	0.0743807	0.0736353	0.0728518	0.0721099	0.0714861	0.0708788	0.0702767	0.0696796	0.0690691	0.0685193	0.0681159	0.0678295	0.067603	0.0674662	0.0672172	0.06692	0.06662	0.0663298	0.0660727	0.0657653	0.0654469	0.0649892	0.0644227	0.0638691	0.0633743	0.0628942	0.0623785	0.0618719	0.0613621	0.060816	0.0602658	0.0597885
SM_079	M	42.4812	0.0676179	0.0672145	0.06621	0.0652938	0.0646793	0.0641625	0.0635171	0.0626642	0.0618195	0.0611249	0.0604471	0.0596852	0.0590605	0.0584464	0.0577006	0.0569121	0.0561691	0.0553976	0.0546508	0.0540177	0.0534747	0.0529673	0.0524202	0.0518337	0.0512823	0.0509696	0.0508035	0.0506439	0.0504979	0.0503052	0.0500754	0.04978	0.0494834	0.049205	0.0489119	0.0486253	0.0482179	0.0477113	0.0472043	0.0467468	0.046268	0.045767	0.0452792	0.0448155	0.0443126	0.0437843	0.0433179
SM_080	M	42.5509	0.0779292	0.0774986	0.0766035	0.0756709	0.0749235	0.0743053	0.0738047	0.073263	0.0725755	0.0720408	0.0715812	0.0708986	0.0702208	0.0695974	0.0688419	0.0681063	0.0674158	0.0667032	0.0660915	0.06554	0.0649564	0.0643322	0.0638023	0.0633291	0.0628314	0.0624652	0.0622272	0.0620615	0.0619201	0.0617574	0.0615436	0.06128	0.061005	0.0607823	0.0605473	0.0602576	0.0598447	0.0593284	0.0588893	0.0585519	0.0581772	0.0576817	0.0571787	0.0567487	0.0563313	0.0558764	0.0554023
SM_081	M	49.9277	0.0824055	0.08185	0.0808454	0.0800432	0.0794193	0.0787025	0.077958	0.0770161	0.0759828	0.0751903	0.0744728	0.0736806	0.0728916	0.0720839	0.0712155	0.0704037	0.0695752	0.0686623	0.0678325	0.0671535	0.0665482	0.0658947	0.0652382	0.0645121	0.0638204	0.0633612	0.0630139	0.0627377	0.0625223	0.0622829	0.0619749	0.0615957	0.0611721	0.0607834	0.0603708	0.0599299	0.0593931	0.0587474	0.058144	0.0576315	0.0571311	0.0565348	0.0559564	0.0554843	0.0549626	0.0543266	0.0536881
SM_082	M	39.7589	0.083384	0.0828624	0.0818573	0.0809106	0.0801199	0.0793439	0.0786262	0.0778387	0.0768876	0.0760137	0.0753075	0.0746229	0.073907	0.0731197	0.0722122	0.0713503	0.0705408	0.0696653	0.0688327	0.0681132	0.0674476	0.0667109	0.0660154	0.0653628	0.0647462	0.0643428	0.0640433	0.0637594	0.0635031	0.0632692	0.0629812	0.0626534	0.0623141	0.061965	0.0615662	0.0611035	0.0605552	0.0599537	0.0593829	0.0588606	0.0583611	0.0578396	0.0573005	0.056751	0.0561312	0.0555104	0.0549001
SM_083	M	45.1888	0.0725254	0.072109	0.0710937	0.0699978	0.0690569	0.0680174	0.0671408	0.0664552	0.0656937	0.0647797	0.0638382	0.0629437	0.0621303	0.0613223	0.060445	0.0596139	0.0587816	0.0579447	0.0570874	0.056221	0.0554344	0.0547276	0.0540611	0.0534525	0.0529534	0.0525245	0.0520806	0.0516473	0.0513104	0.0510541	0.0507414	0.0503469	0.0499667	0.0495961	0.0491546	0.0486713	0.0480854	0.0475352	0.0470272	0.0464434	0.0458342	0.0452813	0.0447218	0.0440947	0.0434681	0.0428659	0.0422654
SM_084	M	36.0041	0.107715	0.107397	0.106543	0.105388	0.104188	0.103137	0.102212	0.101336	0.100569	0.0996647	0.0987066	0.0977336	0.0968141	0.0958337	0.0948478	0.0939754	0.0930838	0.0921755	0.0912201	0.0902534	0.0894066	0.0886906	0.0879784	0.08727	0.0866519	0.0861708	0.0857797	0.0853578	0.0849311	0.08456	0.0842167	0.0838515	0.0835073	0.0830845	0.0825121	0.0818989	0.0812269	0.0805962	0.0799867	0.0793351	0.078645	0.0779466	0.0772222	0.0764273	0.0756879	0.0749824	0.0742856
SM_085	M	39.3756	0.0844647	0.0841573	0.08339	0.0822924	0.0809364	0.0798538	0.0790915	0.0782437	0.0773443	0.0765571	0.0759146	0.0751209	0.0741628	0.0732077	0.0724289	0.0717039	0.070929	0.0701124	0.0692378	0.0683683	0.0675946	0.0669219	0.066215	0.0655521	0.0650637	0.0646677	0.0643826	0.0641381	0.0638857	0.0636772	0.0634818	0.0632291	0.062946	0.0626265	0.0621814	0.061649	0.0610938	0.0605607	0.0600377	0.059571	0.0590671	0.0585274	0.0580254	0.0574773	0.0568731	0.0562727	0.0556905
SM_086	M	47.4559	0.0960116	0.0957113	0.0951369	0.0943828	0.093527	0.0928785	0.0920445	0.0911303	0.0905031	0.0900497	0.0896698	0.0891872	0.0885471	0.0878506	0.0872626	0.0866828	0.0861337	0.0855434	0.0847996	0.0840194	0.0833953	0.0829276	0.0823349	0.0817113	0.0812926	0.0810365	0.0808595	0.0807235	0.0805295	0.0802588	0.0800002	0.0797332	0.0794502	0.0791629	0.0788321	0.0784619	0.077952	0.0773514	0.0768159	0.0764038	0.0759569	0.0754637	0.074976	0.074467	0.0739024	0.0733779	0.0728654
SM_088	M	46.9322	0.0832048	0.0828921	0.0822282	0.0813269	0.0802677	0.0794982	0.0787546	0.0779965	0.0773813	0.076843	0.0762798	0.0755587	0.0747476	0.0739816	0.0734075	0.0728819	0.0723559	0.0717382	0.0710411	0.0703916	0.0697917	0.0692003	0.0685515	0.0680155	0.0676512	0.0673155	0.0670516	0.0668563	0.066628	0.0664124	0.066293	0.0661432	0.0659209	0.0656148	0.0651897	0.0647393	0.0643167	0.0638892	0.0634593	0.0631192	0.0627395	0.0622896	0.0618191	0.0613499	0.0608935	0.0604472	0.0599689
SM_089	M	39.5933	0.0892571	0.0889167	0.088319	0.0875797	0.0866307	0.0858389	0.0851111	0.0842479	0.0834382	0.0827558	0.0820585	0.081525	0.0810649	0.0803508	0.0795829	0.0789391	0.0782302	0.0775487	0.0768842	0.0761138	0.07541	0.0748017	0.0742102	0.0736531	0.0731486	0.0726821	0.0723452	0.072122	0.0719185	0.0716967	0.0714527	0.0712068	0.0708413	0.0704322	0.0701395	0.0698412	0.0693928	0.0688714	0.0683781	0.0679159	0.067485	0.0670975	0.0667265	0.0663243	0.065884	0.065417	0.0649401
SM_090	M	50.0021	0.125946	0.125418	0.124228	0.122964	0.121401	0.120028	0.118913	0.117666	0.116481	0.115376	0.114389	0.11337	0.112312	0.111117	0.109947	0.108853	0.107684	0.10656	0.105404	0.104241	0.103144	0.10215	0.101134	0.100143	0.0991721	0.0981886	0.0973834	0.0966834	0.0960484	0.0953476	0.0946571	0.0939765	0.0932084	0.0924354	0.091781	0.0911644	0.0903904	0.0895856	0.0888212	0.0881102	0.0873589	0.086588	0.0858811	0.0852154	0.0845152	0.0837145	0.0829378
SM_091	M	36.3113	0.111533	0.110941	0.109754	0.108511	0.107125	0.105786	0.104342	0.102994	0.101836	0.100794	0.0997691	0.0987089	0.0975225	0.0961755	0.0949334	0.0937811	0.0926391	0.0915084	0.0903452	0.0891571	0.0880686	0.087113	0.0861326	0.0852098	0.0843203	0.0834889	0.0827737	0.0821943	0.0816472	0.0809943	0.0804096	0.0798776	0.0792301	0.0784645	0.0777677	0.0771064	0.0763574	0.0755333	0.0747044	0.0739535	0.0732096	0.0724945	0.071756	0.0709714	0.0701663	0.0693484	0.0685353
SM_092	M	39.6412	0.104278	0.103944	0.103145	0.102132	0.100776	0.0995763	0.0986235	0.0976701	0.0967667	0.0958752	0.0950299	0.0940821	0.0931019	0.0920937	0.0911355	0.0902588	0.0893684	0.0884945	0.0875348	0.0866004	0.0857302	0.0849331	0.0841477	0.0834435	0.0827948	0.0821302	0.0815687	0.0810859	0.0806583	0.0802386	0.0798736	0.0794477	0.0788661	0.0783321	0.0778873	0.0773573	0.0767058	0.0761143	0.0755463	0.0749523	0.0743477	0.0737892	0.0732166	0.0726074	0.071993	0.0713449	0.0707212
SM_093	M	51.995	0.0943991	0.0939257	0.0930015	0.0919578	0.09078	0.089677	0.0886409	0.087533	0.086517	0.0855868	0.0847076	0.0839127	0.0830559	0.0821015	0.0811795	0.0803215	0.0794055	0.0784906	0.0775681	0.0766118	0.0757066	0.0749276	0.0742697	0.0735975	0.0729161	0.0722832	0.0717807	0.0714031	0.0710932	0.0707589	0.0703855	0.0699615	0.0693771	0.0688244	0.0684181	0.0679691	0.0673586	0.0667206	0.0661169	0.0655414	0.0650046	0.0644757	0.0639294	0.0633612	0.0627872	0.0621555	0.0614891
apNDF	M	40.9479	0.0800667	0.0796642	0.0789684	0.0781034	0.0770632	0.0760068	0.0752002	0.0744546	0.0736655	0.0729381	0.0721707	0.0713563	0.0705422	0.0698371	0.0691319	0.0683776	0.0676087	0.0668566	0.0660876	0.0653135	0.0646708	0.0640878	0.0635295	0.0630109	0.0626447	0.0623243	0.062024	0.061781	0.0615854	0.061462	0.0612914	0.0610878	0.0608928	0.0606088	0.0602146	0.0598575	0.0594893	0.0590065	0.058534	0.0580997	0.0577215	0.0572798	0.0568001	0.056326	0.0558024	0.0552712	0.0547836
[truncated: 209 more columns]

## Sheet: ADF
CÓDIGO	LEITURA	FDA	884.906	888.147	891.387	894.626	897.866	901.106	904.345	907.584	910.823	914.062	917.301	920.54	923.778	927.016	930.254	933.492	936.73	939.968	943.205	946.442	949.679	952.916	956.153	959.389	962.626	965.862	969.098	972.334	975.569	978.805	982.04	985.275	988.51	991.745	994.979	998.213	1001.45	1004.68	1007.91	1011.15	1014.38	1017.61	1020.85	1024.08	1027.31	1030.55	1033.78
SM_001	M	24.6493	0.125541	0.125028	0.124184	0.123465	0.122832	0.122355	0.121968	0.121546	0.121097	0.120574	0.119965	0.119436	0.118947	0.118334	0.117736	0.117152	0.116525	0.115897	0.115273	0.11465	0.114145	0.113643	0.113052	0.11248	0.111969	0.111518	0.11107	0.110685	0.11039	0.110137	0.109872	0.109539	0.109176	0.108825	0.108471	0.108114	0.107671	0.10718	0.106839	0.106578	0.106191	0.105699	0.105272	0.104935	0.104543	0.104109	0.103699
SM_002	M	24.3501	0.082647	0.0823328	0.0816831	0.0808149	0.0798824	0.079188	0.0785649	0.0778398	0.0770224	0.0762411	0.0755057	0.074859	0.0742431	0.0736531	0.073024	0.0723411	0.0716631	0.0709381	0.0701871	0.069492	0.0689456	0.0684364	0.0679195	0.067466	0.0671131	0.0668053	0.0664985	0.0662264	0.0660463	0.0658778	0.065687	0.0654943	0.065359	0.0651565	0.0648034	0.0643619	0.0639186	0.0634782	0.0630184	0.0626296	0.0622686	0.0618234	0.06131	0.0608207	0.0602797	0.0597469	0.0592693
SM_003	M	25.1592	0.0775705	0.0770885	0.0762246	0.0754693	0.0746613	0.0739447	0.0731181	0.0722902	0.0716729	0.0710926	0.0702909	0.069285	0.0683849	0.0676244	0.0669442	0.0660839	0.0651823	0.0644211	0.0638029	0.0631957	0.0625664	0.0619833	0.0614349	0.0609094	0.0603573	0.0598867	0.0595261	0.059292	0.059151	0.0590441	0.0588335	0.0585251	0.0581719	0.0577551	0.0573677	0.0569328	0.0564931	0.0560305	0.0555009	0.0549689	0.0544845	0.0539894	0.0535181	0.0530686	0.0524911	0.0518962	0.0513938
SM_004	M	27.1744	0.0944266	0.094118	0.0934226	0.0925931	0.0915877	0.0904226	0.089495	0.0886494	0.0877089	0.0865395	0.0853687	0.084453	0.0836097	0.0826344	0.0816434	0.080809	0.0799358	0.0790145	0.0781148	0.0773175	0.0766151	0.0758832	0.0750877	0.0742529	0.073576	0.072963	0.0723671	0.0719431	0.0716159	0.0712523	0.0709579	0.0705572	0.069994	0.0694912	0.069024	0.0685592	0.0679892	0.0673758	0.0667433	0.0661327	0.065566	0.0649678	0.0643582	0.0637478	0.0631048	0.0624235	0.0617738
SM_005	M	27.9304	0.0929341	0.0925238	0.0917728	0.0908728	0.0897961	0.0886961	0.0877191	0.0869286	0.0862233	0.0854726	0.0845959	0.0837887	0.083162	0.0824388	0.0814993	0.0804637	0.0795547	0.0788094	0.0781251	0.0774348	0.0767635	0.0760547	0.0753587	0.0747543	0.0741843	0.0736679	0.0732462	0.0728953	0.0725387	0.0722333	0.0719652	0.0716619	0.0712606	0.0707634	0.0702774	0.0698728	0.069437	0.0688572	0.0682339	0.0676411	0.0670619	0.0664499	0.0658764	0.065275	0.0646229	0.0640166	0.0634798
SM_006	M	21.3358	0.10642	0.105793	0.104734	0.103725	0.102465	0.10134	0.100414	0.099497	0.0985456	0.0976552	0.0967545	0.0958512	0.094946	0.0939692	0.0930502	0.0921177	0.0912358	0.0902731	0.0892317	0.0882997	0.0874823	0.0867133	0.0859966	0.0852787	0.0845939	0.0840333	0.0835098	0.0830381	0.0826	0.0822188	0.0818495	0.0813943	0.0808783	0.0803567	0.0798715	0.0793589	0.0788307	0.0782114	0.0774984	0.07682	0.076165	0.0755129	0.0749069	0.0743375	0.0737074	0.0730311	0.0723221
SM_007	M	23.4707	0.100582	0.100214	0.0994815	0.0987752	0.09844	0.0980736	0.0977036	0.0972971	0.0968355	0.0963152	0.0957548	0.0952803	0.0947597	0.0942334	0.0937264	0.0933034	0.0928729	0.092401	0.0918384	0.0913133	0.09094	0.0905914	0.0902386	0.0898494	0.0895572	0.0893204	0.0891519	0.089019	0.0888997	0.0888371	0.0888003	0.088693	0.0884051	0.0880709	0.0877572	0.0875196	0.0872382	0.0868942	0.0865482	0.0861925	0.0857868	0.0853545	0.0850184	0.0846529	0.0842122	0.083748	0.0833411
SM_008	M	19.9548	0.091709	0.0915077	0.0911605	0.0906913	0.0901475	0.0897154	0.0893981	0.0891423	0.0887562	0.0883158	0.0879168	0.0875456	0.0871337	0.0866983	0.0863237	0.0859575	0.0855555	0.0851329	0.0846736	0.0842054	0.0838215	0.0834391	0.0829948	0.0826124	0.0823587	0.0821157	0.0819015	0.0817999	0.0817515	0.0816896	0.0815474	0.0813515	0.0812423	0.0810886	0.0808042	0.0805457	0.080294	0.0799211	0.0795097	0.0791985	0.0788809	0.0785249	0.0781704	0.0778434	0.0775044	0.0771437	0.0767689
SM_009	M	28.0086	0.0704287	0.0699552	0.0692704	0.0686207	0.0675961	0.0666287	0.0660304	0.065522	0.0648996	0.0643246	0.0636693	0.0628236	0.0620026	0.0612426	0.0605387	0.05996	0.059493	0.0589823	0.0583489	0.057644	0.0570523	0.056529	0.0559841	0.055507	0.0551568	0.0549482	0.0547894	0.0547143	0.0547267	0.0547129	0.0546778	0.0545765	0.0544087	0.0541147	0.0537373	0.0533484	0.0529802	0.0525473	0.0520164	0.0514815	0.051001	0.0505703	0.0501726	0.0497719	0.0491968	0.0485172	0.0479496
SM_010	M	31.2468	0.112747	0.112278	0.111314	0.110247	0.109443	0.10872	0.10803	0.107285	0.106457	0.105516	0.104612	0.103839	0.103036	0.102214	0.101393	0.100647	0.0999656	0.0992926	0.0984632	0.0975136	0.0967097	0.0959738	0.0951758	0.0944545	0.0939258	0.0933887	0.0928837	0.0924039	0.0919221	0.0914917	0.0911211	0.0907905	0.090405	0.0899629	0.089416	0.0888556	0.0882638	0.0877008	0.0871376	0.0864942	0.0858669	0.0852768	0.0846863	0.0840831	0.0835316	0.0830069	0.082482
SM_011	M	23.9565	0.0765141	0.0760623	0.0752879	0.0742817	0.07292	0.0717073	0.07085	0.0700127	0.0691027	0.0683014	0.0675364	0.066541	0.0654104	0.0642913	0.0632623	0.0624138	0.0616165	0.0607509	0.0598324	0.0589189	0.0580661	0.0572452	0.0564263	0.0557352	0.0552178	0.0547925	0.054411	0.054062	0.0537949	0.0536107	0.0534421	0.0531378	0.0526932	0.0522008	0.0517359	0.05129	0.0507632	0.0501271	0.0494691	0.0488606	0.0482932	0.0477579	0.0472324	0.0466643	0.046056	0.0454014	0.0446989
SM_012	M	32.1338	0.122057	0.121431	0.120268	0.119096	0.117808	0.116247	0.114765	0.113489	0.112084	0.11072	0.109536	0.108326	0.10703	0.105801	0.10466	0.103553	0.102414	0.101233	0.100073	0.0988959	0.0978197	0.0968846	0.0959522	0.0949967	0.0941614	0.0934482	0.0927217	0.0919913	0.0913602	0.0908184	0.0902268	0.0896225	0.0889835	0.0883208	0.0875957	0.086851	0.0861115	0.0853396	0.0846327	0.0838862	0.0830557	0.0822718	0.0814833	0.0806325	0.079797	0.0789934	0.0782132
SM_013	M	25.2612	0.0873578	0.087175	0.0866449	0.0858289	0.0848371	0.0839117	0.083088	0.0823878	0.0817578	0.0810666	0.080404	0.0797027	0.0790125	0.0783207	0.0776567	0.0770367	0.0763644	0.0756612	0.0749142	0.0741925	0.0735367	0.0729348	0.0724176	0.0719869	0.071606	0.071245	0.0709308	0.0706393	0.0704663	0.0703855	0.0702098	0.0698963	0.0695704	0.0691817	0.068751	0.0683579	0.0679442	0.067457	0.0670098	0.0666034	0.0661776	0.0657352	0.0652339	0.0646791	0.0641295	0.0636032	0.0630247
SM_014	M	27.8328	0.0882693	0.0877816	0.0867813	0.0856235	0.0846017	0.0837421	0.0829686	0.0819691	0.0808625	0.080005	0.0792232	0.078267	0.0772237	0.0762557	0.0752948	0.0744249	0.0736081	0.0727613	0.0719647	0.0711887	0.070375	0.0695011	0.0687542	0.0681662	0.0677233	0.067294	0.0668643	0.0664728	0.0661345	0.0658883	0.065582	0.0652581	0.0648759	0.06443	0.0639595	0.0634392	0.0628563	0.0623317	0.0618892	0.0613633	0.0607584	0.0601483	0.0595967	0.059045	0.0584568	0.0577982	0.0571291
SM_015	M	26.7736	0.0805946	0.0802827	0.0796622	0.0788264	0.0779745	0.0771789	0.0762556	0.0753735	0.0746084	0.0739328	0.0732516	0.0725927	0.0718804	0.0710938	0.0703072	0.0694945	0.0686315	0.0678198	0.0671473	0.0665079	0.0658682	0.0651932	0.0645292	0.0640687	0.0637077	0.0633509	0.0630068	0.0627679	0.062626	0.062497	0.0622847	0.0620172	0.0617473	0.0614467	0.0610892	0.0606478	0.0601514	0.0596245	0.0591125	0.0585786	0.0581391	0.0577465	0.0572466	0.0566397	0.0559534	0.0552578	0.0546633
SM_016	M	20.7901	0.0601694	0.059822	0.0589891	0.0580021	0.0571241	0.0564613	0.0558753	0.0552652	0.054495	0.0538142	0.0531907	0.0524867	0.0515794	0.0506266	0.0499336	0.0493643	0.0487768	0.0481323	0.0474735	0.0467658	0.0460522	0.045463	0.0449499	0.0445023	0.0441548	0.0439205	0.0438069	0.0437468	0.0435644	0.0433301	0.0431643	0.043064	0.0429327	0.0426782	0.0423532	0.0420531	0.0417194	0.0412597	0.040829	0.0404603	0.0400289	0.0395398	0.0390742	0.0386198	0.0381207	0.0376144	0.0371139
SM_017	M	25.8422	0.086965	0.0865524	0.0858069	0.0851372	0.08437	0.0834651	0.0825156	0.0816015	0.0808545	0.0802053	0.0794997	0.078793	0.0780802	0.0772233	0.0763913	0.0756622	0.074864	0.0741088	0.0734698	0.0728248	0.072169	0.0715788	0.071069	0.0705277	0.0699897	0.0695583	0.0692495	0.068995	0.0688171	0.068652	0.0683334	0.0679452	0.0675637	0.0672366	0.0669867	0.0666664	0.0661552	0.0655155	0.0648955	0.0643796	0.0638949	0.0634038	0.062981	0.0625172	0.061896	0.0612151	0.0605968
SM_018	M	25.43	0.0879501	0.087459	0.0866148	0.0859693	0.0852	0.0841158	0.0832035	0.0825862	0.0819685	0.0812327	0.0804018	0.0795833	0.0788028	0.077979	0.0772118	0.0765028	0.0757478	0.0750293	0.0743535	0.0736257	0.0728967	0.0722336	0.0716772	0.07117	0.070724	0.0703659	0.0700316	0.0697027	0.0694744	0.0692968	0.0689982	0.0685963	0.068209	0.0679158	0.067697	0.0673867	0.0668783	0.0662531	0.0656768	0.0651666	0.0646482	0.0641327	0.0636549	0.0631373	0.0625177	0.0618552	0.0612549
SM_019	M	28.3983	0.0629793	0.0626242	0.0619197	0.0611776	0.0602984	0.059375	0.0587101	0.0580149	0.0573609	0.0567624	0.056216	0.0556241	0.0550288	0.0544062	0.0537449	0.0531086	0.05237	0.0516786	0.0510227	0.0504211	0.0498651	0.0493153	0.0488294	0.0484788	0.0482668	0.0479978	0.0477779	0.0476748	0.0476333	0.0474598	0.0472313	0.0470382	0.0468333	0.0466376	0.0464366	0.0461961	0.0457809	0.0452749	0.0448137	0.0444541	0.0440652	0.0435675	0.0431014	0.042657	0.0421488	0.0416337	0.0412167
[truncated: 71 more rows]
[truncated: 209 more columns]

[truncated: 5 more sheets: apADF, starch, LIGNIN, iNDF, NFC]
