# Supplementary material for: Predicting ruminal degradability and chemical composition of corn silage using near-infrared spectroscopy and multivariate regression
Source: PLoS One. 2024 Apr 18;19(4):e0296447. doi: 10.1371/journal.pone.0296447 (PMC11025743; doi:10.1371/journal.pone.0296447)
Supplement: S2 File — (XLSX) [file pone.0296447.s002.xlsx]

## Sheet: aDM
Code	y	889.995	893.191	896.388	899.585	902.783	905.982	909.181	912.382	915.582	918.784	921.986	925.189	928.392	931.597	934.801	938.007	941.213	944.419	947.626	950.834	954.042	957.251	960.46	963.67	966.88	970.091	973.303	976.515	979.727	982.94	986.153	989.367	992.581	995.795	999.01	1002.23	1005.44	1008.66	1011.87	1015.09	1018.31	1021.53	1024.74	1027.96	1031.18	1034.4	1037.62	1040.84
SM_001	37.4841	0.254096	0.251291	0.248577	0.246358	0.243849	0.241244	0.239799	0.23748	0.234609	0.232803	0.229762	0.228344	0.226473	0.224158	0.221627	0.219865	0.217136	0.215001	0.213617	0.211361	0.208677	0.207879	0.205387	0.20338	0.202342	0.199971	0.198114	0.197613	0.195341	0.193691	0.192879	0.190984	0.189114	0.188092	0.186157	0.184296	0.183648	0.181862	0.179978	0.179333	0.177475	0.175703	0.174988	0.173263	0.171484	0.17083	0.169196	0.16763
SM_002	42.3895	0.212718	0.209941	0.207541	0.205822	0.20276	0.200745	0.199017	0.197189	0.1948	0.193588	0.190637	0.188708	0.18766	0.185529	0.183378	0.181898	0.17998	0.177942	0.176647	0.174762	0.172682	0.171499	0.169443	0.16812	0.167278	0.165642	0.16388	0.163397	0.161573	0.16019	0.159619	0.157723	0.156691	0.156041	0.154639	0.153005	0.152381	0.150714	0.149269	0.148906	0.147395	0.146314	0.145387	0.144077	0.142799	0.142396	0.140896	0.139739
SM_003	43.4403	0.211132	0.208657	0.205892	0.204756	0.20207	0.200011	0.199215	0.196899	0.194774	0.193327	0.191189	0.189562	0.188238	0.186015	0.184081	0.182711	0.180589	0.178596	0.177901	0.175388	0.173967	0.17263	0.170898	0.169433	0.168683	0.166968	0.165595	0.164599	0.163253	0.161692	0.161329	0.159846	0.158749	0.157881	0.156227	0.154998	0.154403	0.152924	0.151541	0.150929	0.149445	0.148299	0.147623	0.146259	0.144916	0.144329	0.143133	0.141977
SM_004	42.9943	0.215008	0.212044	0.209733	0.207959	0.205796	0.203977	0.202433	0.199799	0.198253	0.196421	0.194484	0.192446	0.190893	0.188605	0.186966	0.185598	0.183433	0.181551	0.180763	0.178344	0.176927	0.17573	0.173863	0.172373	0.171812	0.169877	0.168333	0.167705	0.165899	0.164379	0.163997	0.162583	0.161451	0.16078	0.159135	0.15781	0.157214	0.155647	0.154291	0.153643	0.152366	0.151196	0.150588	0.149078	0.147842	0.147242	0.146009	0.144967
SM_005	43.9533	0.223385	0.220309	0.217541	0.216141	0.213544	0.212166	0.209628	0.207699	0.205604	0.204174	0.20225	0.199525	0.198388	0.196268	0.194019	0.192936	0.190574	0.18813	0.187432	0.185164	0.183106	0.182011	0.180403	0.178393	0.177702	0.175857	0.174374	0.173212	0.171971	0.170332	0.169973	0.168287	0.166609	0.166273	0.164572	0.163101	0.162436	0.160873	0.159347	0.158826	0.157169	0.156035	0.155407	0.153916	0.152694	0.152035	0.150712	0.149327
SM_006	46.511	0.249261	0.246126	0.243542	0.241557	0.238634	0.235265	0.234573	0.232137	0.228921	0.227909	0.225119	0.222621	0.220978	0.218768	0.216345	0.214491	0.212352	0.209718	0.208564	0.205681	0.20395	0.202811	0.20035	0.198387	0.197217	0.195263	0.193218	0.192496	0.190415	0.188836	0.187826	0.186014	0.184147	0.183634	0.181638	0.179887	0.17918	0.177453	0.175753	0.175161	0.173255	0.171444	0.17107	0.169169	0.167629	0.16705	0.16548	0.164059
SM_007	45.9107	0.207812	0.205648	0.203598	0.201819	0.199406	0.196437	0.195287	0.19339	0.190249	0.188997	0.186637	0.184803	0.183606	0.181179	0.179113	0.177863	0.175694	0.173629	0.172616	0.170206	0.16844	0.167439	0.165477	0.163865	0.163109	0.161531	0.159886	0.159425	0.157875	0.156648	0.155845	0.154255	0.153089	0.152362	0.151158	0.149382	0.149115	0.147516	0.14611	0.145503	0.144103	0.142616	0.142362	0.140648	0.139414	0.138847	0.137759	0.136614
SM_008	49.8535	0.240189	0.236957	0.233515	0.23163	0.229318	0.227146	0.224695	0.222263	0.219573	0.217522	0.215849	0.213085	0.211109	0.209006	0.206575	0.204775	0.202544	0.199565	0.198636	0.196159	0.194053	0.192507	0.190485	0.188452	0.187553	0.185475	0.183663	0.18243	0.180736	0.179101	0.178368	0.176698	0.175003	0.17422	0.172526	0.170575	0.169912	0.168061	0.166436	0.165696	0.164071	0.162408	0.16182	0.160218	0.158605	0.158058	0.156511	0.155114
SM_009	47.4602	0.217439	0.214548	0.211732	0.21004	0.207733	0.205085	0.203949	0.202152	0.200019	0.199184	0.196808	0.194191	0.193206	0.190594	0.188774	0.187281	0.185202	0.183097	0.182335	0.179839	0.178456	0.176938	0.175377	0.173327	0.172687	0.17061	0.169586	0.168947	0.16743	0.165769	0.165359	0.163876	0.16221	0.161925	0.160241	0.158651	0.158116	0.156569	0.155291	0.154913	0.153216	0.151988	0.151501	0.149846	0.14842	0.148232	0.146811	0.145373
SM_010	46.2475	0.221357	0.217049	0.216418	0.214332	0.211756	0.209931	0.208374	0.206367	0.203663	0.202541	0.200928	0.198618	0.197174	0.194837	0.192978	0.191711	0.189841	0.187536	0.186722	0.184448	0.182749	0.181837	0.179875	0.178317	0.177662	0.175728	0.174344	0.173755	0.172286	0.170793	0.170194	0.168832	0.167437	0.166877	0.165541	0.163767	0.163535	0.161811	0.160404	0.159988	0.158171	0.156869	0.15666	0.154941	0.153906	0.153458	0.152044	0.150802
SM_011	52.1645	0.258334	0.254203	0.2527	0.249743	0.24656	0.244639	0.242515	0.240565	0.237296	0.235765	0.233348	0.230483	0.229489	0.226251	0.223942	0.222389	0.220183	0.217357	0.216312	0.21342	0.2113	0.209928	0.207605	0.205338	0.204433	0.202274	0.200227	0.199455	0.197096	0.195464	0.194634	0.19243	0.190839	0.190125	0.188473	0.186404	0.185899	0.183805	0.182055	0.181497	0.179443	0.177993	0.177339	0.175362	0.174172	0.173538	0.171743	0.170328
SM_034	47.0499	0.325313	0.320544	0.317532	0.314747	0.312364	0.309476	0.308805	0.305138	0.302225	0.300532	0.297041	0.295683	0.293278	0.290613	0.287611	0.286428	0.283022	0.280066	0.279544	0.27655	0.274621	0.273431	0.271485	0.268904	0.268243	0.266435	0.264239	0.263576	0.261634	0.259569	0.259183	0.257283	0.255673	0.255391	0.253635	0.252105	0.251276	0.249589	0.247767	0.247652	0.245825	0.244325	0.243965	0.242139	0.240531	0.240721	0.238913	0.237571
SM_035	58.4731	0.212359	0.20907	0.206793	0.204189	0.201638	0.198985	0.19738	0.194966	0.192224	0.190152	0.187583	0.185703	0.183651	0.181062	0.178804	0.177359	0.174853	0.172558	0.171083	0.168687	0.1669	0.165441	0.163356	0.161317	0.16068	0.158459	0.156804	0.156091	0.154298	0.152685	0.151864	0.150073	0.148306	0.14742	0.145674	0.14405	0.142971	0.141051	0.139396	0.138752	0.136913	0.135078	0.134204	0.132484	0.130779	0.129938	0.128178	0.126621
SM_036	49.3373	0.28171	0.276747	0.272963	0.271264	0.267843	0.264386	0.262634	0.25909	0.256054	0.254801	0.250653	0.248243	0.245903	0.242491	0.239396	0.2376	0.234094	0.231132	0.229459	0.226171	0.223442	0.222024	0.219549	0.216585	0.215299	0.212404	0.210018	0.208733	0.206333	0.204027	0.202893	0.200604	0.198055	0.197042	0.194673	0.192451	0.190937	0.188662	0.186126	0.18506	0.182609	0.180471	0.178977	0.176736	0.174613	0.173586	0.171158	0.169277
SM_037	46.7635	0.304105	0.300158	0.29745	0.2949	0.29136	0.287581	0.28618	0.283174	0.279611	0.277414	0.274758	0.27146	0.269088	0.266121	0.263055	0.261314	0.257674	0.254809	0.253435	0.250017	0.24761	0.245396	0.242751	0.240574	0.239238	0.236499	0.234069	0.232885	0.230485	0.228236	0.227182	0.224704	0.221993	0.221281	0.218905	0.21616	0.215337	0.2125	0.210422	0.209278	0.206631	0.204408	0.203155	0.20096	0.198947	0.19761	0.195486	0.193088
SM_038	57.9103	0.261478	0.258539	0.25525	0.252532	0.249862	0.246199	0.244311	0.241637	0.238641	0.236175	0.233147	0.230245	0.228278	0.225618	0.222067	0.220561	0.217467	0.214596	0.21322	0.210027	0.207526	0.205901	0.203538	0.201097	0.199912	0.197143	0.195091	0.193843	0.191492	0.189519	0.188467	0.186159	0.183822	0.182841	0.180772	0.178273	0.177062	0.174944	0.172739	0.171647	0.169396	0.166976	0.165855	0.163734	0.161779	0.160443	0.15842	0.156223
SM_039	56.8575	0.469382	0.462476	0.459648	0.456423	0.452126	0.448287	0.44532	0.442256	0.438149	0.436079	0.432066	0.427771	0.425679	0.421822	0.417959	0.416225	0.411964	0.408178	0.40725	0.402509	0.399347	0.398021	0.394573	0.391235	0.390072	0.387066	0.383783	0.38318	0.379968	0.377152	0.375961	0.373584	0.371022	0.369967	0.367602	0.364312	0.363795	0.361421	0.358858	0.35806	0.35528	0.352876	0.352522	0.35019	0.347772	0.34722	0.344829	0.342433
SM_040	47.9546	0.624703	0.620098	0.616768	0.611988	0.606834	0.6032	0.601057	0.595673	0.592055	0.58857	0.584079	0.579308	0.57758	0.572483	0.568198	0.565627	0.560421	0.555867	0.555157	0.54925	0.545778	0.543673	0.539376	0.535183	0.53355	0.529672	0.525208	0.523857	0.520153	0.51619	0.5145	0.511372	0.507424	0.507026	0.50276	0.49927	0.498334	0.49477	0.490992	0.490202	0.486598	0.483585	0.482412	0.479675	0.476303	0.475245	0.472465	0.469007
SM_041	53.186	0.272868	0.268509	0.266238	0.262664	0.259542	0.256694	0.25466	0.251936	0.248934	0.246706	0.243642	0.240435	0.238004	0.235081	0.232067	0.230093	0.227194	0.223697	0.22224	0.219141	0.216427	0.215021	0.212312	0.209724	0.208626	0.206251	0.203807	0.202936	0.200388	0.198291	0.196837	0.195059	0.192912	0.191682	0.189301	0.186689	0.185774	0.183331	0.181172	0.179864	0.177447	0.175154	0.174001	0.171612	0.169393	0.168286	0.165894	0.163797
SM_042	49.4708	0.250575	0.247249	0.244143	0.241992	0.240087	0.238004	0.235836	0.234008	0.231588	0.229392	0.226965	0.224416	0.222851	0.220342	0.218085	0.216614	0.214257	0.211686	0.210568	0.20807	0.205722	0.204632	0.202296	0.199993	0.199151	0.19716	0.195421	0.194173	0.192094	0.190107	0.189401	0.187694	0.1857	0.184589	0.183077	0.180802	0.17991	0.178226	0.176116	0.175251	0.173256	0.171338	0.170428	0.168757	0.166795	0.165827	0.164017	0.162175
SM_043	58.0236	0.314169	0.310891	0.306327	0.304597	0.300675	0.297535	0.294978	0.291259	0.287531	0.28533	0.281469	0.278549	0.27616	0.272244	0.268628	0.2668	0.263489	0.259835	0.258034	0.254812	0.251674	0.249669	0.246669	0.243713	0.24209	0.238914	0.236518	0.235169	0.232392	0.229787	0.228681	0.225814	0.223351	0.221998	0.219502	0.216983	0.21529	0.21287	0.210039	0.208718	0.206262	0.203884	0.202409	0.200039	0.197621	0.196621	0.194048	0.191672
SM_044	50.4181	0.32348	0.318568	0.315005	0.312745	0.308921	0.305082	0.302999	0.29906	0.295124	0.293117	0.28932	0.285627	0.28327	0.27965	0.276004	0.273732	0.270242	0.267033	0.265005	0.261699	0.258269	0.256434	0.253434	0.250058	0.249045	0.245814	0.243117	0.241829	0.239236	0.236414	0.234875	0.232065	0.229498	0.228688	0.226001	0.223155	0.221485	0.218969	0.216145	0.214917	0.212597	0.209975	0.208623	0.206027	0.203643	0.202562	0.200068	0.197584
[truncated: 208 more columns]

## Sheet: bDM
Code	y	889.995	893.191	896.388	899.585	902.783	905.982	909.181	912.382	915.582	918.784	921.986	925.189	928.392	931.597	934.801	938.007	941.213	944.419	947.626	950.834	954.042	957.251	960.46	963.67	966.88	970.091	973.303	976.515	979.727	982.94	986.153	989.367	992.581	995.795	999.01	1002.23	1005.44	1008.66	1011.87	1015.09	1018.31	1021.53	1024.74	1027.96	1031.18	1034.4	1037.62	1040.84
SM_001	48.5888	0.254096	0.251291	0.248577	0.246358	0.243849	0.241244	0.239799	0.23748	0.234609	0.232803	0.229762	0.228344	0.226473	0.224158	0.221627	0.219865	0.217136	0.215001	0.213617	0.211361	0.208677	0.207879	0.205387	0.20338	0.202342	0.199971	0.198114	0.197613	0.195341	0.193691	0.192879	0.190984	0.189114	0.188092	0.186157	0.184296	0.183648	0.181862	0.179978	0.179333	0.177475	0.175703	0.174988	0.173263	0.171484	0.17083	0.169196	0.16763
SM_002	38.6431	0.212718	0.209941	0.207541	0.205822	0.20276	0.200745	0.199017	0.197189	0.1948	0.193588	0.190637	0.188708	0.18766	0.185529	0.183378	0.181898	0.17998	0.177942	0.176647	0.174762	0.172682	0.171499	0.169443	0.16812	0.167278	0.165642	0.16388	0.163397	0.161573	0.16019	0.159619	0.157723	0.156691	0.156041	0.154639	0.153005	0.152381	0.150714	0.149269	0.148906	0.147395	0.146314	0.145387	0.144077	0.142799	0.142396	0.140896	0.139739
SM_003	37.2496	0.211132	0.208657	0.205892	0.204756	0.20207	0.200011	0.199215	0.196899	0.194774	0.193327	0.191189	0.189562	0.188238	0.186015	0.184081	0.182711	0.180589	0.178596	0.177901	0.175388	0.173967	0.17263	0.170898	0.169433	0.168683	0.166968	0.165595	0.164599	0.163253	0.161692	0.161329	0.159846	0.158749	0.157881	0.156227	0.154998	0.154403	0.152924	0.151541	0.150929	0.149445	0.148299	0.147623	0.146259	0.144916	0.144329	0.143133	0.141977
SM_004	44.5294	0.215008	0.212044	0.209733	0.207959	0.205796	0.203977	0.202433	0.199799	0.198253	0.196421	0.194484	0.192446	0.190893	0.188605	0.186966	0.185598	0.183433	0.181551	0.180763	0.178344	0.176927	0.17573	0.173863	0.172373	0.171812	0.169877	0.168333	0.167705	0.165899	0.164379	0.163997	0.162583	0.161451	0.16078	0.159135	0.15781	0.157214	0.155647	0.154291	0.153643	0.152366	0.151196	0.150588	0.149078	0.147842	0.147242	0.146009	0.144967
SM_005	38.4151	0.223385	0.220309	0.217541	0.216141	0.213544	0.212166	0.209628	0.207699	0.205604	0.204174	0.20225	0.199525	0.198388	0.196268	0.194019	0.192936	0.190574	0.18813	0.187432	0.185164	0.183106	0.182011	0.180403	0.178393	0.177702	0.175857	0.174374	0.173212	0.171971	0.170332	0.169973	0.168287	0.166609	0.166273	0.164572	0.163101	0.162436	0.160873	0.159347	0.158826	0.157169	0.156035	0.155407	0.153916	0.152694	0.152035	0.150712	0.149327
SM_006	36.1978	0.249261	0.246126	0.243542	0.241557	0.238634	0.235265	0.234573	0.232137	0.228921	0.227909	0.225119	0.222621	0.220978	0.218768	0.216345	0.214491	0.212352	0.209718	0.208564	0.205681	0.20395	0.202811	0.20035	0.198387	0.197217	0.195263	0.193218	0.192496	0.190415	0.188836	0.187826	0.186014	0.184147	0.183634	0.181638	0.179887	0.17918	0.177453	0.175753	0.175161	0.173255	0.171444	0.17107	0.169169	0.167629	0.16705	0.16548	0.164059
SM_007	41.4287	0.207812	0.205648	0.203598	0.201819	0.199406	0.196437	0.195287	0.19339	0.190249	0.188997	0.186637	0.184803	0.183606	0.181179	0.179113	0.177863	0.175694	0.173629	0.172616	0.170206	0.16844	0.167439	0.165477	0.163865	0.163109	0.161531	0.159886	0.159425	0.157875	0.156648	0.155845	0.154255	0.153089	0.152362	0.151158	0.149382	0.149115	0.147516	0.14611	0.145503	0.144103	0.142616	0.142362	0.140648	0.139414	0.138847	0.137759	0.136614
SM_008	37.0986	0.240189	0.236957	0.233515	0.23163	0.229318	0.227146	0.224695	0.222263	0.219573	0.217522	0.215849	0.213085	0.211109	0.209006	0.206575	0.204775	0.202544	0.199565	0.198636	0.196159	0.194053	0.192507	0.190485	0.188452	0.187553	0.185475	0.183663	0.18243	0.180736	0.179101	0.178368	0.176698	0.175003	0.17422	0.172526	0.170575	0.169912	0.168061	0.166436	0.165696	0.164071	0.162408	0.16182	0.160218	0.158605	0.158058	0.156511	0.155114
SM_009	38.0009	0.217439	0.214548	0.211732	0.21004	0.207733	0.205085	0.203949	0.202152	0.200019	0.199184	0.196808	0.194191	0.193206	0.190594	0.188774	0.187281	0.185202	0.183097	0.182335	0.179839	0.178456	0.176938	0.175377	0.173327	0.172687	0.17061	0.169586	0.168947	0.16743	0.165769	0.165359	0.163876	0.16221	0.161925	0.160241	0.158651	0.158116	0.156569	0.155291	0.154913	0.153216	0.151988	0.151501	0.149846	0.14842	0.148232	0.146811	0.145373
SM_010	36.8653	0.221357	0.217049	0.216418	0.214332	0.211756	0.209931	0.208374	0.206367	0.203663	0.202541	0.200928	0.198618	0.197174	0.194837	0.192978	0.191711	0.189841	0.187536	0.186722	0.184448	0.182749	0.181837	0.179875	0.178317	0.177662	0.175728	0.174344	0.173755	0.172286	0.170793	0.170194	0.168832	0.167437	0.166877	0.165541	0.163767	0.163535	0.161811	0.160404	0.159988	0.158171	0.156869	0.15666	0.154941	0.153906	0.153458	0.152044	0.150802
SM_011	36.295	0.258334	0.254203	0.2527	0.249743	0.24656	0.244639	0.242515	0.240565	0.237296	0.235765	0.233348	0.230483	0.229489	0.226251	0.223942	0.222389	0.220183	0.217357	0.216312	0.21342	0.2113	0.209928	0.207605	0.205338	0.204433	0.202274	0.200227	0.199455	0.197096	0.195464	0.194634	0.19243	0.190839	0.190125	0.188473	0.186404	0.185899	0.183805	0.182055	0.181497	0.179443	0.177993	0.177339	0.175362	0.174172	0.173538	0.171743	0.170328
SM_034	48.2175	0.325313	0.320544	0.317532	0.314747	0.312364	0.309476	0.308805	0.305138	0.302225	0.300532	0.297041	0.295683	0.293278	0.290613	0.287611	0.286428	0.283022	0.280066	0.279544	0.27655	0.274621	0.273431	0.271485	0.268904	0.268243	0.266435	0.264239	0.263576	0.261634	0.259569	0.259183	0.257283	0.255673	0.255391	0.253635	0.252105	0.251276	0.249589	0.247767	0.247652	0.245825	0.244325	0.243965	0.242139	0.240531	0.240721	0.238913	0.237571
SM_035	37.8585	0.212359	0.20907	0.206793	0.204189	0.201638	0.198985	0.19738	0.194966	0.192224	0.190152	0.187583	0.185703	0.183651	0.181062	0.178804	0.177359	0.174853	0.172558	0.171083	0.168687	0.1669	0.165441	0.163356	0.161317	0.16068	0.158459	0.156804	0.156091	0.154298	0.152685	0.151864	0.150073	0.148306	0.14742	0.145674	0.14405	0.142971	0.141051	0.139396	0.138752	0.136913	0.135078	0.134204	0.132484	0.130779	0.129938	0.128178	0.126621
SM_036	40.4182	0.28171	0.276747	0.272963	0.271264	0.267843	0.264386	0.262634	0.25909	0.256054	0.254801	0.250653	0.248243	0.245903	0.242491	0.239396	0.2376	0.234094	0.231132	0.229459	0.226171	0.223442	0.222024	0.219549	0.216585	0.215299	0.212404	0.210018	0.208733	0.206333	0.204027	0.202893	0.200604	0.198055	0.197042	0.194673	0.192451	0.190937	0.188662	0.186126	0.18506	0.182609	0.180471	0.178977	0.176736	0.174613	0.173586	0.171158	0.169277
SM_037	44.9399	0.304105	0.300158	0.29745	0.2949	0.29136	0.287581	0.28618	0.283174	0.279611	0.277414	0.274758	0.27146	0.269088	0.266121	0.263055	0.261314	0.257674	0.254809	0.253435	0.250017	0.24761	0.245396	0.242751	0.240574	0.239238	0.236499	0.234069	0.232885	0.230485	0.228236	0.227182	0.224704	0.221993	0.221281	0.218905	0.21616	0.215337	0.2125	0.210422	0.209278	0.206631	0.204408	0.203155	0.20096	0.198947	0.19761	0.195486	0.193088
SM_038	37.0881	0.261478	0.258539	0.25525	0.252532	0.249862	0.246199	0.244311	0.241637	0.238641	0.236175	0.233147	0.230245	0.228278	0.225618	0.222067	0.220561	0.217467	0.214596	0.21322	0.210027	0.207526	0.205901	0.203538	0.201097	0.199912	0.197143	0.195091	0.193843	0.191492	0.189519	0.188467	0.186159	0.183822	0.182841	0.180772	0.178273	0.177062	0.174944	0.172739	0.171647	0.169396	0.166976	0.165855	0.163734	0.161779	0.160443	0.15842	0.156223
SM_039	33.9061	0.469382	0.462476	0.459648	0.456423	0.452126	0.448287	0.44532	0.442256	0.438149	0.436079	0.432066	0.427771	0.425679	0.421822	0.417959	0.416225	0.411964	0.408178	0.40725	0.402509	0.399347	0.398021	0.394573	0.391235	0.390072	0.387066	0.383783	0.38318	0.379968	0.377152	0.375961	0.373584	0.371022	0.369967	0.367602	0.364312	0.363795	0.361421	0.358858	0.35806	0.35528	0.352876	0.352522	0.35019	0.347772	0.34722	0.344829	0.342433
SM_040	40.2005	0.624703	0.620098	0.616768	0.611988	0.606834	0.6032	0.601057	0.595673	0.592055	0.58857	0.584079	0.579308	0.57758	0.572483	0.568198	0.565627	0.560421	0.555867	0.555157	0.54925	0.545778	0.543673	0.539376	0.535183	0.53355	0.529672	0.525208	0.523857	0.520153	0.51619	0.5145	0.511372	0.507424	0.507026	0.50276	0.49927	0.498334	0.49477	0.490992	0.490202	0.486598	0.483585	0.482412	0.479675	0.476303	0.475245	0.472465	0.469007
SM_041	39.9546	0.272868	0.268509	0.266238	0.262664	0.259542	0.256694	0.25466	0.251936	0.248934	0.246706	0.243642	0.240435	0.238004	0.235081	0.232067	0.230093	0.227194	0.223697	0.22224	0.219141	0.216427	0.215021	0.212312	0.209724	0.208626	0.206251	0.203807	0.202936	0.200388	0.198291	0.196837	0.195059	0.192912	0.191682	0.189301	0.186689	0.185774	0.183331	0.181172	0.179864	0.177447	0.175154	0.174001	0.171612	0.169393	0.168286	0.165894	0.163797
SM_042	42.0275	0.250575	0.247249	0.244143	0.241992	0.240087	0.238004	0.235836	0.234008	0.231588	0.229392	0.226965	0.224416	0.222851	0.220342	0.218085	0.216614	0.214257	0.211686	0.210568	0.20807	0.205722	0.204632	0.202296	0.199993	0.199151	0.19716	0.195421	0.194173	0.192094	0.190107	0.189401	0.187694	0.1857	0.184589	0.183077	0.180802	0.17991	0.178226	0.176116	0.175251	0.173256	0.171338	0.170428	0.168757	0.166795	0.165827	0.164017	0.162175
SM_043	35.4271	0.314169	0.310891	0.306327	0.304597	0.300675	0.297535	0.294978	0.291259	0.287531	0.28533	0.281469	0.278549	0.27616	0.272244	0.268628	0.2668	0.263489	0.259835	0.258034	0.254812	0.251674	0.249669	0.246669	0.243713	0.24209	0.238914	0.236518	0.235169	0.232392	0.229787	0.228681	0.225814	0.223351	0.221998	0.219502	0.216983	0.21529	0.21287	0.210039	0.208718	0.206262	0.203884	0.202409	0.200039	0.197621	0.196621	0.194048	0.191672
SM_044	38.4834	0.32348	0.318568	0.315005	0.312745	0.308921	0.305082	0.302999	0.29906	0.295124	0.293117	0.28932	0.285627	0.28327	0.27965	0.276004	0.273732	0.270242	0.267033	0.265005	0.261699	0.258269	0.256434	0.253434	0.250058	0.249045	0.245814	0.243117	0.241829	0.239236	0.236414	0.234875	0.232065	0.229498	0.228688	0.226001	0.223155	0.221485	0.218969	0.216145	0.214917	0.212597	0.209975	0.208623	0.206027	0.203643	0.202562	0.200068	0.197584
[truncated: 208 more columns]

## Sheet: kdDM
Code	y	889.995	893.191	896.388	899.585	902.783	905.982	909.181	912.382	915.582	918.784	921.986	925.189	928.392	931.597	934.801	938.007	941.213	944.419	947.626	950.834	954.042	957.251	960.46	963.67	966.88	970.091	973.303	976.515	979.727	982.94	986.153	989.367	992.581	995.795	999.01	1002.23	1005.44	1008.66	1011.87	1015.09	1018.31	1021.53	1024.74	1027.96	1031.18	1034.4	1037.62	1040.84
SM_001	0.0207	0.254096	0.251291	0.248577	0.246358	0.243849	0.241244	0.239799	0.23748	0.234609	0.232803	0.229762	0.228344	0.226473	0.224158	0.221627	0.219865	0.217136	0.215001	0.213617	0.211361	0.208677	0.207879	0.205387	0.20338	0.202342	0.199971	0.198114	0.197613	0.195341	0.193691	0.192879	0.190984	0.189114	0.188092	0.186157	0.184296	0.183648	0.181862	0.179978	0.179333	0.177475	0.175703	0.174988	0.173263	0.171484	0.17083	0.169196	0.16763
SM_002	0.0236	0.212718	0.209941	0.207541	0.205822	0.20276	0.200745	0.199017	0.197189	0.1948	0.193588	0.190637	0.188708	0.18766	0.185529	0.183378	0.181898	0.17998	0.177942	0.176647	0.174762	0.172682	0.171499	0.169443	0.16812	0.167278	0.165642	0.16388	0.163397	0.161573	0.16019	0.159619	0.157723	0.156691	0.156041	0.154639	0.153005	0.152381	0.150714	0.149269	0.148906	0.147395	0.146314	0.145387	0.144077	0.142799	0.142396	0.140896	0.139739
SM_003	0.0234	0.211132	0.208657	0.205892	0.204756	0.20207	0.200011	0.199215	0.196899	0.194774	0.193327	0.191189	0.189562	0.188238	0.186015	0.184081	0.182711	0.180589	0.178596	0.177901	0.175388	0.173967	0.17263	0.170898	0.169433	0.168683	0.166968	0.165595	0.164599	0.163253	0.161692	0.161329	0.159846	0.158749	0.157881	0.156227	0.154998	0.154403	0.152924	0.151541	0.150929	0.149445	0.148299	0.147623	0.146259	0.144916	0.144329	0.143133	0.141977
SM_004	0.0214	0.215008	0.212044	0.209733	0.207959	0.205796	0.203977	0.202433	0.199799	0.198253	0.196421	0.194484	0.192446	0.190893	0.188605	0.186966	0.185598	0.183433	0.181551	0.180763	0.178344	0.176927	0.17573	0.173863	0.172373	0.171812	0.169877	0.168333	0.167705	0.165899	0.164379	0.163997	0.162583	0.161451	0.16078	0.159135	0.15781	0.157214	0.155647	0.154291	0.153643	0.152366	0.151196	0.150588	0.149078	0.147842	0.147242	0.146009	0.144967
SM_005	0.0195	0.223385	0.220309	0.217541	0.216141	0.213544	0.212166	0.209628	0.207699	0.205604	0.204174	0.20225	0.199525	0.198388	0.196268	0.194019	0.192936	0.190574	0.18813	0.187432	0.185164	0.183106	0.182011	0.180403	0.178393	0.177702	0.175857	0.174374	0.173212	0.171971	0.170332	0.169973	0.168287	0.166609	0.166273	0.164572	0.163101	0.162436	0.160873	0.159347	0.158826	0.157169	0.156035	0.155407	0.153916	0.152694	0.152035	0.150712	0.149327
SM_006	0.0326	0.249261	0.246126	0.243542	0.241557	0.238634	0.235265	0.234573	0.232137	0.228921	0.227909	0.225119	0.222621	0.220978	0.218768	0.216345	0.214491	0.212352	0.209718	0.208564	0.205681	0.20395	0.202811	0.20035	0.198387	0.197217	0.195263	0.193218	0.192496	0.190415	0.188836	0.187826	0.186014	0.184147	0.183634	0.181638	0.179887	0.17918	0.177453	0.175753	0.175161	0.173255	0.171444	0.17107	0.169169	0.167629	0.16705	0.16548	0.164059
SM_007	0.0251	0.207812	0.205648	0.203598	0.201819	0.199406	0.196437	0.195287	0.19339	0.190249	0.188997	0.186637	0.184803	0.183606	0.181179	0.179113	0.177863	0.175694	0.173629	0.172616	0.170206	0.16844	0.167439	0.165477	0.163865	0.163109	0.161531	0.159886	0.159425	0.157875	0.156648	0.155845	0.154255	0.153089	0.152362	0.151158	0.149382	0.149115	0.147516	0.14611	0.145503	0.144103	0.142616	0.142362	0.140648	0.139414	0.138847	0.137759	0.136614
SM_008	0.0238	0.240189	0.236957	0.233515	0.23163	0.229318	0.227146	0.224695	0.222263	0.219573	0.217522	0.215849	0.213085	0.211109	0.209006	0.206575	0.204775	0.202544	0.199565	0.198636	0.196159	0.194053	0.192507	0.190485	0.188452	0.187553	0.185475	0.183663	0.18243	0.180736	0.179101	0.178368	0.176698	0.175003	0.17422	0.172526	0.170575	0.169912	0.168061	0.166436	0.165696	0.164071	0.162408	0.16182	0.160218	0.158605	0.158058	0.156511	0.155114
SM_009	0.0241	0.217439	0.214548	0.211732	0.21004	0.207733	0.205085	0.203949	0.202152	0.200019	0.199184	0.196808	0.194191	0.193206	0.190594	0.188774	0.187281	0.185202	0.183097	0.182335	0.179839	0.178456	0.176938	0.175377	0.173327	0.172687	0.17061	0.169586	0.168947	0.16743	0.165769	0.165359	0.163876	0.16221	0.161925	0.160241	0.158651	0.158116	0.156569	0.155291	0.154913	0.153216	0.151988	0.151501	0.149846	0.14842	0.148232	0.146811	0.145373
SM_010	0.0218	0.221357	0.217049	0.216418	0.214332	0.211756	0.209931	0.208374	0.206367	0.203663	0.202541	0.200928	0.198618	0.197174	0.194837	0.192978	0.191711	0.189841	0.187536	0.186722	0.184448	0.182749	0.181837	0.179875	0.178317	0.177662	0.175728	0.174344	0.173755	0.172286	0.170793	0.170194	0.168832	0.167437	0.166877	0.165541	0.163767	0.163535	0.161811	0.160404	0.159988	0.158171	0.156869	0.15666	0.154941	0.153906	0.153458	0.152044	0.150802
SM_011	0.0238	0.258334	0.254203	0.2527	0.249743	0.24656	0.244639	0.242515	0.240565	0.237296	0.235765	0.233348	0.230483	0.229489	0.226251	0.223942	0.222389	0.220183	0.217357	0.216312	0.21342	0.2113	0.209928	0.207605	0.205338	0.204433	0.202274	0.200227	0.199455	0.197096	0.195464	0.194634	0.19243	0.190839	0.190125	0.188473	0.186404	0.185899	0.183805	0.182055	0.181497	0.179443	0.177993	0.177339	0.175362	0.174172	0.173538	0.171743	0.170328
SM_034	0.0142	0.325313	0.320544	0.317532	0.314747	0.312364	0.309476	0.308805	0.305138	0.302225	0.300532	0.297041	0.295683	0.293278	0.290613	0.287611	0.286428	0.283022	0.280066	0.279544	0.27655	0.274621	0.273431	0.271485	0.268904	0.268243	0.266435	0.264239	0.263576	0.261634	0.259569	0.259183	0.257283	0.255673	0.255391	0.253635	0.252105	0.251276	0.249589	0.247767	0.247652	0.245825	0.244325	0.243965	0.242139	0.240531	0.240721	0.238913	0.237571
SM_035	0.0167	0.212359	0.20907	0.206793	0.204189	0.201638	0.198985	0.19738	0.194966	0.192224	0.190152	0.187583	0.185703	0.183651	0.181062	0.178804	0.177359	0.174853	0.172558	0.171083	0.168687	0.1669	0.165441	0.163356	0.161317	0.16068	0.158459	0.156804	0.156091	0.154298	0.152685	0.151864	0.150073	0.148306	0.14742	0.145674	0.14405	0.142971	0.141051	0.139396	0.138752	0.136913	0.135078	0.134204	0.132484	0.130779	0.129938	0.128178	0.126621
SM_036	0.0239	0.28171	0.276747	0.272963	0.271264	0.267843	0.264386	0.262634	0.25909	0.256054	0.254801	0.250653	0.248243	0.245903	0.242491	0.239396	0.2376	0.234094	0.231132	0.229459	0.226171	0.223442	0.222024	0.219549	0.216585	0.215299	0.212404	0.210018	0.208733	0.206333	0.204027	0.202893	0.200604	0.198055	0.197042	0.194673	0.192451	0.190937	0.188662	0.186126	0.18506	0.182609	0.180471	0.178977	0.176736	0.174613	0.173586	0.171158	0.169277
SM_037	0.0204	0.304105	0.300158	0.29745	0.2949	0.29136	0.287581	0.28618	0.283174	0.279611	0.277414	0.274758	0.27146	0.269088	0.266121	0.263055	0.261314	0.257674	0.254809	0.253435	0.250017	0.24761	0.245396	0.242751	0.240574	0.239238	0.236499	0.234069	0.232885	0.230485	0.228236	0.227182	0.224704	0.221993	0.221281	0.218905	0.21616	0.215337	0.2125	0.210422	0.209278	0.206631	0.204408	0.203155	0.20096	0.198947	0.19761	0.195486	0.193088
SM_038	0.0121	0.261478	0.258539	0.25525	0.252532	0.249862	0.246199	0.244311	0.241637	0.238641	0.236175	0.233147	0.230245	0.228278	0.225618	0.222067	0.220561	0.217467	0.214596	0.21322	0.210027	0.207526	0.205901	0.203538	0.201097	0.199912	0.197143	0.195091	0.193843	0.191492	0.189519	0.188467	0.186159	0.183822	0.182841	0.180772	0.178273	0.177062	0.174944	0.172739	0.171647	0.169396	0.166976	0.165855	0.163734	0.161779	0.160443	0.15842	0.156223
SM_039	0.0157	0.469382	0.462476	0.459648	0.456423	0.452126	0.448287	0.44532	0.442256	0.438149	0.436079	0.432066	0.427771	0.425679	0.421822	0.417959	0.416225	0.411964	0.408178	0.40725	0.402509	0.399347	0.398021	0.394573	0.391235	0.390072	0.387066	0.383783	0.38318	0.379968	0.377152	0.375961	0.373584	0.371022	0.369967	0.367602	0.364312	0.363795	0.361421	0.358858	0.35806	0.35528	0.352876	0.352522	0.35019	0.347772	0.34722	0.344829	0.342433
SM_040	0.0206	0.624703	0.620098	0.616768	0.611988	0.606834	0.6032	0.601057	0.595673	0.592055	0.58857	0.584079	0.579308	0.57758	0.572483	0.568198	0.565627	0.560421	0.555867	0.555157	0.54925	0.545778	0.543673	0.539376	0.535183	0.53355	0.529672	0.525208	0.523857	0.520153	0.51619	0.5145	0.511372	0.507424	0.507026	0.50276	0.49927	0.498334	0.49477	0.490992	0.490202	0.486598	0.483585	0.482412	0.479675	0.476303	0.475245	0.472465	0.469007
SM_041	0.0172	0.272868	0.268509	0.266238	0.262664	0.259542	0.256694	0.25466	0.251936	0.248934	0.246706	0.243642	0.240435	0.238004	0.235081	0.232067	0.230093	0.227194	0.223697	0.22224	0.219141	0.216427	0.215021	0.212312	0.209724	0.208626	0.206251	0.203807	0.202936	0.200388	0.198291	0.196837	0.195059	0.192912	0.191682	0.189301	0.186689	0.185774	0.183331	0.181172	0.179864	0.177447	0.175154	0.174001	0.171612	0.169393	0.168286	0.165894	0.163797
SM_042	0.0232	0.250575	0.247249	0.244143	0.241992	0.240087	0.238004	0.235836	0.234008	0.231588	0.229392	0.226965	0.224416	0.222851	0.220342	0.218085	0.216614	0.214257	0.211686	0.210568	0.20807	0.205722	0.204632	0.202296	0.199993	0.199151	0.19716	0.195421	0.194173	0.192094	0.190107	0.189401	0.187694	0.1857	0.184589	0.183077	0.180802	0.17991	0.178226	0.176116	0.175251	0.173256	0.171338	0.170428	0.168757	0.166795	0.165827	0.164017	0.162175
SM_043	0.0187	0.314169	0.310891	0.306327	0.304597	0.300675	0.297535	0.294978	0.291259	0.287531	0.28533	0.281469	0.278549	0.27616	0.272244	0.268628	0.2668	0.263489	0.259835	0.258034	0.254812	0.251674	0.249669	0.246669	0.243713	0.24209	0.238914	0.236518	0.235169	0.232392	0.229787	0.228681	0.225814	0.223351	0.221998	0.219502	0.216983	0.21529	0.21287	0.210039	0.208718	0.206262	0.203884	0.202409	0.200039	0.197621	0.196621	0.194048	0.191672
SM_044	0.0207	0.32348	0.318568	0.315005	0.312745	0.308921	0.305082	0.302999	0.29906	0.295124	0.293117	0.28932	0.285627	0.28327	0.27965	0.276004	0.273732	0.270242	0.267033	0.265005	0.261699	0.258269	0.256434	0.253434	0.250058	0.249045	0.245814	0.243117	0.241829	0.239236	0.236414	0.234875	0.232065	0.229498	0.228688	0.226001	0.223155	0.221485	0.218969	0.216145	0.214917	0.212597	0.209975	0.208623	0.206027	0.203643	0.202562	0.200068	0.197584
[truncated: 208 more columns]

## Sheet: aMO
Code	y	889.995	893.191	896.388	899.585	902.783	905.982	909.181	912.382	915.582	918.784	921.986	925.189	928.392	931.597	934.801	938.007	941.213	944.419	947.626	950.834	954.042	957.251	960.46	963.67	966.88	970.091	973.303	976.515	979.727	982.94	986.153	989.367	992.581	995.795	999.01	1002.23	1005.44	1008.66	1011.87	1015.09	1018.31	1021.53	1024.74	1027.96	1031.18	1034.4	1037.62	1040.84
SM_001	36.3169	0.254096	0.251291	0.248577	0.246358	0.243849	0.241244	0.239799	0.23748	0.234609	0.232803	0.229762	0.228344	0.226473	0.224158	0.221627	0.219865	0.217136	0.215001	0.213617	0.211361	0.208677	0.207879	0.205387	0.20338	0.202342	0.199971	0.198114	0.197613	0.195341	0.193691	0.192879	0.190984	0.189114	0.188092	0.186157	0.184296	0.183648	0.181862	0.179978	0.179333	0.177475	0.175703	0.174988	0.173263	0.171484	0.17083	0.169196	0.16763
SM_002	41.5793	0.212718	0.209941	0.207541	0.205822	0.20276	0.200745	0.199017	0.197189	0.1948	0.193588	0.190637	0.188708	0.18766	0.185529	0.183378	0.181898	0.17998	0.177942	0.176647	0.174762	0.172682	0.171499	0.169443	0.16812	0.167278	0.165642	0.16388	0.163397	0.161573	0.16019	0.159619	0.157723	0.156691	0.156041	0.154639	0.153005	0.152381	0.150714	0.149269	0.148906	0.147395	0.146314	0.145387	0.144077	0.142799	0.142396	0.140896	0.139739
SM_003	42.2958	0.211132	0.208657	0.205892	0.204756	0.20207	0.200011	0.199215	0.196899	0.194774	0.193327	0.191189	0.189562	0.188238	0.186015	0.184081	0.182711	0.180589	0.178596	0.177901	0.175388	0.173967	0.17263	0.170898	0.169433	0.168683	0.166968	0.165595	0.164599	0.163253	0.161692	0.161329	0.159846	0.158749	0.157881	0.156227	0.154998	0.154403	0.152924	0.151541	0.150929	0.149445	0.148299	0.147623	0.146259	0.144916	0.144329	0.143133	0.141977
SM_004	41.775	0.215008	0.212044	0.209733	0.207959	0.205796	0.203977	0.202433	0.199799	0.198253	0.196421	0.194484	0.192446	0.190893	0.188605	0.186966	0.185598	0.183433	0.181551	0.180763	0.178344	0.176927	0.17573	0.173863	0.172373	0.171812	0.169877	0.168333	0.167705	0.165899	0.164379	0.163997	0.162583	0.161451	0.16078	0.159135	0.15781	0.157214	0.155647	0.154291	0.153643	0.152366	0.151196	0.150588	0.149078	0.147842	0.147242	0.146009	0.144967
SM_005	43.1854	0.223385	0.220309	0.217541	0.216141	0.213544	0.212166	0.209628	0.207699	0.205604	0.204174	0.20225	0.199525	0.198388	0.196268	0.194019	0.192936	0.190574	0.18813	0.187432	0.185164	0.183106	0.182011	0.180403	0.178393	0.177702	0.175857	0.174374	0.173212	0.171971	0.170332	0.169973	0.168287	0.166609	0.166273	0.164572	0.163101	0.162436	0.160873	0.159347	0.158826	0.157169	0.156035	0.155407	0.153916	0.152694	0.152035	0.150712	0.149327
SM_006	45.9555	0.249261	0.246126	0.243542	0.241557	0.238634	0.235265	0.234573	0.232137	0.228921	0.227909	0.225119	0.222621	0.220978	0.218768	0.216345	0.214491	0.212352	0.209718	0.208564	0.205681	0.20395	0.202811	0.20035	0.198387	0.197217	0.195263	0.193218	0.192496	0.190415	0.188836	0.187826	0.186014	0.184147	0.183634	0.181638	0.179887	0.17918	0.177453	0.175753	0.175161	0.173255	0.171444	0.17107	0.169169	0.167629	0.16705	0.16548	0.164059
SM_007	45.1787	0.207812	0.205648	0.203598	0.201819	0.199406	0.196437	0.195287	0.19339	0.190249	0.188997	0.186637	0.184803	0.183606	0.181179	0.179113	0.177863	0.175694	0.173629	0.172616	0.170206	0.16844	0.167439	0.165477	0.163865	0.163109	0.161531	0.159886	0.159425	0.157875	0.156648	0.155845	0.154255	0.153089	0.152362	0.151158	0.149382	0.149115	0.147516	0.14611	0.145503	0.144103	0.142616	0.142362	0.140648	0.139414	0.138847	0.137759	0.136614
SM_008	49.0652	0.240189	0.236957	0.233515	0.23163	0.229318	0.227146	0.224695	0.222263	0.219573	0.217522	0.215849	0.213085	0.211109	0.209006	0.206575	0.204775	0.202544	0.199565	0.198636	0.196159	0.194053	0.192507	0.190485	0.188452	0.187553	0.185475	0.183663	0.18243	0.180736	0.179101	0.178368	0.176698	0.175003	0.17422	0.172526	0.170575	0.169912	0.168061	0.166436	0.165696	0.164071	0.162408	0.16182	0.160218	0.158605	0.158058	0.156511	0.155114
SM_009	46.2486	0.217439	0.214548	0.211732	0.21004	0.207733	0.205085	0.203949	0.202152	0.200019	0.199184	0.196808	0.194191	0.193206	0.190594	0.188774	0.187281	0.185202	0.183097	0.182335	0.179839	0.178456	0.176938	0.175377	0.173327	0.172687	0.17061	0.169586	0.168947	0.16743	0.165769	0.165359	0.163876	0.16221	0.161925	0.160241	0.158651	0.158116	0.156569	0.155291	0.154913	0.153216	0.151988	0.151501	0.149846	0.14842	0.148232	0.146811	0.145373
SM_010	44.669	0.221357	0.217049	0.216418	0.214332	0.211756	0.209931	0.208374	0.206367	0.203663	0.202541	0.200928	0.198618	0.197174	0.194837	0.192978	0.191711	0.189841	0.187536	0.186722	0.184448	0.182749	0.181837	0.179875	0.178317	0.177662	0.175728	0.174344	0.173755	0.172286	0.170793	0.170194	0.168832	0.167437	0.166877	0.165541	0.163767	0.163535	0.161811	0.160404	0.159988	0.158171	0.156869	0.15666	0.154941	0.153906	0.153458	0.152044	0.150802
SM_011	51.6445	0.258334	0.254203	0.2527	0.249743	0.24656	0.244639	0.242515	0.240565	0.237296	0.235765	0.233348	0.230483	0.229489	0.226251	0.223942	0.222389	0.220183	0.217357	0.216312	0.21342	0.2113	0.209928	0.207605	0.205338	0.204433	0.202274	0.200227	0.199455	0.197096	0.195464	0.194634	0.19243	0.190839	0.190125	0.188473	0.186404	0.185899	0.183805	0.182055	0.181497	0.179443	0.177993	0.177339	0.175362	0.174172	0.173538	0.171743	0.170328
SM_034	45.9207	0.325313	0.320544	0.317532	0.314747	0.312364	0.309476	0.308805	0.305138	0.302225	0.300532	0.297041	0.295683	0.293278	0.290613	0.287611	0.286428	0.283022	0.280066	0.279544	0.27655	0.274621	0.273431	0.271485	0.268904	0.268243	0.266435	0.264239	0.263576	0.261634	0.259569	0.259183	0.257283	0.255673	0.255391	0.253635	0.252105	0.251276	0.249589	0.247767	0.247652	0.245825	0.244325	0.243965	0.242139	0.240531	0.240721	0.238913	0.237571
SM_035	58.2165	0.212359	0.20907	0.206793	0.204189	0.201638	0.198985	0.19738	0.194966	0.192224	0.190152	0.187583	0.185703	0.183651	0.181062	0.178804	0.177359	0.174853	0.172558	0.171083	0.168687	0.1669	0.165441	0.163356	0.161317	0.16068	0.158459	0.156804	0.156091	0.154298	0.152685	0.151864	0.150073	0.148306	0.14742	0.145674	0.14405	0.142971	0.141051	0.139396	0.138752	0.136913	0.135078	0.134204	0.132484	0.130779	0.129938	0.128178	0.126621
SM_036	49.1283	0.28171	0.276747	0.272963	0.271264	0.267843	0.264386	0.262634	0.25909	0.256054	0.254801	0.250653	0.248243	0.245903	0.242491	0.239396	0.2376	0.234094	0.231132	0.229459	0.226171	0.223442	0.222024	0.219549	0.216585	0.215299	0.212404	0.210018	0.208733	0.206333	0.204027	0.202893	0.200604	0.198055	0.197042	0.194673	0.192451	0.190937	0.188662	0.186126	0.18506	0.182609	0.180471	0.178977	0.176736	0.174613	0.173586	0.171158	0.169277
SM_037	45.5915	0.304105	0.300158	0.29745	0.2949	0.29136	0.287581	0.28618	0.283174	0.279611	0.277414	0.274758	0.27146	0.269088	0.266121	0.263055	0.261314	0.257674	0.254809	0.253435	0.250017	0.24761	0.245396	0.242751	0.240574	0.239238	0.236499	0.234069	0.232885	0.230485	0.228236	0.227182	0.224704	0.221993	0.221281	0.218905	0.21616	0.215337	0.2125	0.210422	0.209278	0.206631	0.204408	0.203155	0.20096	0.198947	0.19761	0.195486	0.193088
SM_038	57.6446	0.261478	0.258539	0.25525	0.252532	0.249862	0.246199	0.244311	0.241637	0.238641	0.236175	0.233147	0.230245	0.228278	0.225618	0.222067	0.220561	0.217467	0.214596	0.21322	0.210027	0.207526	0.205901	0.203538	0.201097	0.199912	0.197143	0.195091	0.193843	0.191492	0.189519	0.188467	0.186159	0.183822	0.182841	0.180772	0.178273	0.177062	0.174944	0.172739	0.171647	0.169396	0.166976	0.165855	0.163734	0.161779	0.160443	0.15842	0.156223
SM_039	56.2359	0.469382	0.462476	0.459648	0.456423	0.452126	0.448287	0.44532	0.442256	0.438149	0.436079	0.432066	0.427771	0.425679	0.421822	0.417959	0.416225	0.411964	0.408178	0.40725	0.402509	0.399347	0.398021	0.394573	0.391235	0.390072	0.387066	0.383783	0.38318	0.379968	0.377152	0.375961	0.373584	0.371022	0.369967	0.367602	0.364312	0.363795	0.361421	0.358858	0.35806	0.35528	0.352876	0.352522	0.35019	0.347772	0.34722	0.344829	0.342433
SM_040	47.8572	0.624703	0.620098	0.616768	0.611988	0.606834	0.6032	0.601057	0.595673	0.592055	0.58857	0.584079	0.579308	0.57758	0.572483	0.568198	0.565627	0.560421	0.555867	0.555157	0.54925	0.545778	0.543673	0.539376	0.535183	0.53355	0.529672	0.525208	0.523857	0.520153	0.51619	0.5145	0.511372	0.507424	0.507026	0.50276	0.49927	0.498334	0.49477	0.490992	0.490202	0.486598	0.483585	0.482412	0.479675	0.476303	0.475245	0.472465	0.469007
SM_041	52.7194	0.272868	0.268509	0.266238	0.262664	0.259542	0.256694	0.25466	0.251936	0.248934	0.246706	0.243642	0.240435	0.238004	0.235081	0.232067	0.230093	0.227194	0.223697	0.22224	0.219141	0.216427	0.215021	0.212312	0.209724	0.208626	0.206251	0.203807	0.202936	0.200388	0.198291	0.196837	0.195059	0.192912	0.191682	0.189301	0.186689	0.185774	0.183331	0.181172	0.179864	0.177447	0.175154	0.174001	0.171612	0.169393	0.168286	0.165894	0.163797
SM_042	49.0397	0.250575	0.247249	0.244143	0.241992	0.240087	0.238004	0.235836	0.234008	0.231588	0.229392	0.226965	0.224416	0.222851	0.220342	0.218085	0.216614	0.214257	0.211686	0.210568	0.20807	0.205722	0.204632	0.202296	0.199993	0.199151	0.19716	0.195421	0.194173	0.192094	0.190107	0.189401	0.187694	0.1857	0.184589	0.183077	0.180802	0.17991	0.178226	0.176116	0.175251	0.173256	0.171338	0.170428	0.168757	0.166795	0.165827	0.164017	0.162175
SM_043	57.672	0.314169	0.310891	0.306327	0.304597	0.300675	0.297535	0.294978	0.291259	0.287531	0.28533	0.281469	0.278549	0.27616	0.272244	0.268628	0.2668	0.263489	0.259835	0.258034	0.254812	0.251674	0.249669	0.246669	0.243713	0.24209	0.238914	0.236518	0.235169	0.232392	0.229787	0.228681	0.225814	0.223351	0.221998	0.219502	0.216983	0.21529	0.21287	0.210039	0.208718	0.206262	0.203884	0.202409	0.200039	0.197621	0.196621	0.194048	0.191672
SM_044	50.3959	0.32348	0.318568	0.315005	0.312745	0.308921	0.305082	0.302999	0.29906	0.295124	0.293117	0.28932	0.285627	0.28327	0.27965	0.276004	0.273732	0.270242	0.267033	0.265005	0.261699	0.258269	0.256434	0.253434	0.250058	0.249045	0.245814	0.243117	0.241829	0.239236	0.236414	0.234875	0.232065	0.229498	0.228688	0.226001	0.223155	0.221485	0.218969	0.216145	0.214917	0.212597	0.209975	0.208623	0.206027	0.203643	0.202562	0.200068	0.197584
[truncated: 208 more columns]

## Sheet: bMO
Code	y	889.995	893.191	896.388	899.585	902.783	905.982	909.181	912.382	915.582	918.784	921.986	925.189	928.392	931.597	934.801	938.007	941.213	944.419	947.626	950.834	954.042	957.251	960.46	963.67	966.88	970.091	973.303	976.515	979.727	982.94	986.153	989.367	992.581	995.795	999.01	1002.23	1005.44	1008.66	1011.87	1015.09	1018.31	1021.53	1024.74	1027.96	1031.18	1034.4	1037.62	1040.84
SM_001	50.7047	0.254096	0.251291	0.248577	0.246358	0.243849	0.241244	0.239799	0.23748	0.234609	0.232803	0.229762	0.228344	0.226473	0.224158	0.221627	0.219865	0.217136	0.215001	0.213617	0.211361	0.208677	0.207879	0.205387	0.20338	0.202342	0.199971	0.198114	0.197613	0.195341	0.193691	0.192879	0.190984	0.189114	0.188092	0.186157	0.184296	0.183648	0.181862	0.179978	0.179333	0.177475	0.175703	0.174988	0.173263	0.171484	0.17083	0.169196	0.16763
SM_002	39.9072	0.212718	0.209941	0.207541	0.205822	0.20276	0.200745	0.199017	0.197189	0.1948	0.193588	0.190637	0.188708	0.18766	0.185529	0.183378	0.181898	0.17998	0.177942	0.176647	0.174762	0.172682	0.171499	0.169443	0.16812	0.167278	0.165642	0.16388	0.163397	0.161573	0.16019	0.159619	0.157723	0.156691	0.156041	0.154639	0.153005	0.152381	0.150714	0.149269	0.148906	0.147395	0.146314	0.145387	0.144077	0.142799	0.142396	0.140896	0.139739
SM_003	38.4575	0.211132	0.208657	0.205892	0.204756	0.20207	0.200011	0.199215	0.196899	0.194774	0.193327	0.191189	0.189562	0.188238	0.186015	0.184081	0.182711	0.180589	0.178596	0.177901	0.175388	0.173967	0.17263	0.170898	0.169433	0.168683	0.166968	0.165595	0.164599	0.163253	0.161692	0.161329	0.159846	0.158749	0.157881	0.156227	0.154998	0.154403	0.152924	0.151541	0.150929	0.149445	0.148299	0.147623	0.146259	0.144916	0.144329	0.143133	0.141977
SM_004	46.0578	0.215008	0.212044	0.209733	0.207959	0.205796	0.203977	0.202433	0.199799	0.198253	0.196421	0.194484	0.192446	0.190893	0.188605	0.186966	0.185598	0.183433	0.181551	0.180763	0.178344	0.176927	0.17573	0.173863	0.172373	0.171812	0.169877	0.168333	0.167705	0.165899	0.164379	0.163997	0.162583	0.161451	0.16078	0.159135	0.15781	0.157214	0.155647	0.154291	0.153643	0.152366	0.151196	0.150588	0.149078	0.147842	0.147242	0.146009	0.144967
SM_005	39.5488	0.223385	0.220309	0.217541	0.216141	0.213544	0.212166	0.209628	0.207699	0.205604	0.204174	0.20225	0.199525	0.198388	0.196268	0.194019	0.192936	0.190574	0.18813	0.187432	0.185164	0.183106	0.182011	0.180403	0.178393	0.177702	0.175857	0.174374	0.173212	0.171971	0.170332	0.169973	0.168287	0.166609	0.166273	0.164572	0.163101	0.162436	0.160873	0.159347	0.158826	0.157169	0.156035	0.155407	0.153916	0.152694	0.152035	0.150712	0.149327
SM_006	36.9559	0.249261	0.246126	0.243542	0.241557	0.238634	0.235265	0.234573	0.232137	0.228921	0.227909	0.225119	0.222621	0.220978	0.218768	0.216345	0.214491	0.212352	0.209718	0.208564	0.205681	0.20395	0.202811	0.20035	0.198387	0.197217	0.195263	0.193218	0.192496	0.190415	0.188836	0.187826	0.186014	0.184147	0.183634	0.181638	0.179887	0.17918	0.177453	0.175753	0.175161	0.173255	0.171444	0.17107	0.169169	0.167629	0.16705	0.16548	0.164059
SM_007	42.2218	0.207812	0.205648	0.203598	0.201819	0.199406	0.196437	0.195287	0.19339	0.190249	0.188997	0.186637	0.184803	0.183606	0.181179	0.179113	0.177863	0.175694	0.173629	0.172616	0.170206	0.16844	0.167439	0.165477	0.163865	0.163109	0.161531	0.159886	0.159425	0.157875	0.156648	0.155845	0.154255	0.153089	0.152362	0.151158	0.149382	0.149115	0.147516	0.14611	0.145503	0.144103	0.142616	0.142362	0.140648	0.139414	0.138847	0.137759	0.136614
SM_008	38.278	0.240189	0.236957	0.233515	0.23163	0.229318	0.227146	0.224695	0.222263	0.219573	0.217522	0.215849	0.213085	0.211109	0.209006	0.206575	0.204775	0.202544	0.199565	0.198636	0.196159	0.194053	0.192507	0.190485	0.188452	0.187553	0.185475	0.183663	0.18243	0.180736	0.179101	0.178368	0.176698	0.175003	0.17422	0.172526	0.170575	0.169912	0.168061	0.166436	0.165696	0.164071	0.162408	0.16182	0.160218	0.158605	0.158058	0.156511	0.155114
SM_009	36.75	0.217439	0.214548	0.211732	0.21004	0.207733	0.205085	0.203949	0.202152	0.200019	0.199184	0.196808	0.194191	0.193206	0.190594	0.188774	0.187281	0.185202	0.183097	0.182335	0.179839	0.178456	0.176938	0.175377	0.173327	0.172687	0.17061	0.169586	0.168947	0.16743	0.165769	0.165359	0.163876	0.16221	0.161925	0.160241	0.158651	0.158116	0.156569	0.155291	0.154913	0.153216	0.151988	0.151501	0.149846	0.14842	0.148232	0.146811	0.145373
SM_010	39.1917	0.221357	0.217049	0.216418	0.214332	0.211756	0.209931	0.208374	0.206367	0.203663	0.202541	0.200928	0.198618	0.197174	0.194837	0.192978	0.191711	0.189841	0.187536	0.186722	0.184448	0.182749	0.181837	0.179875	0.178317	0.177662	0.175728	0.174344	0.173755	0.172286	0.170793	0.170194	0.168832	0.167437	0.166877	0.165541	0.163767	0.163535	0.161811	0.160404	0.159988	0.158171	0.156869	0.15666	0.154941	0.153906	0.153458	0.152044	0.150802
SM_011	36.9646	0.258334	0.254203	0.2527	0.249743	0.24656	0.244639	0.242515	0.240565	0.237296	0.235765	0.233348	0.230483	0.229489	0.226251	0.223942	0.222389	0.220183	0.217357	0.216312	0.21342	0.2113	0.209928	0.207605	0.205338	0.204433	0.202274	0.200227	0.199455	0.197096	0.195464	0.194634	0.19243	0.190839	0.190125	0.188473	0.186404	0.185899	0.183805	0.182055	0.181497	0.179443	0.177993	0.177339	0.175362	0.174172	0.173538	0.171743	0.170328
SM_034	49.3961	0.325313	0.320544	0.317532	0.314747	0.312364	0.309476	0.308805	0.305138	0.302225	0.300532	0.297041	0.295683	0.293278	0.290613	0.287611	0.286428	0.283022	0.280066	0.279544	0.27655	0.274621	0.273431	0.271485	0.268904	0.268243	0.266435	0.264239	0.263576	0.261634	0.259569	0.259183	0.257283	0.255673	0.255391	0.253635	0.252105	0.251276	0.249589	0.247767	0.247652	0.245825	0.244325	0.243965	0.242139	0.240531	0.240721	0.238913	0.237571
SM_035	39.0022	0.212359	0.20907	0.206793	0.204189	0.201638	0.198985	0.19738	0.194966	0.192224	0.190152	0.187583	0.185703	0.183651	0.181062	0.178804	0.177359	0.174853	0.172558	0.171083	0.168687	0.1669	0.165441	0.163356	0.161317	0.16068	0.158459	0.156804	0.156091	0.154298	0.152685	0.151864	0.150073	0.148306	0.14742	0.145674	0.14405	0.142971	0.141051	0.139396	0.138752	0.136913	0.135078	0.134204	0.132484	0.130779	0.129938	0.128178	0.126621
SM_036	41.0335	0.28171	0.276747	0.272963	0.271264	0.267843	0.264386	0.262634	0.25909	0.256054	0.254801	0.250653	0.248243	0.245903	0.242491	0.239396	0.2376	0.234094	0.231132	0.229459	0.226171	0.223442	0.222024	0.219549	0.216585	0.215299	0.212404	0.210018	0.208733	0.206333	0.204027	0.202893	0.200604	0.198055	0.197042	0.194673	0.192451	0.190937	0.188662	0.186126	0.18506	0.182609	0.180471	0.178977	0.176736	0.174613	0.173586	0.171158	0.169277
SM_037	46.5363	0.304105	0.300158	0.29745	0.2949	0.29136	0.287581	0.28618	0.283174	0.279611	0.277414	0.274758	0.27146	0.269088	0.266121	0.263055	0.261314	0.257674	0.254809	0.253435	0.250017	0.24761	0.245396	0.242751	0.240574	0.239238	0.236499	0.234069	0.232885	0.230485	0.228236	0.227182	0.224704	0.221993	0.221281	0.218905	0.21616	0.215337	0.2125	0.210422	0.209278	0.206631	0.204408	0.203155	0.20096	0.198947	0.19761	0.195486	0.193088
SM_038	38.3738	0.261478	0.258539	0.25525	0.252532	0.249862	0.246199	0.244311	0.241637	0.238641	0.236175	0.233147	0.230245	0.228278	0.225618	0.222067	0.220561	0.217467	0.214596	0.21322	0.210027	0.207526	0.205901	0.203538	0.201097	0.199912	0.197143	0.195091	0.193843	0.191492	0.189519	0.188467	0.186159	0.183822	0.182841	0.180772	0.178273	0.177062	0.174944	0.172739	0.171647	0.169396	0.166976	0.165855	0.163734	0.161779	0.160443	0.15842	0.156223
SM_039	33.195	0.469382	0.462476	0.459648	0.456423	0.452126	0.448287	0.44532	0.442256	0.438149	0.436079	0.432066	0.427771	0.425679	0.421822	0.417959	0.416225	0.411964	0.408178	0.40725	0.402509	0.399347	0.398021	0.394573	0.391235	0.390072	0.387066	0.383783	0.38318	0.379968	0.377152	0.375961	0.373584	0.371022	0.369967	0.367602	0.364312	0.363795	0.361421	0.358858	0.35806	0.35528	0.352876	0.352522	0.35019	0.347772	0.34722	0.344829	0.342433
SM_040	40.8405	0.624703	0.620098	0.616768	0.611988	0.606834	0.6032	0.601057	0.595673	0.592055	0.58857	0.584079	0.579308	0.57758	0.572483	0.568198	0.565627	0.560421	0.555867	0.555157	0.54925	0.545778	0.543673	0.539376	0.535183	0.53355	0.529672	0.525208	0.523857	0.520153	0.51619	0.5145	0.511372	0.507424	0.507026	0.50276	0.49927	0.498334	0.49477	0.490992	0.490202	0.486598	0.483585	0.482412	0.479675	0.476303	0.475245	0.472465	0.469007
SM_041	40.7673	0.272868	0.268509	0.266238	0.262664	0.259542	0.256694	0.25466	0.251936	0.248934	0.246706	0.243642	0.240435	0.238004	0.235081	0.232067	0.230093	0.227194	0.223697	0.22224	0.219141	0.216427	0.215021	0.212312	0.209724	0.208626	0.206251	0.203807	0.202936	0.200388	0.198291	0.196837	0.195059	0.192912	0.191682	0.189301	0.186689	0.185774	0.183331	0.181172	0.179864	0.177447	0.175154	0.174001	0.171612	0.169393	0.168286	0.165894	0.163797
SM_042	43.0036	0.250575	0.247249	0.244143	0.241992	0.240087	0.238004	0.235836	0.234008	0.231588	0.229392	0.226965	0.224416	0.222851	0.220342	0.218085	0.216614	0.214257	0.211686	0.210568	0.20807	0.205722	0.204632	0.202296	0.199993	0.199151	0.19716	0.195421	0.194173	0.192094	0.190107	0.189401	0.187694	0.1857	0.184589	0.183077	0.180802	0.17991	0.178226	0.176116	0.175251	0.173256	0.171338	0.170428	0.168757	0.166795	0.165827	0.164017	0.162175
SM_043	36.2963	0.314169	0.310891	0.306327	0.304597	0.300675	0.297535	0.294978	0.291259	0.287531	0.28533	0.281469	0.278549	0.27616	0.272244	0.268628	0.2668	0.263489	0.259835	0.258034	0.254812	0.251674	0.249669	0.246669	0.243713	0.24209	0.238914	0.236518	0.235169	0.232392	0.229787	0.228681	0.225814	0.223351	0.221998	0.219502	0.216983	0.21529	0.21287	0.210039	0.208718	0.206262	0.203884	0.202409	0.200039	0.197621	0.196621	0.194048	0.191672
SM_044	38.9876	0.32348	0.318568	0.315005	0.312745	0.308921	0.305082	0.302999	0.29906	0.295124	0.293117	0.28932	0.285627	0.28327	0.27965	0.276004	0.273732	0.270242	0.267033	0.265005	0.261699	0.258269	0.256434	0.253434	0.250058	0.249045	0.245814	0.243117	0.241829	0.239236	0.236414	0.234875	0.232065	0.229498	0.228688	0.226001	0.223155	0.221485	0.218969	0.216145	0.214917	0.212597	0.209975	0.208623	0.206027	0.203643	0.202562	0.200068	0.197584
[truncated: 208 more columns]

## Sheet: kdMO
Code	y	889.995	893.191	896.388	899.585	902.783	905.982	909.181	912.382	915.582	918.784	921.986	925.189	928.392	931.597	934.801	938.007	941.213	944.419	947.626	950.834	954.042	957.251	960.46	963.67	966.88	970.091	973.303	976.515	979.727	982.94	986.153	989.367	992.581	995.795	999.01	1002.23	1005.44	1008.66	1011.87	1015.09	1018.31	1021.53	1024.74	1027.96	1031.18	1034.4	1037.62	1040.84
SM_001	0.0207	0.254096	0.251291	0.248577	0.246358	0.243849	0.241244	0.239799	0.23748	0.234609	0.232803	0.229762	0.228344	0.226473	0.224158	0.221627	0.219865	0.217136	0.215001	0.213617	0.211361	0.208677	0.207879	0.205387	0.20338	0.202342	0.199971	0.198114	0.197613	0.195341	0.193691	0.192879	0.190984	0.189114	0.188092	0.186157	0.184296	0.183648	0.181862	0.179978	0.179333	0.177475	0.175703	0.174988	0.173263	0.171484	0.17083	0.169196	0.16763
SM_002	0.0229	0.212718	0.209941	0.207541	0.205822	0.20276	0.200745	0.199017	0.197189	0.1948	0.193588	0.190637	0.188708	0.18766	0.185529	0.183378	0.181898	0.17998	0.177942	0.176647	0.174762	0.172682	0.171499	0.169443	0.16812	0.167278	0.165642	0.16388	0.163397	0.161573	0.16019	0.159619	0.157723	0.156691	0.156041	0.154639	0.153005	0.152381	0.150714	0.149269	0.148906	0.147395	0.146314	0.145387	0.144077	0.142799	0.142396	0.140896	0.139739
SM_003	0.0235	0.211132	0.208657	0.205892	0.204756	0.20207	0.200011	0.199215	0.196899	0.194774	0.193327	0.191189	0.189562	0.188238	0.186015	0.184081	0.182711	0.180589	0.178596	0.177901	0.175388	0.173967	0.17263	0.170898	0.169433	0.168683	0.166968	0.165595	0.164599	0.163253	0.161692	0.161329	0.159846	0.158749	0.157881	0.156227	0.154998	0.154403	0.152924	0.151541	0.150929	0.149445	0.148299	0.147623	0.146259	0.144916	0.144329	0.143133	0.141977
SM_004	0.0217	0.215008	0.212044	0.209733	0.207959	0.205796	0.203977	0.202433	0.199799	0.198253	0.196421	0.194484	0.192446	0.190893	0.188605	0.186966	0.185598	0.183433	0.181551	0.180763	0.178344	0.176927	0.17573	0.173863	0.172373	0.171812	0.169877	0.168333	0.167705	0.165899	0.164379	0.163997	0.162583	0.161451	0.16078	0.159135	0.15781	0.157214	0.155647	0.154291	0.153643	0.152366	0.151196	0.150588	0.149078	0.147842	0.147242	0.146009	0.144967
SM_005	0.0194	0.223385	0.220309	0.217541	0.216141	0.213544	0.212166	0.209628	0.207699	0.205604	0.204174	0.20225	0.199525	0.198388	0.196268	0.194019	0.192936	0.190574	0.18813	0.187432	0.185164	0.183106	0.182011	0.180403	0.178393	0.177702	0.175857	0.174374	0.173212	0.171971	0.170332	0.169973	0.168287	0.166609	0.166273	0.164572	0.163101	0.162436	0.160873	0.159347	0.158826	0.157169	0.156035	0.155407	0.153916	0.152694	0.152035	0.150712	0.149327
SM_006	0.0329	0.249261	0.246126	0.243542	0.241557	0.238634	0.235265	0.234573	0.232137	0.228921	0.227909	0.225119	0.222621	0.220978	0.218768	0.216345	0.214491	0.212352	0.209718	0.208564	0.205681	0.20395	0.202811	0.20035	0.198387	0.197217	0.195263	0.193218	0.192496	0.190415	0.188836	0.187826	0.186014	0.184147	0.183634	0.181638	0.179887	0.17918	0.177453	0.175753	0.175161	0.173255	0.171444	0.17107	0.169169	0.167629	0.16705	0.16548	0.164059
SM_007	0.026	0.207812	0.205648	0.203598	0.201819	0.199406	0.196437	0.195287	0.19339	0.190249	0.188997	0.186637	0.184803	0.183606	0.181179	0.179113	0.177863	0.175694	0.173629	0.172616	0.170206	0.16844	0.167439	0.165477	0.163865	0.163109	0.161531	0.159886	0.159425	0.157875	0.156648	0.155845	0.154255	0.153089	0.152362	0.151158	0.149382	0.149115	0.147516	0.14611	0.145503	0.144103	0.142616	0.142362	0.140648	0.139414	0.138847	0.137759	0.136614
SM_008	0.0237	0.240189	0.236957	0.233515	0.23163	0.229318	0.227146	0.224695	0.222263	0.219573	0.217522	0.215849	0.213085	0.211109	0.209006	0.206575	0.204775	0.202544	0.199565	0.198636	0.196159	0.194053	0.192507	0.190485	0.188452	0.187553	0.185475	0.183663	0.18243	0.180736	0.179101	0.178368	0.176698	0.175003	0.17422	0.172526	0.170575	0.169912	0.168061	0.166436	0.165696	0.164071	0.162408	0.16182	0.160218	0.158605	0.158058	0.156511	0.155114
SM_009	0.0309	0.217439	0.214548	0.211732	0.21004	0.207733	0.205085	0.203949	0.202152	0.200019	0.199184	0.196808	0.194191	0.193206	0.190594	0.188774	0.187281	0.185202	0.183097	0.182335	0.179839	0.178456	0.176938	0.175377	0.173327	0.172687	0.17061	0.169586	0.168947	0.16743	0.165769	0.165359	0.163876	0.16221	0.161925	0.160241	0.158651	0.158116	0.156569	0.155291	0.154913	0.153216	0.151988	0.151501	0.149846	0.14842	0.148232	0.146811	0.145373
SM_010	0.0222	0.221357	0.217049	0.216418	0.214332	0.211756	0.209931	0.208374	0.206367	0.203663	0.202541	0.200928	0.198618	0.197174	0.194837	0.192978	0.191711	0.189841	0.187536	0.186722	0.184448	0.182749	0.181837	0.179875	0.178317	0.177662	0.175728	0.174344	0.173755	0.172286	0.170793	0.170194	0.168832	0.167437	0.166877	0.165541	0.163767	0.163535	0.161811	0.160404	0.159988	0.158171	0.156869	0.15666	0.154941	0.153906	0.153458	0.152044	0.150802
SM_011	0.0239	0.258334	0.254203	0.2527	0.249743	0.24656	0.244639	0.242515	0.240565	0.237296	0.235765	0.233348	0.230483	0.229489	0.226251	0.223942	0.222389	0.220183	0.217357	0.216312	0.21342	0.2113	0.209928	0.207605	0.205338	0.204433	0.202274	0.200227	0.199455	0.197096	0.195464	0.194634	0.19243	0.190839	0.190125	0.188473	0.186404	0.185899	0.183805	0.182055	0.181497	0.179443	0.177993	0.177339	0.175362	0.174172	0.173538	0.171743	0.170328
SM_034	0.0144	0.325313	0.320544	0.317532	0.314747	0.312364	0.309476	0.308805	0.305138	0.302225	0.300532	0.297041	0.295683	0.293278	0.290613	0.287611	0.286428	0.283022	0.280066	0.279544	0.27655	0.274621	0.273431	0.271485	0.268904	0.268243	0.266435	0.264239	0.263576	0.261634	0.259569	0.259183	0.257283	0.255673	0.255391	0.253635	0.252105	0.251276	0.249589	0.247767	0.247652	0.245825	0.244325	0.243965	0.242139	0.240531	0.240721	0.238913	0.237571
SM_035	0.0163	0.212359	0.20907	0.206793	0.204189	0.201638	0.198985	0.19738	0.194966	0.192224	0.190152	0.187583	0.185703	0.183651	0.181062	0.178804	0.177359	0.174853	0.172558	0.171083	0.168687	0.1669	0.165441	0.163356	0.161317	0.16068	0.158459	0.156804	0.156091	0.154298	0.152685	0.151864	0.150073	0.148306	0.14742	0.145674	0.14405	0.142971	0.141051	0.139396	0.138752	0.136913	0.135078	0.134204	0.132484	0.130779	0.129938	0.128178	0.126621
SM_036	0.0233	0.28171	0.276747	0.272963	0.271264	0.267843	0.264386	0.262634	0.25909	0.256054	0.254801	0.250653	0.248243	0.245903	0.242491	0.239396	0.2376	0.234094	0.231132	0.229459	0.226171	0.223442	0.222024	0.219549	0.216585	0.215299	0.212404	0.210018	0.208733	0.206333	0.204027	0.202893	0.200604	0.198055	0.197042	0.194673	0.192451	0.190937	0.188662	0.186126	0.18506	0.182609	0.180471	0.178977	0.176736	0.174613	0.173586	0.171158	0.169277
SM_037	0.0205	0.304105	0.300158	0.29745	0.2949	0.29136	0.287581	0.28618	0.283174	0.279611	0.277414	0.274758	0.27146	0.269088	0.266121	0.263055	0.261314	0.257674	0.254809	0.253435	0.250017	0.24761	0.245396	0.242751	0.240574	0.239238	0.236499	0.234069	0.232885	0.230485	0.228236	0.227182	0.224704	0.221993	0.221281	0.218905	0.21616	0.215337	0.2125	0.210422	0.209278	0.206631	0.204408	0.203155	0.20096	0.198947	0.19761	0.195486	0.193088
SM_038	0.0116	0.261478	0.258539	0.25525	0.252532	0.249862	0.246199	0.244311	0.241637	0.238641	0.236175	0.233147	0.230245	0.228278	0.225618	0.222067	0.220561	0.217467	0.214596	0.21322	0.210027	0.207526	0.205901	0.203538	0.201097	0.199912	0.197143	0.195091	0.193843	0.191492	0.189519	0.188467	0.186159	0.183822	0.182841	0.180772	0.178273	0.177062	0.174944	0.172739	0.171647	0.169396	0.166976	0.165855	0.163734	0.161779	0.160443	0.15842	0.156223
SM_039	0.0178	0.469382	0.462476	0.459648	0.456423	0.452126	0.448287	0.44532	0.442256	0.438149	0.436079	0.432066	0.427771	0.425679	0.421822	0.417959	0.416225	0.411964	0.408178	0.40725	0.402509	0.399347	0.398021	0.394573	0.391235	0.390072	0.387066	0.383783	0.38318	0.379968	0.377152	0.375961	0.373584	0.371022	0.369967	0.367602	0.364312	0.363795	0.361421	0.358858	0.35806	0.35528	0.352876	0.352522	0.35019	0.347772	0.34722	0.344829	0.342433
SM_040	0.0202	0.624703	0.620098	0.616768	0.611988	0.606834	0.6032	0.601057	0.595673	0.592055	0.58857	0.584079	0.579308	0.57758	0.572483	0.568198	0.565627	0.560421	0.555867	0.555157	0.54925	0.545778	0.543673	0.539376	0.535183	0.53355	0.529672	0.525208	0.523857	0.520153	0.51619	0.5145	0.511372	0.507424	0.507026	0.50276	0.49927	0.498334	0.49477	0.490992	0.490202	0.486598	0.483585	0.482412	0.479675	0.476303	0.475245	0.472465	0.469007
SM_041	0.0173	0.272868	0.268509	0.266238	0.262664	0.259542	0.256694	0.25466	0.251936	0.248934	0.246706	0.243642	0.240435	0.238004	0.235081	0.232067	0.230093	0.227194	0.223697	0.22224	0.219141	0.216427	0.215021	0.212312	0.209724	0.208626	0.206251	0.203807	0.202936	0.200388	0.198291	0.196837	0.195059	0.192912	0.191682	0.189301	0.186689	0.185774	0.183331	0.181172	0.179864	0.177447	0.175154	0.174001	0.171612	0.169393	0.168286	0.165894	0.163797
SM_042	0.0228	0.250575	0.247249	0.244143	0.241992	0.240087	0.238004	0.235836	0.234008	0.231588	0.229392	0.226965	0.224416	0.222851	0.220342	0.218085	0.216614	0.214257	0.211686	0.210568	0.20807	0.205722	0.204632	0.202296	0.199993	0.199151	0.19716	0.195421	0.194173	0.192094	0.190107	0.189401	0.187694	0.1857	0.184589	0.183077	0.180802	0.17991	0.178226	0.176116	0.175251	0.173256	0.171338	0.170428	0.168757	0.166795	0.165827	0.164017	0.162175
SM_043	0.019	0.314169	0.310891	0.306327	0.304597	0.300675	0.297535	0.294978	0.291259	0.287531	0.28533	0.281469	0.278549	0.27616	0.272244	0.268628	0.2668	0.263489	0.259835	0.258034	0.254812	0.251674	0.249669	0.246669	0.243713	0.24209	0.238914	0.236518	0.235169	0.232392	0.229787	0.228681	0.225814	0.223351	0.221998	0.219502	0.216983	0.21529	0.21287	0.210039	0.208718	0.206262	0.203884	0.202409	0.200039	0.197621	0.196621	0.194048	0.191672
SM_044	0.0203	0.32348	0.318568	0.315005	0.312745	0.308921	0.305082	0.302999	0.29906	0.295124	0.293117	0.28932	0.285627	0.28327	0.27965	0.276004	0.273732	0.270242	0.267033	0.265005	0.261699	0.258269	0.256434	0.253434	0.250058	0.249045	0.245814	0.243117	0.241829	0.239236	0.236414	0.234875	0.232065	0.229498	0.228688	0.226001	0.223155	0.221485	0.218969	0.216145	0.214917	0.212597	0.209975	0.208623	0.206027	0.203643	0.202562	0.200068	0.197584
[truncated: 208 more columns]

## Sheet: aCP
Code	y	889.995	893.191	896.388	899.585	902.783	905.982	909.181	912.382	915.582	918.784	921.986	925.189	928.392	931.597	934.801	938.007	941.213	944.419	947.626	950.834	954.042	957.251	960.46	963.67	966.88	970.091	973.303	976.515	979.727	982.94	986.153	989.367	992.581	995.795	999.01	1002.23	1005.44	1008.66	1011.87	1015.09	1018.31	1021.53	1024.74	1027.96	1031.18	1034.4	1037.62	1040.84
SM_001	57.2136	0.254096	0.251291	0.248577	0.246358	0.243849	0.241244	0.239799	0.23748	0.234609	0.232803	0.229762	0.228344	0.226473	0.224158	0.221627	0.219865	0.217136	0.215001	0.213617	0.211361	0.208677	0.207879	0.205387	0.20338	0.202342	0.199971	0.198114	0.197613	0.195341	0.193691	0.192879	0.190984	0.189114	0.188092	0.186157	0.184296	0.183648	0.181862	0.179978	0.179333	0.177475	0.175703	0.174988	0.173263	0.171484	0.17083	0.169196	0.16763
SM_002	62.4154	0.212718	0.209941	0.207541	0.205822	0.20276	0.200745	0.199017	0.197189	0.1948	0.193588	0.190637	0.188708	0.18766	0.185529	0.183378	0.181898	0.17998	0.177942	0.176647	0.174762	0.172682	0.171499	0.169443	0.16812	0.167278	0.165642	0.16388	0.163397	0.161573	0.16019	0.159619	0.157723	0.156691	0.156041	0.154639	0.153005	0.152381	0.150714	0.149269	0.148906	0.147395	0.146314	0.145387	0.144077	0.142799	0.142396	0.140896	0.139739
SM_003	65.2682	0.211132	0.208657	0.205892	0.204756	0.20207	0.200011	0.199215	0.196899	0.194774	0.193327	0.191189	0.189562	0.188238	0.186015	0.184081	0.182711	0.180589	0.178596	0.177901	0.175388	0.173967	0.17263	0.170898	0.169433	0.168683	0.166968	0.165595	0.164599	0.163253	0.161692	0.161329	0.159846	0.158749	0.157881	0.156227	0.154998	0.154403	0.152924	0.151541	0.150929	0.149445	0.148299	0.147623	0.146259	0.144916	0.144329	0.143133	0.141977
SM_004	61.4595	0.215008	0.212044	0.209733	0.207959	0.205796	0.203977	0.202433	0.199799	0.198253	0.196421	0.194484	0.192446	0.190893	0.188605	0.186966	0.185598	0.183433	0.181551	0.180763	0.178344	0.176927	0.17573	0.173863	0.172373	0.171812	0.169877	0.168333	0.167705	0.165899	0.164379	0.163997	0.162583	0.161451	0.16078	0.159135	0.15781	0.157214	0.155647	0.154291	0.153643	0.152366	0.151196	0.150588	0.149078	0.147842	0.147242	0.146009	0.144967
SM_005	67.5307	0.223385	0.220309	0.217541	0.216141	0.213544	0.212166	0.209628	0.207699	0.205604	0.204174	0.20225	0.199525	0.198388	0.196268	0.194019	0.192936	0.190574	0.18813	0.187432	0.185164	0.183106	0.182011	0.180403	0.178393	0.177702	0.175857	0.174374	0.173212	0.171971	0.170332	0.169973	0.168287	0.166609	0.166273	0.164572	0.163101	0.162436	0.160873	0.159347	0.158826	0.157169	0.156035	0.155407	0.153916	0.152694	0.152035	0.150712	0.149327
SM_006	67.3522	0.249261	0.246126	0.243542	0.241557	0.238634	0.235265	0.234573	0.232137	0.228921	0.227909	0.225119	0.222621	0.220978	0.218768	0.216345	0.214491	0.212352	0.209718	0.208564	0.205681	0.20395	0.202811	0.20035	0.198387	0.197217	0.195263	0.193218	0.192496	0.190415	0.188836	0.187826	0.186014	0.184147	0.183634	0.181638	0.179887	0.17918	0.177453	0.175753	0.175161	0.173255	0.171444	0.17107	0.169169	0.167629	0.16705	0.16548	0.164059
SM_007	67.5737	0.207812	0.205648	0.203598	0.201819	0.199406	0.196437	0.195287	0.19339	0.190249	0.188997	0.186637	0.184803	0.183606	0.181179	0.179113	0.177863	0.175694	0.173629	0.172616	0.170206	0.16844	0.167439	0.165477	0.163865	0.163109	0.161531	0.159886	0.159425	0.157875	0.156648	0.155845	0.154255	0.153089	0.152362	0.151158	0.149382	0.149115	0.147516	0.14611	0.145503	0.144103	0.142616	0.142362	0.140648	0.139414	0.138847	0.137759	0.136614
SM_008	78.5559	0.240189	0.236957	0.233515	0.23163	0.229318	0.227146	0.224695	0.222263	0.219573	0.217522	0.215849	0.213085	0.211109	0.209006	0.206575	0.204775	0.202544	0.199565	0.198636	0.196159	0.194053	0.192507	0.190485	0.188452	0.187553	0.185475	0.183663	0.18243	0.180736	0.179101	0.178368	0.176698	0.175003	0.17422	0.172526	0.170575	0.169912	0.168061	0.166436	0.165696	0.164071	0.162408	0.16182	0.160218	0.158605	0.158058	0.156511	0.155114
SM_009	73.3919	0.217439	0.214548	0.211732	0.21004	0.207733	0.205085	0.203949	0.202152	0.200019	0.199184	0.196808	0.194191	0.193206	0.190594	0.188774	0.187281	0.185202	0.183097	0.182335	0.179839	0.178456	0.176938	0.175377	0.173327	0.172687	0.17061	0.169586	0.168947	0.16743	0.165769	0.165359	0.163876	0.16221	0.161925	0.160241	0.158651	0.158116	0.156569	0.155291	0.154913	0.153216	0.151988	0.151501	0.149846	0.14842	0.148232	0.146811	0.145373
SM_010	68.4239	0.221357	0.217049	0.216418	0.214332	0.211756	0.209931	0.208374	0.206367	0.203663	0.202541	0.200928	0.198618	0.197174	0.194837	0.192978	0.191711	0.189841	0.187536	0.186722	0.184448	0.182749	0.181837	0.179875	0.178317	0.177662	0.175728	0.174344	0.173755	0.172286	0.170793	0.170194	0.168832	0.167437	0.166877	0.165541	0.163767	0.163535	0.161811	0.160404	0.159988	0.158171	0.156869	0.15666	0.154941	0.153906	0.153458	0.152044	0.150802
SM_011	68.7409	0.258334	0.254203	0.2527	0.249743	0.24656	0.244639	0.242515	0.240565	0.237296	0.235765	0.233348	0.230483	0.229489	0.226251	0.223942	0.222389	0.220183	0.217357	0.216312	0.21342	0.2113	0.209928	0.207605	0.205338	0.204433	0.202274	0.200227	0.199455	0.197096	0.195464	0.194634	0.19243	0.190839	0.190125	0.188473	0.186404	0.185899	0.183805	0.182055	0.181497	0.179443	0.177993	0.177339	0.175362	0.174172	0.173538	0.171743	0.170328
SM_034	66.9076	0.325313	0.320544	0.317532	0.314747	0.312364	0.309476	0.308805	0.305138	0.302225	0.300532	0.297041	0.295683	0.293278	0.290613	0.287611	0.286428	0.283022	0.280066	0.279544	0.27655	0.274621	0.273431	0.271485	0.268904	0.268243	0.266435	0.264239	0.263576	0.261634	0.259569	0.259183	0.257283	0.255673	0.255391	0.253635	0.252105	0.251276	0.249589	0.247767	0.247652	0.245825	0.244325	0.243965	0.242139	0.240531	0.240721	0.238913	0.237571
SM_035	74.43	0.212359	0.20907	0.206793	0.204189	0.201638	0.198985	0.19738	0.194966	0.192224	0.190152	0.187583	0.185703	0.183651	0.181062	0.178804	0.177359	0.174853	0.172558	0.171083	0.168687	0.1669	0.165441	0.163356	0.161317	0.16068	0.158459	0.156804	0.156091	0.154298	0.152685	0.151864	0.150073	0.148306	0.14742	0.145674	0.14405	0.142971	0.141051	0.139396	0.138752	0.136913	0.135078	0.134204	0.132484	0.130779	0.129938	0.128178	0.126621
SM_036	69.1362	0.28171	0.276747	0.272963	0.271264	0.267843	0.264386	0.262634	0.25909	0.256054	0.254801	0.250653	0.248243	0.245903	0.242491	0.239396	0.2376	0.234094	0.231132	0.229459	0.226171	0.223442	0.222024	0.219549	0.216585	0.215299	0.212404	0.210018	0.208733	0.206333	0.204027	0.202893	0.200604	0.198055	0.197042	0.194673	0.192451	0.190937	0.188662	0.186126	0.18506	0.182609	0.180471	0.178977	0.176736	0.174613	0.173586	0.171158	0.169277
SM_037	68.8051	0.304105	0.300158	0.29745	0.2949	0.29136	0.287581	0.28618	0.283174	0.279611	0.277414	0.274758	0.27146	0.269088	0.266121	0.263055	0.261314	0.257674	0.254809	0.253435	0.250017	0.24761	0.245396	0.242751	0.240574	0.239238	0.236499	0.234069	0.232885	0.230485	0.228236	0.227182	0.224704	0.221993	0.221281	0.218905	0.21616	0.215337	0.2125	0.210422	0.209278	0.206631	0.204408	0.203155	0.20096	0.198947	0.19761	0.195486	0.193088
SM_038	78.9204	0.261478	0.258539	0.25525	0.252532	0.249862	0.246199	0.244311	0.241637	0.238641	0.236175	0.233147	0.230245	0.228278	0.225618	0.222067	0.220561	0.217467	0.214596	0.21322	0.210027	0.207526	0.205901	0.203538	0.201097	0.199912	0.197143	0.195091	0.193843	0.191492	0.189519	0.188467	0.186159	0.183822	0.182841	0.180772	0.178273	0.177062	0.174944	0.172739	0.171647	0.169396	0.166976	0.165855	0.163734	0.161779	0.160443	0.15842	0.156223
SM_039	76.0013	0.469382	0.462476	0.459648	0.456423	0.452126	0.448287	0.44532	0.442256	0.438149	0.436079	0.432066	0.427771	0.425679	0.421822	0.417959	0.416225	0.411964	0.408178	0.40725	0.402509	0.399347	0.398021	0.394573	0.391235	0.390072	0.387066	0.383783	0.38318	0.379968	0.377152	0.375961	0.373584	0.371022	0.369967	0.367602	0.364312	0.363795	0.361421	0.358858	0.35806	0.35528	0.352876	0.352522	0.35019	0.347772	0.34722	0.344829	0.342433
SM_040	65.3445	0.624703	0.620098	0.616768	0.611988	0.606834	0.6032	0.601057	0.595673	0.592055	0.58857	0.584079	0.579308	0.57758	0.572483	0.568198	0.565627	0.560421	0.555867	0.555157	0.54925	0.545778	0.543673	0.539376	0.535183	0.53355	0.529672	0.525208	0.523857	0.520153	0.51619	0.5145	0.511372	0.507424	0.507026	0.50276	0.49927	0.498334	0.49477	0.490992	0.490202	0.486598	0.483585	0.482412	0.479675	0.476303	0.475245	0.472465	0.469007
SM_041	67.3269	0.272868	0.268509	0.266238	0.262664	0.259542	0.256694	0.25466	0.251936	0.248934	0.246706	0.243642	0.240435	0.238004	0.235081	0.232067	0.230093	0.227194	0.223697	0.22224	0.219141	0.216427	0.215021	0.212312	0.209724	0.208626	0.206251	0.203807	0.202936	0.200388	0.198291	0.196837	0.195059	0.192912	0.191682	0.189301	0.186689	0.185774	0.183331	0.181172	0.179864	0.177447	0.175154	0.174001	0.171612	0.169393	0.168286	0.165894	0.163797
SM_042	72.909	0.250575	0.247249	0.244143	0.241992	0.240087	0.238004	0.235836	0.234008	0.231588	0.229392	0.226965	0.224416	0.222851	0.220342	0.218085	0.216614	0.214257	0.211686	0.210568	0.20807	0.205722	0.204632	0.202296	0.199993	0.199151	0.19716	0.195421	0.194173	0.192094	0.190107	0.189401	0.187694	0.1857	0.184589	0.183077	0.180802	0.17991	0.178226	0.176116	0.175251	0.173256	0.171338	0.170428	0.168757	0.166795	0.165827	0.164017	0.162175
SM_043	75.5346	0.314169	0.310891	0.306327	0.304597	0.300675	0.297535	0.294978	0.291259	0.287531	0.28533	0.281469	0.278549	0.27616	0.272244	0.268628	0.2668	0.263489	0.259835	0.258034	0.254812	0.251674	0.249669	0.246669	0.243713	0.24209	0.238914	0.236518	0.235169	0.232392	0.229787	0.228681	0.225814	0.223351	0.221998	0.219502	0.216983	0.21529	0.21287	0.210039	0.208718	0.206262	0.203884	0.202409	0.200039	0.197621	0.196621	0.194048	0.191672
SM_044	69.0971	0.32348	0.318568	0.315005	0.312745	0.308921	0.305082	0.302999	0.29906	0.295124	0.293117	0.28932	0.285627	0.28327	0.27965	0.276004	0.273732	0.270242	0.267033	0.265005	0.261699	0.258269	0.256434	0.253434	0.250058	0.249045	0.245814	0.243117	0.241829	0.239236	0.236414	0.234875	0.232065	0.229498	0.228688	0.226001	0.223155	0.221485	0.218969	0.216145	0.214917	0.212597	0.209975	0.208623	0.206027	0.203643	0.202562	0.200068	0.197584
[truncated: 208 more columns]

## Sheet: bCP
Code	y	889.995	893.191	896.388	899.585	902.783	905.982	909.181	912.382	915.582	918.784	921.986	925.189	928.392	931.597	934.801	938.007	941.213	944.419	947.626	950.834	954.042	957.251	960.46	963.67	966.88	970.091	973.303	976.515	979.727	982.94	986.153	989.367	992.581	995.795	999.01	1002.23	1005.44	1008.66	1011.87	1015.09	1018.31	1021.53	1024.74	1027.96	1031.18	1034.4	1037.62	1040.84
SM_001	33.5098	0.254096	0.251291	0.248577	0.246358	0.243849	0.241244	0.239799	0.23748	0.234609	0.232803	0.229762	0.228344	0.226473	0.224158	0.221627	0.219865	0.217136	0.215001	0.213617	0.211361	0.208677	0.207879	0.205387	0.20338	0.202342	0.199971	0.198114	0.197613	0.195341	0.193691	0.192879	0.190984	0.189114	0.188092	0.186157	0.184296	0.183648	0.181862	0.179978	0.179333	0.177475	0.175703	0.174988	0.173263	0.171484	0.17083	0.169196	0.16763
SM_002	28.2947	0.212718	0.209941	0.207541	0.205822	0.20276	0.200745	0.199017	0.197189	0.1948	0.193588	0.190637	0.188708	0.18766	0.185529	0.183378	0.181898	0.17998	0.177942	0.176647	0.174762	0.172682	0.171499	0.169443	0.16812	0.167278	0.165642	0.16388	0.163397	0.161573	0.16019	0.159619	0.157723	0.156691	0.156041	0.154639	0.153005	0.152381	0.150714	0.149269	0.148906	0.147395	0.146314	0.145387	0.144077	0.142799	0.142396	0.140896	0.139739
SM_003	24.0757	0.211132	0.208657	0.205892	0.204756	0.20207	0.200011	0.199215	0.196899	0.194774	0.193327	0.191189	0.189562	0.188238	0.186015	0.184081	0.182711	0.180589	0.178596	0.177901	0.175388	0.173967	0.17263	0.170898	0.169433	0.168683	0.166968	0.165595	0.164599	0.163253	0.161692	0.161329	0.159846	0.158749	0.157881	0.156227	0.154998	0.154403	0.152924	0.151541	0.150929	0.149445	0.148299	0.147623	0.146259	0.144916	0.144329	0.143133	0.141977
SM_004	27.7403	0.215008	0.212044	0.209733	0.207959	0.205796	0.203977	0.202433	0.199799	0.198253	0.196421	0.194484	0.192446	0.190893	0.188605	0.186966	0.185598	0.183433	0.181551	0.180763	0.178344	0.176927	0.17573	0.173863	0.172373	0.171812	0.169877	0.168333	0.167705	0.165899	0.164379	0.163997	0.162583	0.161451	0.16078	0.159135	0.15781	0.157214	0.155647	0.154291	0.153643	0.152366	0.151196	0.150588	0.149078	0.147842	0.147242	0.146009	0.144967
SM_005	22.254	0.223385	0.220309	0.217541	0.216141	0.213544	0.212166	0.209628	0.207699	0.205604	0.204174	0.20225	0.199525	0.198388	0.196268	0.194019	0.192936	0.190574	0.18813	0.187432	0.185164	0.183106	0.182011	0.180403	0.178393	0.177702	0.175857	0.174374	0.173212	0.171971	0.170332	0.169973	0.168287	0.166609	0.166273	0.164572	0.163101	0.162436	0.160873	0.159347	0.158826	0.157169	0.156035	0.155407	0.153916	0.152694	0.152035	0.150712	0.149327
SM_006	23.51	0.249261	0.246126	0.243542	0.241557	0.238634	0.235265	0.234573	0.232137	0.228921	0.227909	0.225119	0.222621	0.220978	0.218768	0.216345	0.214491	0.212352	0.209718	0.208564	0.205681	0.20395	0.202811	0.20035	0.198387	0.197217	0.195263	0.193218	0.192496	0.190415	0.188836	0.187826	0.186014	0.184147	0.183634	0.181638	0.179887	0.17918	0.177453	0.175753	0.175161	0.173255	0.171444	0.17107	0.169169	0.167629	0.16705	0.16548	0.164059
SM_007	29.6773	0.207812	0.205648	0.203598	0.201819	0.199406	0.196437	0.195287	0.19339	0.190249	0.188997	0.186637	0.184803	0.183606	0.181179	0.179113	0.177863	0.175694	0.173629	0.172616	0.170206	0.16844	0.167439	0.165477	0.163865	0.163109	0.161531	0.159886	0.159425	0.157875	0.156648	0.155845	0.154255	0.153089	0.152362	0.151158	0.149382	0.149115	0.147516	0.14611	0.145503	0.144103	0.142616	0.142362	0.140648	0.139414	0.138847	0.137759	0.136614
SM_008	15.2705	0.240189	0.236957	0.233515	0.23163	0.229318	0.227146	0.224695	0.222263	0.219573	0.217522	0.215849	0.213085	0.211109	0.209006	0.206575	0.204775	0.202544	0.199565	0.198636	0.196159	0.194053	0.192507	0.190485	0.188452	0.187553	0.185475	0.183663	0.18243	0.180736	0.179101	0.178368	0.176698	0.175003	0.17422	0.172526	0.170575	0.169912	0.168061	0.166436	0.165696	0.164071	0.162408	0.16182	0.160218	0.158605	0.158058	0.156511	0.155114
SM_009	19.0023	0.217439	0.214548	0.211732	0.21004	0.207733	0.205085	0.203949	0.202152	0.200019	0.199184	0.196808	0.194191	0.193206	0.190594	0.188774	0.187281	0.185202	0.183097	0.182335	0.179839	0.178456	0.176938	0.175377	0.173327	0.172687	0.17061	0.169586	0.168947	0.16743	0.165769	0.165359	0.163876	0.16221	0.161925	0.160241	0.158651	0.158116	0.156569	0.155291	0.154913	0.153216	0.151988	0.151501	0.149846	0.14842	0.148232	0.146811	0.145373
SM_010	23.7364	0.221357	0.217049	0.216418	0.214332	0.211756	0.209931	0.208374	0.206367	0.203663	0.202541	0.200928	0.198618	0.197174	0.194837	0.192978	0.191711	0.189841	0.187536	0.186722	0.184448	0.182749	0.181837	0.179875	0.178317	0.177662	0.175728	0.174344	0.173755	0.172286	0.170793	0.170194	0.168832	0.167437	0.166877	0.165541	0.163767	0.163535	0.161811	0.160404	0.159988	0.158171	0.156869	0.15666	0.154941	0.153906	0.153458	0.152044	0.150802
SM_011	23.1849	0.258334	0.254203	0.2527	0.249743	0.24656	0.244639	0.242515	0.240565	0.237296	0.235765	0.233348	0.230483	0.229489	0.226251	0.223942	0.222389	0.220183	0.217357	0.216312	0.21342	0.2113	0.209928	0.207605	0.205338	0.204433	0.202274	0.200227	0.199455	0.197096	0.195464	0.194634	0.19243	0.190839	0.190125	0.188473	0.186404	0.185899	0.183805	0.182055	0.181497	0.179443	0.177993	0.177339	0.175362	0.174172	0.173538	0.171743	0.170328
SM_034	26.4493	0.325313	0.320544	0.317532	0.314747	0.312364	0.309476	0.308805	0.305138	0.302225	0.300532	0.297041	0.295683	0.293278	0.290613	0.287611	0.286428	0.283022	0.280066	0.279544	0.27655	0.274621	0.273431	0.271485	0.268904	0.268243	0.266435	0.264239	0.263576	0.261634	0.259569	0.259183	0.257283	0.255673	0.255391	0.253635	0.252105	0.251276	0.249589	0.247767	0.247652	0.245825	0.244325	0.243965	0.242139	0.240531	0.240721	0.238913	0.237571
SM_035	21.7922	0.212359	0.20907	0.206793	0.204189	0.201638	0.198985	0.19738	0.194966	0.192224	0.190152	0.187583	0.185703	0.183651	0.181062	0.178804	0.177359	0.174853	0.172558	0.171083	0.168687	0.1669	0.165441	0.163356	0.161317	0.16068	0.158459	0.156804	0.156091	0.154298	0.152685	0.151864	0.150073	0.148306	0.14742	0.145674	0.14405	0.142971	0.141051	0.139396	0.138752	0.136913	0.135078	0.134204	0.132484	0.130779	0.129938	0.128178	0.126621
SM_036	24.1527	0.28171	0.276747	0.272963	0.271264	0.267843	0.264386	0.262634	0.25909	0.256054	0.254801	0.250653	0.248243	0.245903	0.242491	0.239396	0.2376	0.234094	0.231132	0.229459	0.226171	0.223442	0.222024	0.219549	0.216585	0.215299	0.212404	0.210018	0.208733	0.206333	0.204027	0.202893	0.200604	0.198055	0.197042	0.194673	0.192451	0.190937	0.188662	0.186126	0.18506	0.182609	0.180471	0.178977	0.176736	0.174613	0.173586	0.171158	0.169277
SM_037	24.6167	0.304105	0.300158	0.29745	0.2949	0.29136	0.287581	0.28618	0.283174	0.279611	0.277414	0.274758	0.27146	0.269088	0.266121	0.263055	0.261314	0.257674	0.254809	0.253435	0.250017	0.24761	0.245396	0.242751	0.240574	0.239238	0.236499	0.234069	0.232885	0.230485	0.228236	0.227182	0.224704	0.221993	0.221281	0.218905	0.21616	0.215337	0.2125	0.210422	0.209278	0.206631	0.204408	0.203155	0.20096	0.198947	0.19761	0.195486	0.193088
SM_038	14.6284	0.261478	0.258539	0.25525	0.252532	0.249862	0.246199	0.244311	0.241637	0.238641	0.236175	0.233147	0.230245	0.228278	0.225618	0.222067	0.220561	0.217467	0.214596	0.21322	0.210027	0.207526	0.205901	0.203538	0.201097	0.199912	0.197143	0.195091	0.193843	0.191492	0.189519	0.188467	0.186159	0.183822	0.182841	0.180772	0.178273	0.177062	0.174944	0.172739	0.171647	0.169396	0.166976	0.165855	0.163734	0.161779	0.160443	0.15842	0.156223
SM_039	18.3399	0.469382	0.462476	0.459648	0.456423	0.452126	0.448287	0.44532	0.442256	0.438149	0.436079	0.432066	0.427771	0.425679	0.421822	0.417959	0.416225	0.411964	0.408178	0.40725	0.402509	0.399347	0.398021	0.394573	0.391235	0.390072	0.387066	0.383783	0.38318	0.379968	0.377152	0.375961	0.373584	0.371022	0.369967	0.367602	0.364312	0.363795	0.361421	0.358858	0.35806	0.35528	0.352876	0.352522	0.35019	0.347772	0.34722	0.344829	0.342433
SM_040	25.9873	0.624703	0.620098	0.616768	0.611988	0.606834	0.6032	0.601057	0.595673	0.592055	0.58857	0.584079	0.579308	0.57758	0.572483	0.568198	0.565627	0.560421	0.555867	0.555157	0.54925	0.545778	0.543673	0.539376	0.535183	0.53355	0.529672	0.525208	0.523857	0.520153	0.51619	0.5145	0.511372	0.507424	0.507026	0.50276	0.49927	0.498334	0.49477	0.490992	0.490202	0.486598	0.483585	0.482412	0.479675	0.476303	0.475245	0.472465	0.469007
SM_041	25.7939	0.272868	0.268509	0.266238	0.262664	0.259542	0.256694	0.25466	0.251936	0.248934	0.246706	0.243642	0.240435	0.238004	0.235081	0.232067	0.230093	0.227194	0.223697	0.22224	0.219141	0.216427	0.215021	0.212312	0.209724	0.208626	0.206251	0.203807	0.202936	0.200388	0.198291	0.196837	0.195059	0.192912	0.191682	0.189301	0.186689	0.185774	0.183331	0.181172	0.179864	0.177447	0.175154	0.174001	0.171612	0.169393	0.168286	0.165894	0.163797
SM_042	22.46	0.250575	0.247249	0.244143	0.241992	0.240087	0.238004	0.235836	0.234008	0.231588	0.229392	0.226965	0.224416	0.222851	0.220342	0.218085	0.216614	0.214257	0.211686	0.210568	0.20807	0.205722	0.204632	0.202296	0.199993	0.199151	0.19716	0.195421	0.194173	0.192094	0.190107	0.189401	0.187694	0.1857	0.184589	0.183077	0.180802	0.17991	0.178226	0.176116	0.175251	0.173256	0.171338	0.170428	0.168757	0.166795	0.165827	0.164017	0.162175
SM_043	18.4435	0.314169	0.310891	0.306327	0.304597	0.300675	0.297535	0.294978	0.291259	0.287531	0.28533	0.281469	0.278549	0.27616	0.272244	0.268628	0.2668	0.263489	0.259835	0.258034	0.254812	0.251674	0.249669	0.246669	0.243713	0.24209	0.238914	0.236518	0.235169	0.232392	0.229787	0.228681	0.225814	0.223351	0.221998	0.219502	0.216983	0.21529	0.21287	0.210039	0.208718	0.206262	0.203884	0.202409	0.200039	0.197621	0.196621	0.194048	0.191672
SM_044	23.9168	0.32348	0.318568	0.315005	0.312745	0.308921	0.305082	0.302999	0.29906	0.295124	0.293117	0.28932	0.285627	0.28327	0.27965	0.276004	0.273732	0.270242	0.267033	0.265005	0.261699	0.258269	0.256434	0.253434	0.250058	0.249045	0.245814	0.243117	0.241829	0.239236	0.236414	0.234875	0.232065	0.229498	0.228688	0.226001	0.223155	0.221485	0.218969	0.216145	0.214917	0.212597	0.209975	0.208623	0.206027	0.203643	0.202562	0.200068	0.197584
[truncated: 208 more columns]

## Sheet: kdCP
Code	y	889.995	893.191	896.388	899.585	902.783	905.982	909.181	912.382	915.582	918.784	921.986	925.189	928.392	931.597	934.801	938.007	941.213	944.419	947.626	950.834	954.042	957.251	960.46	963.67	966.88	970.091	973.303	976.515	979.727	982.94	986.153	989.367	992.581	995.795	999.01	1002.23	1005.44	1008.66	1011.87	1015.09	1018.31	1021.53	1024.74	1027.96	1031.18	1034.4	1037.62	1040.84
SM_001	0.0362	0.254096	0.251291	0.248577	0.246358	0.243849	0.241244	0.239799	0.23748	0.234609	0.232803	0.229762	0.228344	0.226473	0.224158	0.221627	0.219865	0.217136	0.215001	0.213617	0.211361	0.208677	0.207879	0.205387	0.20338	0.202342	0.199971	0.198114	0.197613	0.195341	0.193691	0.192879	0.190984	0.189114	0.188092	0.186157	0.184296	0.183648	0.181862	0.179978	0.179333	0.177475	0.175703	0.174988	0.173263	0.171484	0.17083	0.169196	0.16763
SM_002	0.0398	0.212718	0.209941	0.207541	0.205822	0.20276	0.200745	0.199017	0.197189	0.1948	0.193588	0.190637	0.188708	0.18766	0.185529	0.183378	0.181898	0.17998	0.177942	0.176647	0.174762	0.172682	0.171499	0.169443	0.16812	0.167278	0.165642	0.16388	0.163397	0.161573	0.16019	0.159619	0.157723	0.156691	0.156041	0.154639	0.153005	0.152381	0.150714	0.149269	0.148906	0.147395	0.146314	0.145387	0.144077	0.142799	0.142396	0.140896	0.139739
SM_003	0.0477	0.211132	0.208657	0.205892	0.204756	0.20207	0.200011	0.199215	0.196899	0.194774	0.193327	0.191189	0.189562	0.188238	0.186015	0.184081	0.182711	0.180589	0.178596	0.177901	0.175388	0.173967	0.17263	0.170898	0.169433	0.168683	0.166968	0.165595	0.164599	0.163253	0.161692	0.161329	0.159846	0.158749	0.157881	0.156227	0.154998	0.154403	0.152924	0.151541	0.150929	0.149445	0.148299	0.147623	0.146259	0.144916	0.144329	0.143133	0.141977
SM_004	0.0638	0.215008	0.212044	0.209733	0.207959	0.205796	0.203977	0.202433	0.199799	0.198253	0.196421	0.194484	0.192446	0.190893	0.188605	0.186966	0.185598	0.183433	0.181551	0.180763	0.178344	0.176927	0.17573	0.173863	0.172373	0.171812	0.169877	0.168333	0.167705	0.165899	0.164379	0.163997	0.162583	0.161451	0.16078	0.159135	0.15781	0.157214	0.155647	0.154291	0.153643	0.152366	0.151196	0.150588	0.149078	0.147842	0.147242	0.146009	0.144967
SM_005	0.0453	0.223385	0.220309	0.217541	0.216141	0.213544	0.212166	0.209628	0.207699	0.205604	0.204174	0.20225	0.199525	0.198388	0.196268	0.194019	0.192936	0.190574	0.18813	0.187432	0.185164	0.183106	0.182011	0.180403	0.178393	0.177702	0.175857	0.174374	0.173212	0.171971	0.170332	0.169973	0.168287	0.166609	0.166273	0.164572	0.163101	0.162436	0.160873	0.159347	0.158826	0.157169	0.156035	0.155407	0.153916	0.152694	0.152035	0.150712	0.149327
SM_006	0.0589	0.249261	0.246126	0.243542	0.241557	0.238634	0.235265	0.234573	0.232137	0.228921	0.227909	0.225119	0.222621	0.220978	0.218768	0.216345	0.214491	0.212352	0.209718	0.208564	0.205681	0.20395	0.202811	0.20035	0.198387	0.197217	0.195263	0.193218	0.192496	0.190415	0.188836	0.187826	0.186014	0.184147	0.183634	0.181638	0.179887	0.17918	0.177453	0.175753	0.175161	0.173255	0.171444	0.17107	0.169169	0.167629	0.16705	0.16548	0.164059
SM_007	0.0645	0.207812	0.205648	0.203598	0.201819	0.199406	0.196437	0.195287	0.19339	0.190249	0.188997	0.186637	0.184803	0.183606	0.181179	0.179113	0.177863	0.175694	0.173629	0.172616	0.170206	0.16844	0.167439	0.165477	0.163865	0.163109	0.161531	0.159886	0.159425	0.157875	0.156648	0.155845	0.154255	0.153089	0.152362	0.151158	0.149382	0.149115	0.147516	0.14611	0.145503	0.144103	0.142616	0.142362	0.140648	0.139414	0.138847	0.137759	0.136614
SM_008	0.0368	0.240189	0.236957	0.233515	0.23163	0.229318	0.227146	0.224695	0.222263	0.219573	0.217522	0.215849	0.213085	0.211109	0.209006	0.206575	0.204775	0.202544	0.199565	0.198636	0.196159	0.194053	0.192507	0.190485	0.188452	0.187553	0.185475	0.183663	0.18243	0.180736	0.179101	0.178368	0.176698	0.175003	0.17422	0.172526	0.170575	0.169912	0.168061	0.166436	0.165696	0.164071	0.162408	0.16182	0.160218	0.158605	0.158058	0.156511	0.155114
SM_009	0.0411	0.217439	0.214548	0.211732	0.21004	0.207733	0.205085	0.203949	0.202152	0.200019	0.199184	0.196808	0.194191	0.193206	0.190594	0.188774	0.187281	0.185202	0.183097	0.182335	0.179839	0.178456	0.176938	0.175377	0.173327	0.172687	0.17061	0.169586	0.168947	0.16743	0.165769	0.165359	0.163876	0.16221	0.161925	0.160241	0.158651	0.158116	0.156569	0.155291	0.154913	0.153216	0.151988	0.151501	0.149846	0.14842	0.148232	0.146811	0.145373
SM_010	0.0824	0.221357	0.217049	0.216418	0.214332	0.211756	0.209931	0.208374	0.206367	0.203663	0.202541	0.200928	0.198618	0.197174	0.194837	0.192978	0.191711	0.189841	0.187536	0.186722	0.184448	0.182749	0.181837	0.179875	0.178317	0.177662	0.175728	0.174344	0.173755	0.172286	0.170793	0.170194	0.168832	0.167437	0.166877	0.165541	0.163767	0.163535	0.161811	0.160404	0.159988	0.158171	0.156869	0.15666	0.154941	0.153906	0.153458	0.152044	0.150802
SM_011	0.0553	0.258334	0.254203	0.2527	0.249743	0.24656	0.244639	0.242515	0.240565	0.237296	0.235765	0.233348	0.230483	0.229489	0.226251	0.223942	0.222389	0.220183	0.217357	0.216312	0.21342	0.2113	0.209928	0.207605	0.205338	0.204433	0.202274	0.200227	0.199455	0.197096	0.195464	0.194634	0.19243	0.190839	0.190125	0.188473	0.186404	0.185899	0.183805	0.182055	0.181497	0.179443	0.177993	0.177339	0.175362	0.174172	0.173538	0.171743	0.170328
SM_034	0.0265	0.325313	0.320544	0.317532	0.314747	0.312364	0.309476	0.308805	0.305138	0.302225	0.300532	0.297041	0.295683	0.293278	0.290613	0.287611	0.286428	0.283022	0.280066	0.279544	0.27655	0.274621	0.273431	0.271485	0.268904	0.268243	0.266435	0.264239	0.263576	0.261634	0.259569	0.259183	0.257283	0.255673	0.255391	0.253635	0.252105	0.251276	0.249589	0.247767	0.247652	0.245825	0.244325	0.243965	0.242139	0.240531	0.240721	0.238913	0.237571
SM_035	0.0263	0.212359	0.20907	0.206793	0.204189	0.201638	0.198985	0.19738	0.194966	0.192224	0.190152	0.187583	0.185703	0.183651	0.181062	0.178804	0.177359	0.174853	0.172558	0.171083	0.168687	0.1669	0.165441	0.163356	0.161317	0.16068	0.158459	0.156804	0.156091	0.154298	0.152685	0.151864	0.150073	0.148306	0.14742	0.145674	0.14405	0.142971	0.141051	0.139396	0.138752	0.136913	0.135078	0.134204	0.132484	0.130779	0.129938	0.128178	0.126621
SM_036	0.0493	0.28171	0.276747	0.272963	0.271264	0.267843	0.264386	0.262634	0.25909	0.256054	0.254801	0.250653	0.248243	0.245903	0.242491	0.239396	0.2376	0.234094	0.231132	0.229459	0.226171	0.223442	0.222024	0.219549	0.216585	0.215299	0.212404	0.210018	0.208733	0.206333	0.204027	0.202893	0.200604	0.198055	0.197042	0.194673	0.192451	0.190937	0.188662	0.186126	0.18506	0.182609	0.180471	0.178977	0.176736	0.174613	0.173586	0.171158	0.169277
SM_037	0.0447	0.304105	0.300158	0.29745	0.2949	0.29136	0.287581	0.28618	0.283174	0.279611	0.277414	0.274758	0.27146	0.269088	0.266121	0.263055	0.261314	0.257674	0.254809	0.253435	0.250017	0.24761	0.245396	0.242751	0.240574	0.239238	0.236499	0.234069	0.232885	0.230485	0.228236	0.227182	0.224704	0.221993	0.221281	0.218905	0.21616	0.215337	0.2125	0.210422	0.209278	0.206631	0.204408	0.203155	0.20096	0.198947	0.19761	0.195486	0.193088
SM_038	0.0367	0.261478	0.258539	0.25525	0.252532	0.249862	0.246199	0.244311	0.241637	0.238641	0.236175	0.233147	0.230245	0.228278	0.225618	0.222067	0.220561	0.217467	0.214596	0.21322	0.210027	0.207526	0.205901	0.203538	0.201097	0.199912	0.197143	0.195091	0.193843	0.191492	0.189519	0.188467	0.186159	0.183822	0.182841	0.180772	0.178273	0.177062	0.174944	0.172739	0.171647	0.169396	0.166976	0.165855	0.163734	0.161779	0.160443	0.15842	0.156223
SM_039	0.035	0.469382	0.462476	0.459648	0.456423	0.452126	0.448287	0.44532	0.442256	0.438149	0.436079	0.432066	0.427771	0.425679	0.421822	0.417959	0.416225	0.411964	0.408178	0.40725	0.402509	0.399347	0.398021	0.394573	0.391235	0.390072	0.387066	0.383783	0.38318	0.379968	0.377152	0.375961	0.373584	0.371022	0.369967	0.367602	0.364312	0.363795	0.361421	0.358858	0.35806	0.35528	0.352876	0.352522	0.35019	0.347772	0.34722	0.344829	0.342433
SM_040	0.0341	0.624703	0.620098	0.616768	0.611988	0.606834	0.6032	0.601057	0.595673	0.592055	0.58857	0.584079	0.579308	0.57758	0.572483	0.568198	0.565627	0.560421	0.555867	0.555157	0.54925	0.545778	0.543673	0.539376	0.535183	0.53355	0.529672	0.525208	0.523857	0.520153	0.51619	0.5145	0.511372	0.507424	0.507026	0.50276	0.49927	0.498334	0.49477	0.490992	0.490202	0.486598	0.483585	0.482412	0.479675	0.476303	0.475245	0.472465	0.469007
SM_041	0.0352	0.272868	0.268509	0.266238	0.262664	0.259542	0.256694	0.25466	0.251936	0.248934	0.246706	0.243642	0.240435	0.238004	0.235081	0.232067	0.230093	0.227194	0.223697	0.22224	0.219141	0.216427	0.215021	0.212312	0.209724	0.208626	0.206251	0.203807	0.202936	0.200388	0.198291	0.196837	0.195059	0.192912	0.191682	0.189301	0.186689	0.185774	0.183331	0.181172	0.179864	0.177447	0.175154	0.174001	0.171612	0.169393	0.168286	0.165894	0.163797
SM_042	0.034	0.250575	0.247249	0.244143	0.241992	0.240087	0.238004	0.235836	0.234008	0.231588	0.229392	0.226965	0.224416	0.222851	0.220342	0.218085	0.216614	0.214257	0.211686	0.210568	0.20807	0.205722	0.204632	0.202296	0.199993	0.199151	0.19716	0.195421	0.194173	0.192094	0.190107	0.189401	0.187694	0.1857	0.184589	0.183077	0.180802	0.17991	0.178226	0.176116	0.175251	0.173256	0.171338	0.170428	0.168757	0.166795	0.165827	0.164017	0.162175
SM_043	0.0381	0.314169	0.310891	0.306327	0.304597	0.300675	0.297535	0.294978	0.291259	0.287531	0.28533	0.281469	0.278549	0.27616	0.272244	0.268628	0.2668	0.263489	0.259835	0.258034	0.254812	0.251674	0.249669	0.246669	0.243713	0.24209	0.238914	0.236518	0.235169	0.232392	0.229787	0.228681	0.225814	0.223351	0.221998	0.219502	0.216983	0.21529	0.21287	0.210039	0.208718	0.206262	0.203884	0.202409	0.200039	0.197621	0.196621	0.194048	0.191672
SM_044	0.0485	0.32348	0.318568	0.315005	0.312745	0.308921	0.305082	0.302999	0.29906	0.295124	0.293117	0.28932	0.285627	0.28327	0.27965	0.276004	0.273732	0.270242	0.267033	0.265005	0.261699	0.258269	0.256434	0.253434	0.250058	0.249045	0.245814	0.243117	0.241829	0.239236	0.236414	0.234875	0.232065	0.229498	0.228688	0.226001	0.223155	0.221485	0.218969	0.216145	0.214917	0.212597	0.209975	0.208623	0.206027	0.203643	0.202562	0.200068	0.197584
[truncated: 208 more columns]

## Sheet: bNDF
Code	y	889.995	893.191	896.388	899.585	902.783	905.982	909.181	912.382	915.582	918.784	921.986	925.189	928.392	931.597	934.801	938.007	941.213	944.419	947.626	950.834	954.042	957.251	960.46	963.67	966.88	970.091	973.303	976.515	979.727	982.94	986.153	989.367	992.581	995.795	999.01	1002.23	1005.44	1008.66	1011.87	1015.09	1018.31	1021.53	1024.74	1027.96	1031.18	1034.4	1037.62	1040.84
SM_001	66.5742	0.254096	0.251291	0.248577	0.246358	0.243849	0.241244	0.239799	0.23748	0.234609	0.232803	0.229762	0.228344	0.226473	0.224158	0.221627	0.219865	0.217136	0.215001	0.213617	0.211361	0.208677	0.207879	0.205387	0.20338	0.202342	0.199971	0.198114	0.197613	0.195341	0.193691	0.192879	0.190984	0.189114	0.188092	0.186157	0.184296	0.183648	0.181862	0.179978	0.179333	0.177475	0.175703	0.174988	0.173263	0.171484	0.17083	0.169196	0.16763
SM_002	57.1186	0.212718	0.209941	0.207541	0.205822	0.20276	0.200745	0.199017	0.197189	0.1948	0.193588	0.190637	0.188708	0.18766	0.185529	0.183378	0.181898	0.17998	0.177942	0.176647	0.174762	0.172682	0.171499	0.169443	0.16812	0.167278	0.165642	0.16388	0.163397	0.161573	0.16019	0.159619	0.157723	0.156691	0.156041	0.154639	0.153005	0.152381	0.150714	0.149269	0.148906	0.147395	0.146314	0.145387	0.144077	0.142799	0.142396	0.140896	0.139739
SM_003	53.1786	0.211132	0.208657	0.205892	0.204756	0.20207	0.200011	0.199215	0.196899	0.194774	0.193327	0.191189	0.189562	0.188238	0.186015	0.184081	0.182711	0.180589	0.178596	0.177901	0.175388	0.173967	0.17263	0.170898	0.169433	0.168683	0.166968	0.165595	0.164599	0.163253	0.161692	0.161329	0.159846	0.158749	0.157881	0.156227	0.154998	0.154403	0.152924	0.151541	0.150929	0.149445	0.148299	0.147623	0.146259	0.144916	0.144329	0.143133	0.141977
SM_004	62.6386	0.215008	0.212044	0.209733	0.207959	0.205796	0.203977	0.202433	0.199799	0.198253	0.196421	0.194484	0.192446	0.190893	0.188605	0.186966	0.185598	0.183433	0.181551	0.180763	0.178344	0.176927	0.17573	0.173863	0.172373	0.171812	0.169877	0.168333	0.167705	0.165899	0.164379	0.163997	0.162583	0.161451	0.16078	0.159135	0.15781	0.157214	0.155647	0.154291	0.153643	0.152366	0.151196	0.150588	0.149078	0.147842	0.147242	0.146009	0.144967
SM_005	54.9114	0.223385	0.220309	0.217541	0.216141	0.213544	0.212166	0.209628	0.207699	0.205604	0.204174	0.20225	0.199525	0.198388	0.196268	0.194019	0.192936	0.190574	0.18813	0.187432	0.185164	0.183106	0.182011	0.180403	0.178393	0.177702	0.175857	0.174374	0.173212	0.171971	0.170332	0.169973	0.168287	0.166609	0.166273	0.164572	0.163101	0.162436	0.160873	0.159347	0.158826	0.157169	0.156035	0.155407	0.153916	0.152694	0.152035	0.150712	0.149327
SM_006	59.3822	0.249261	0.246126	0.243542	0.241557	0.238634	0.235265	0.234573	0.232137	0.228921	0.227909	0.225119	0.222621	0.220978	0.218768	0.216345	0.214491	0.212352	0.209718	0.208564	0.205681	0.20395	0.202811	0.20035	0.198387	0.197217	0.195263	0.193218	0.192496	0.190415	0.188836	0.187826	0.186014	0.184147	0.183634	0.181638	0.179887	0.17918	0.177453	0.175753	0.175161	0.173255	0.171444	0.17107	0.169169	0.167629	0.16705	0.16548	0.164059
SM_007	64.2092	0.207812	0.205648	0.203598	0.201819	0.199406	0.196437	0.195287	0.19339	0.190249	0.188997	0.186637	0.184803	0.183606	0.181179	0.179113	0.177863	0.175694	0.173629	0.172616	0.170206	0.16844	0.167439	0.165477	0.163865	0.163109	0.161531	0.159886	0.159425	0.157875	0.156648	0.155845	0.154255	0.153089	0.152362	0.151158	0.149382	0.149115	0.147516	0.14611	0.145503	0.144103	0.142616	0.142362	0.140648	0.139414	0.138847	0.137759	0.136614
SM_008	63.4377	0.240189	0.236957	0.233515	0.23163	0.229318	0.227146	0.224695	0.222263	0.219573	0.217522	0.215849	0.213085	0.211109	0.209006	0.206575	0.204775	0.202544	0.199565	0.198636	0.196159	0.194053	0.192507	0.190485	0.188452	0.187553	0.185475	0.183663	0.18243	0.180736	0.179101	0.178368	0.176698	0.175003	0.17422	0.172526	0.170575	0.169912	0.168061	0.166436	0.165696	0.164071	0.162408	0.16182	0.160218	0.158605	0.158058	0.156511	0.155114
SM_009	58.8159	0.217439	0.214548	0.211732	0.21004	0.207733	0.205085	0.203949	0.202152	0.200019	0.199184	0.196808	0.194191	0.193206	0.190594	0.188774	0.187281	0.185202	0.183097	0.182335	0.179839	0.178456	0.176938	0.175377	0.173327	0.172687	0.17061	0.169586	0.168947	0.16743	0.165769	0.165359	0.163876	0.16221	0.161925	0.160241	0.158651	0.158116	0.156569	0.155291	0.154913	0.153216	0.151988	0.151501	0.149846	0.14842	0.148232	0.146811	0.145373
SM_010	57.6887	0.221357	0.217049	0.216418	0.214332	0.211756	0.209931	0.208374	0.206367	0.203663	0.202541	0.200928	0.198618	0.197174	0.194837	0.192978	0.191711	0.189841	0.187536	0.186722	0.184448	0.182749	0.181837	0.179875	0.178317	0.177662	0.175728	0.174344	0.173755	0.172286	0.170793	0.170194	0.168832	0.167437	0.166877	0.165541	0.163767	0.163535	0.161811	0.160404	0.159988	0.158171	0.156869	0.15666	0.154941	0.153906	0.153458	0.152044	0.150802
SM_011	55.2762	0.258334	0.254203	0.2527	0.249743	0.24656	0.244639	0.242515	0.240565	0.237296	0.235765	0.233348	0.230483	0.229489	0.226251	0.223942	0.222389	0.220183	0.217357	0.216312	0.21342	0.2113	0.209928	0.207605	0.205338	0.204433	0.202274	0.200227	0.199455	0.197096	0.195464	0.194634	0.19243	0.190839	0.190125	0.188473	0.186404	0.185899	0.183805	0.182055	0.181497	0.179443	0.177993	0.177339	0.175362	0.174172	0.173538	0.171743	0.170328
SM_034	74.5953	0.325313	0.320544	0.317532	0.314747	0.312364	0.309476	0.308805	0.305138	0.302225	0.300532	0.297041	0.295683	0.293278	0.290613	0.287611	0.286428	0.283022	0.280066	0.279544	0.27655	0.274621	0.273431	0.271485	0.268904	0.268243	0.266435	0.264239	0.263576	0.261634	0.259569	0.259183	0.257283	0.255673	0.255391	0.253635	0.252105	0.251276	0.249589	0.247767	0.247652	0.245825	0.244325	0.243965	0.242139	0.240531	0.240721	0.238913	0.237571
SM_035	59.8664	0.212359	0.20907	0.206793	0.204189	0.201638	0.198985	0.19738	0.194966	0.192224	0.190152	0.187583	0.185703	0.183651	0.181062	0.178804	0.177359	0.174853	0.172558	0.171083	0.168687	0.1669	0.165441	0.163356	0.161317	0.16068	0.158459	0.156804	0.156091	0.154298	0.152685	0.151864	0.150073	0.148306	0.14742	0.145674	0.14405	0.142971	0.141051	0.139396	0.138752	0.136913	0.135078	0.134204	0.132484	0.130779	0.129938	0.128178	0.126621
SM_036	72.8163	0.28171	0.276747	0.272963	0.271264	0.267843	0.264386	0.262634	0.25909	0.256054	0.254801	0.250653	0.248243	0.245903	0.242491	0.239396	0.2376	0.234094	0.231132	0.229459	0.226171	0.223442	0.222024	0.219549	0.216585	0.215299	0.212404	0.210018	0.208733	0.206333	0.204027	0.202893	0.200604	0.198055	0.197042	0.194673	0.192451	0.190937	0.188662	0.186126	0.18506	0.182609	0.180471	0.178977	0.176736	0.174613	0.173586	0.171158	0.169277
SM_037	72.2055	0.304105	0.300158	0.29745	0.2949	0.29136	0.287581	0.28618	0.283174	0.279611	0.277414	0.274758	0.27146	0.269088	0.266121	0.263055	0.261314	0.257674	0.254809	0.253435	0.250017	0.24761	0.245396	0.242751	0.240574	0.239238	0.236499	0.234069	0.232885	0.230485	0.228236	0.227182	0.224704	0.221993	0.221281	0.218905	0.21616	0.215337	0.2125	0.210422	0.209278	0.206631	0.204408	0.203155	0.20096	0.198947	0.19761	0.195486	0.193088
SM_038	51.0959	0.261478	0.258539	0.25525	0.252532	0.249862	0.246199	0.244311	0.241637	0.238641	0.236175	0.233147	0.230245	0.228278	0.225618	0.222067	0.220561	0.217467	0.214596	0.21322	0.210027	0.207526	0.205901	0.203538	0.201097	0.199912	0.197143	0.195091	0.193843	0.191492	0.189519	0.188467	0.186159	0.183822	0.182841	0.180772	0.178273	0.177062	0.174944	0.172739	0.171647	0.169396	0.166976	0.165855	0.163734	0.161779	0.160443	0.15842	0.156223
SM_039	49.1317	0.469382	0.462476	0.459648	0.456423	0.452126	0.448287	0.44532	0.442256	0.438149	0.436079	0.432066	0.427771	0.425679	0.421822	0.417959	0.416225	0.411964	0.408178	0.40725	0.402509	0.399347	0.398021	0.394573	0.391235	0.390072	0.387066	0.383783	0.38318	0.379968	0.377152	0.375961	0.373584	0.371022	0.369967	0.367602	0.364312	0.363795	0.361421	0.358858	0.35806	0.35528	0.352876	0.352522	0.35019	0.347772	0.34722	0.344829	0.342433
SM_040	63.1736	0.624703	0.620098	0.616768	0.611988	0.606834	0.6032	0.601057	0.595673	0.592055	0.58857	0.584079	0.579308	0.57758	0.572483	0.568198	0.565627	0.560421	0.555867	0.555157	0.54925	0.545778	0.543673	0.539376	0.535183	0.53355	0.529672	0.525208	0.523857	0.520153	0.51619	0.5145	0.511372	0.507424	0.507026	0.50276	0.49927	0.498334	0.49477	0.490992	0.490202	0.486598	0.483585	0.482412	0.479675	0.476303	0.475245	0.472465	0.469007
SM_041	72.8158	0.272868	0.268509	0.266238	0.262664	0.259542	0.256694	0.25466	0.251936	0.248934	0.246706	0.243642	0.240435	0.238004	0.235081	0.232067	0.230093	0.227194	0.223697	0.22224	0.219141	0.216427	0.215021	0.212312	0.209724	0.208626	0.206251	0.203807	0.202936	0.200388	0.198291	0.196837	0.195059	0.192912	0.191682	0.189301	0.186689	0.185774	0.183331	0.181172	0.179864	0.177447	0.175154	0.174001	0.171612	0.169393	0.168286	0.165894	0.163797
SM_042	68.9932	0.250575	0.247249	0.244143	0.241992	0.240087	0.238004	0.235836	0.234008	0.231588	0.229392	0.226965	0.224416	0.222851	0.220342	0.218085	0.216614	0.214257	0.211686	0.210568	0.20807	0.205722	0.204632	0.202296	0.199993	0.199151	0.19716	0.195421	0.194173	0.192094	0.190107	0.189401	0.187694	0.1857	0.184589	0.183077	0.180802	0.17991	0.178226	0.176116	0.175251	0.173256	0.171338	0.170428	0.168757	0.166795	0.165827	0.164017	0.162175
SM_043	67.2694	0.314169	0.310891	0.306327	0.304597	0.300675	0.297535	0.294978	0.291259	0.287531	0.28533	0.281469	0.278549	0.27616	0.272244	0.268628	0.2668	0.263489	0.259835	0.258034	0.254812	0.251674	0.249669	0.246669	0.243713	0.24209	0.238914	0.236518	0.235169	0.232392	0.229787	0.228681	0.225814	0.223351	0.221998	0.219502	0.216983	0.21529	0.21287	0.210039	0.208718	0.206262	0.203884	0.202409	0.200039	0.197621	0.196621	0.194048	0.191672
SM_044	60.556	0.32348	0.318568	0.315005	0.312745	0.308921	0.305082	0.302999	0.29906	0.295124	0.293117	0.28932	0.285627	0.28327	0.27965	0.276004	0.273732	0.270242	0.267033	0.265005	0.261699	0.258269	0.256434	0.253434	0.250058	0.249045	0.245814	0.243117	0.241829	0.239236	0.236414	0.234875	0.232065	0.229498	0.228688	0.226001	0.223155	0.221485	0.218969	0.216145	0.214917	0.212597	0.209975	0.208623	0.206027	0.203643	0.202562	0.200068	0.197584
[truncated: 208 more columns]

[truncated: 2 more sheets: INDF, kdNDF]
